# Supplementary material for: SPOT: spatial proteomics through on-site tissue-protein-labeling
Source: Clin Proteomics. 2024 Oct 24;21:60. doi: 10.1186/s12014-024-09505-5 (PMC11515502; doi:10.1186/s12014-024-09505-5)
Supplement: Supplementary file 2 — Supplementary Material 2 [file 12014_2024_9505_MOESM2_ESM.xlsx]

## Sheet: Index
Table	Data
Table S1	MS-PyCloud search reasults for horizontal mouse brain slides.
Table S2	MS-PyCloud search reasults for frozen prostate cancer slide.
Table S3	MS-PyCloud search reasults for TMA prostate cancer slide.
Table S4	Summary of MS-PyCloud search results for sagittal mouse brain slides.
Table S5	Details of the 21 proteins identified to be exclusively or abundantly expressed in mouse brain from horizontal mouse brain slide dataset.

## Sheet: Table_S1
Sequence	Modifications	Protein.Group.Accessions	PG.Assignment.Type	X126	X127N	X127C	X128N	X128C	X129N	X129C	X130N	X130C	X131	X131C	X132N	X132C	X133N	X133C	X134N	Proteins	Scan	Score	Spectrum
RPGATDGAPDDEDDGASR	RPGATDGAPDDEDDGASR	sp|Q8K596|NAC2_MOUSE	Unique	224088	0	268744	0	21166.9	0	252464	0	119406	0	135479	0	37759.5	0	443473	0	sp|Q8K596|NAC2_MOUSE	7790	17.9792	20230929_DDA_TMT18_CD1_MF102_HS_A_3_1_rep03.7790.7790.3
HSELDPHPSGPR	HSELDPHPSGPR	sp|Q80U23|SNPH_MOUSE	Unique	215739	0	1.17428e+06	0	373149	0	3.00417e+06	0	231359	0	1.9069e+06	0	1.08278e+06	0	3.03983e+06	0	sp|Q80U23|SNPH_MOUSE	7861	9.8932	20230929_DDA_TMT18_CD1_MF102_HS_A_3_1_rep03.7861.7861.3
GKSAYQDR	GK[304.207146]SAYQDR	sp|P80315|TCPD_MOUSE;tr|G3UXF3|G3UXF3_MOUSE;tr|G3UXG2|G3UXG2_MOUSE;tr|G3UYW5|G3UYW5_MOUSE;tr|G5E839|G5E839_MOUSE	Unique	562884	0	1.04963e+06	1.14628e-05	473808	0	2.05475e+06	0.0262803	902504	0	718823	24.7435	368835	0	2.40093e+06	10679.5	sp|P80315|TCPD_MOUSE;tr|G3UXG2|G3UXG2_MOUSE;tr|G3UYW5|G3UYW5_MOUSE;tr|G3UXF3|G3UXF3_MOUSE;tr|G5E839|G5E839_MOUSE	7930	9.28611	20230929_DDA_TMT18_CD1_MF102_HS_A_3_1_rep03.7930.7930.3
NQGGYGGSSSSSSYGSGR	NQGGYGGSSSSSSYGSGR	sp|P49312|ROA1_MOUSE;tr|Q5EBP8|Q5EBP8_MOUSE	Unique	21401	0	131581	2517.2	10390.1	0	189284	22.088	23933.9	0	107211	4231.93	26426.6	0	209634	3.3486	sp|P49312|ROA1_MOUSE;tr|Q5EBP8|Q5EBP8_MOUSE	7983	10.5162	20230929_DDA_TMT18_CD1_MF102_HS_A_3_1_rep03.7983.7983.2
RLPDAHSDYAR	RLPDAHSDYAR	sp|Q8C2Q3|RBM14_MOUSE	Unique	239679	0	542202	7801.17	139410	0	787520	54.5507	386188	0	379777	25.1191	113544	0	1.37986e+06	10767.2	sp|Q8C2Q3|RBM14_MOUSE	8092	13.0604	20230929_DDA_TMT18_CD1_MF102_HS_A_3_1_rep03.8092.8092.3
REEMVLDDSAK	REEM[15.9949]VLDDSAK	sp|Q8R429|AT2A1_MOUSE	Unique	66302.5	0	115980	0	23314.8	0	148616	0	72352.7	0	56686.1	0	20985.2	0	194089	0	sp|Q8R429|AT2A1_MOUSE	8232	10.9579	20230929_DDA_TMT18_CD1_MF102_HS_A_3_1_rep03.8232.8232.2
HTDPVPDPR	HTDPVPDPR	sp|Q8R429|AT2A1_MOUSE	UniqueCovered	168258	0	353469	0	77376.3	0	397557	0	174143	0	181072	0	79442.5	0	718135	0	sp|Q8R429|AT2A1_MOUSE;sp|O55143|AT2A2_MOUSE	8259	10.7684	20230929_DDA_TMT18_CD1_MF102_HS_A_3_1_rep03.8259.8259.2
NNRPSEGPLQTR	NNRPSEGPLQTR	sp|Q68FD5|CLH1_MOUSE;tr|Q5SXR6|Q5SXR6_MOUSE	Unique	37847.8	1.55938e-06	76784.9	0	9655.06	0.00900582	100454	0	38806.8	9.95253	37494.9	0	13637.1	8070.01	159761	0	sp|Q68FD5|CLH1_MOUSE;tr|Q5SXR6|Q5SXR6_MOUSE	8261	15.2916	20230929_DDA_TMT18_CD1_MF102_HS_A_3_1_rep03.8261.8261.2
AHSDGGDGVVSQVK	AHSDGGDGVVSQVK	sp|P12960|CNTN1_MOUSE	Unique	43043.5	0	84016.9	0	18502.9	0	110089	0	52514.7	0	54868.9	0	24566.9	0	166247	0	sp|P12960|CNTN1_MOUSE	8282	13.5647	20230929_DDA_TMT18_CD1_MF102_HS_A_3_1_rep03.8282.8282.2
TPPQRPPPQGGPGQPQGMQPPGK	TPPQRPPPQGGPGQPQGM[15.9949]QPPGK	sp|Q64332|SYN2_MOUSE	Unique	69279.6	0	113948	0	14744.7	0	117507	0	66959.5	0	65264.7	0	39941.5	0	250257	0	sp|Q64332|SYN2_MOUSE	8312	11.0551	20230929_DDA_TMT18_CD1_MF102_HS_A_3_1_rep03.8312.8312.3
SDGKISEQSDAK	SDGK[304.207146]ISEQSDAK	sp|Q03265|ATPA_MOUSE;tr|D3Z6F5|D3Z6F5_MOUSE	Unique	880983	0	1.41455e+06	0	142115	0	1.58228e+06	0	742718	0	869411	0	244364	0	3.48171e+06	0	sp|Q03265|ATPA_MOUSE;tr|D3Z6F5|D3Z6F5_MOUSE	8338	9.24697	20230929_DDA_TMT18_CD1_MF102_HS_A_3_1_rep03.8338.8338.3
NFRPDDPAR	NFRPDDPAR	sp|P39053|DYN1_MOUSE;tr|A0A0J9YUE9|A0A0J9YUE9_MOUSE;tr|A0A0J9YUN4|A0A0J9YUN4_MOUSE	Unique	202465	0	332790	0	75048	0	451941	0	214728	0	223842	0	65896	0	749812	0	sp|P39053|DYN1_MOUSE;tr|A0A0J9YUN4|A0A0J9YUN4_MOUSE;tr|A0A0J9YUE9|A0A0J9YUE9_MOUSE	8444	11.7371	20230929_DDA_TMT18_CD1_MF102_HS_A_3_1_rep03.8444.8444.2
HFISGDEPK	HFISGDEPK	sp|P16330|CN37_MOUSE	Unique	132539	0	224030	0	55586.7	0	298259	0	171479	0	124310	0	62667.9	0	448242	0	sp|P16330|CN37_MOUSE	8465	11.9956	20230929_DDA_TMT18_CD1_MF102_HS_A_3_1_rep03.8465.8465.2
RLQSIGTENTEENR	RLQSIGTENTEENR	sp|P05064|ALDOA_MOUSE;tr|A0A0U1RPN8|A0A0U1RPN8_MOUSE;tr|D3YWI1|D3YWI1_MOUSE;tr|D3Z510|D3Z510_MOUSE	UniqueCovered	9999.33	0	12300.6	0	2303.18	0	29364.4	0	10487.2	0	11256.7	0	4107.75	0	39519.3	0	sp|P05064|ALDOA_MOUSE;tr|D3YV98|D3YV98_MOUSE;tr|A0A0U1RPT5|A0A0U1RPT5_MOUSE;tr|A0A0U1RPN8|A0A0U1RPN8_MOUSE;tr|D3Z510|D3Z510_MOUSE;tr|D3YWI1|D3YWI1_MOUSE;tr|A6ZI47|A6ZI47_MOUSE;tr|A6ZI44|A6ZI44_MOUSE	8534	16.8462	20230929_DDA_TMT18_CD1_MF102_HS_A_3_1_rep03.8534.8534.2
TPPAQKGAAPPPAASGHR	TPPAQK[304.207146]GAAPPPAASGHR	sp|Q9QYR6|MAP1A_MOUSE;tr|A2ARP8|A2ARP8_MOUSE	Unique	174313	0	386904	0	112727	0	591397	0	266240	0	232239	0	91184.2	0	794180	0	sp|Q9QYR6|MAP1A_MOUSE;tr|A2ARP8|A2ARP8_MOUSE	8551	13.307	20230929_DDA_TMT18_CD1_MF102_HS_A_3_1_rep03.8551.8551.4
HHAAYVNNLNATEEK	HHAAYVNNLNATEEK	sp|P09671|SODM_MOUSE;tr|A0A3B2WBF0|A0A3B2WBF0_MOUSE	Unique	40486.7	0	84998.1	0	18950.2	0	110648	0	56875.3	0	46811.5	0	17768.2	0	169728	0	sp|P09671|SODM_MOUSE;tr|A0A3B2WBF0|A0A3B2WBF0_MOUSE	8573	11.0379	20230929_DDA_TMT18_CD1_MF102_HS_A_3_1_rep03.8573.8573.3
KAEAQIAAK	K[304.207146]AEAQIAAK	sp|P05202|AATM_MOUSE	Unique	749521	0	1.54235e+06	0.00264156	81895.4	0	1.39365e+06	6.05621	679464	0	729524	5702.06	140886	0	2.49518e+06	4.51186	sp|P05202|AATM_MOUSE	8574	11.1865	20230929_DDA_TMT18_CD1_MF102_HS_A_3_1_rep03.8574.8574.2
VQHKQQQLPDGTGR	VQHK[304.207146]QQQLPDGTGR	tr|Q68FG2|Q68FG2_MOUSE	Unique	231879	0	344097	0	87999.6	0	451052	0	278651	0	164098	0	71514.8	0	882608	0	tr|Q68FG2|Q68FG2_MOUSE	8586	10.9488	20230929_DDA_TMT18_CD1_MF102_HS_A_3_1_rep03.8586.8586.4
AGGGRPSSPSPSVVSEK	AGGGRPSSPSPSVVSEK	sp|Q80TJ1|CAPS1_MOUSE;tr|A0A286YDH6|A0A286YDH6_MOUSE;tr|J3QJW3|J3QJW3_MOUSE;tr|K4DI76|K4DI76_MOUSE	Unique	142810	0	232097	0	41826.2	0	341401	0	136028	0	124742	0	29387.4	0	481926	0	sp|Q80TJ1|CAPS1_MOUSE;tr|A0A286YDH6|A0A286YDH6_MOUSE;tr|K4DI76|K4DI76_MOUSE;tr|J3QJW3|J3QJW3_MOUSE	8612	9.75112	20230929_DDA_TMT18_CD1_MF102_HS_A_3_1_rep03.8612.8612.3
HVFGQPVK	HVFGQPVK	sp|Q9WUM3|COR1B_MOUSE;tr|A0A494B9Y4|A0A494B9Y4_MOUSE;tr|A0A494BAI1|A0A494BAI1_MOUSE;tr|D3YUG6|D3YUG6_MOUSE	Unique	116009	0	213379	0	54467.8	0	322450	0	150023	0	151050	0	58524.7	0	515560	0	sp|Q9WUM3|COR1B_MOUSE;tr|A0A494BAI1|A0A494BAI1_MOUSE;tr|D3YUG6|D3YUG6_MOUSE;tr|A0A494B9Y4|A0A494B9Y4_MOUSE	8643	11.3648	20230929_DDA_TMT18_CD1_MF102_HS_A_3_1_rep03.8643.8643.2
KPAETNLR	K[304.207146]PAETNLR	sp|P15105|GLNA_MOUSE	UniqueCovered	953401	0	1.51793e+06	0	683303	0	3.60056e+06	0	1.5248e+06	0	1.44336e+06	0	642580	0	3.88792e+06	0	sp|P15105|GLNA_MOUSE;tr|D3YVK1|D3YVK1_MOUSE	8861	10.3085	20230929_DDA_TMT18_CD1_MF102_HS_A_3_1_rep03.8861.8861.3
RFTMELAK	RFTM[15.9949]ELAK	sp|P26443|DHE3_MOUSE	Unique	147706	0	266931	3.10843e-06	66377.3	0	358991	0.00712658	173608	0	154588	6.70983	62624.9	0	555788	2896.01	sp|P26443|DHE3_MOUSE	8863	10.9499	20230929_DDA_TMT18_CD1_MF102_HS_A_3_1_rep03.8863.8863.2
KSMSTVIR	K[304.207146]SM[15.9949]STVIR	tr|A2ALL9|A2ALL9_MOUSE;tr|Q0VF55|Q0VF55_MOUSE;tr|Q8C048|Q8C048_MOUSE	UniqueCovered	356848	0	317957	0	129460	0	641538	0	281244	0	244073	0	111609	0	1.11532e+06	0	sp|Q6Q477|AT2B4_MOUSE;tr|Q0VF55|Q0VF55_MOUSE;tr|A2ALL9|A2ALL9_MOUSE;tr|F7AAP4|F7AAP4_MOUSE;tr|E9Q828|E9Q828_MOUSE;tr|Q8C048|Q8C048_MOUSE	8886	9.44731	20230929_DDA_TMT18_CD1_MF102_HS_A_3_1_rep03.8886.8886.3
RFDGVQDPR	RFDGVQDPR	sp|O55022|PGRC1_MOUSE	Unique	84504.2	0	153002	2643.1	53932.4	0	404416	18.4732	106414	0	159602	0.0583778	99758.6	0	409689	4.61926e-05	sp|O55022|PGRC1_MOUSE	8951	11.3713	20230929_DDA_TMT18_CD1_MF102_HS_A_3_1_rep03.8951.8951.2
KGEDFVKNMK	KGEDFVK[304.207146]NM[15.9949]K	sp|P08249|MDHM_MOUSE	Unique	218578	0	304452	0	50008	0	326468	0	168257	0	160481	0	56405.4	0	661572	0	sp|P08249|MDHM_MOUSE	9064	10.7207	20230929_DDA_TMT18_CD1_MF102_HS_A_3_1_rep03.9064.9064.3
HLIPAANTGESK	HLIPAANTGESK	sp|P62259|1433E_MOUSE	UniqueCovered	70283	0	115646	0	22793.4	0	158673	0	64381.3	0	68837.1	0	23950.6	0	242873	0	sp|P62259|1433E_MOUSE;tr|F6WA09|F6WA09_MOUSE	9080	11.7929	20230929_DDA_TMT18_CD1_MF102_HS_A_3_1_rep03.9080.9080.2
HMALDMGNEIDTQNR	HM[15.9949]ALDM[15.9949]GNEIDTQNR	sp|P60879|SNP25_MOUSE	Unique	56789.5	0	95706.7	0	40046.6	0	155235	0	80012	0	65747.2	0	21873.1	0	285349	0	sp|P60879|SNP25_MOUSE	9103	16.2412	20230929_DDA_TMT18_CD1_MF102_HS_A_3_1_rep03.9103.9103.3
HIAEVSQEVTR	HIAEVSQEVTR	sp|O08599|STXB1_MOUSE	Unique	93133.6	0	153921	0	30928.4	0	243682	0	94136.8	0	105154	0	49271.7	0	407873	0	sp|O08599|STXB1_MOUSE	9135	13.7904	20230929_DDA_TMT18_CD1_MF102_HS_A_3_1_rep03.9135.9135.3
HMALDMGNEIDTQNR	HM[15.9949]ALDM[15.9949]GNEIDTQNR	sp|P60879|SNP25_MOUSE	Unique	211669	0	234705	0	20437	0	224747	0	138117	0	73404.1	0	22564	0	372428	0	sp|P60879|SNP25_MOUSE	9186	9.63071	20230929_DDA_TMT18_CD1_MF102_HS_A_3_1_rep03.9186.9186.3
HFRPELEDR	HFRPELEDR	sp|Q91YT0|NDUV1_MOUSE;tr|D3YUM1|D3YUM1_MOUSE;tr|D3Z1U9|D3Z1U9_MOUSE	Unique	69784.1	0	133512	0	24589.5	0	175536	0	94433.7	0	60656	0	22080.4	0	335871	0	sp|Q91YT0|NDUV1_MOUSE;tr|D3Z1U9|D3Z1U9_MOUSE;tr|D3YUM1|D3YUM1_MOUSE	9249	11.6673	20230929_DDA_TMT18_CD1_MF102_HS_A_3_1_rep03.9249.9249.3
HLTYENVER	HLTYENVER	sp|P46638|RB11B_MOUSE;sp|P62492|RB11A_MOUSE;tr|E9Q3P9|E9Q3P9_MOUSE;tr|F8WGS1|F8WGS1_MOUSE;tr|G3UY29|G3UY29_MOUSE;tr|G3UZD3|G3UZD3_MOUSE;tr|G3UZL4|G3UZL4_MOUSE	Unique	64195.7	0	116167	4402.52	28591.4	0	174934	30.7702	79595.7	0	70725.8	0.0972379	27869.3	0	274890	7.69413e-05	sp|P62492|RB11A_MOUSE;sp|P46638|RB11B_MOUSE;tr|G3UY29|G3UY29_MOUSE;tr|F8WGS1|F8WGS1_MOUSE;tr|E9Q3P9|E9Q3P9_MOUSE;tr|G3UZD3|G3UZD3_MOUSE;tr|G3UZL4|G3UZL4_MOUSE	9315	11.9442	20230929_DDA_TMT18_CD1_MF102_HS_A_3_1_rep03.9315.9315.2
GPAGPGPGPGSGAAPEAR	GPAGPGPGPGSGAAPEAR	sp|Q6PFD5|DLGP3_MOUSE;tr|B1AS06|B1AS06_MOUSE	Unique	10904.4	0	22912.7	0	6172.45	0	31551	0	12209.8	0	17361.4	0	2878.3	0	48780.7	0	sp|Q6PFD5|DLGP3_MOUSE;tr|B1AS06|B1AS06_MOUSE	9353	12.5047	20230929_DDA_TMT18_CD1_MF102_HS_A_3_1_rep03.9353.9353.2
FNGTVKAENGK	FNGTVK[304.207146]AENGK	sp|P16858|G3P_MOUSE;tr|A0A1D5RLD8|A0A1D5RLD8_MOUSE;tr|S4R1W1|S4R1W1_MOUSE	Greedy	77278.1	0	122492	0	3598.97	0	82585	0	44998.3	0	48267.8	0	8292.18	0	179184	0	sp|P16858|G3P_MOUSE;tr|S4R257|S4R257_MOUSE;tr|S4R1W1|S4R1W1_MOUSE;tr|A0A0A0MQF6|A0A0A0MQF6_MOUSE;tr|S4R1W8|S4R1W8_MOUSE;tr|A0A1D5RLD8|A0A1D5RLD8_MOUSE	9403	11.0597	20230929_DDA_TMT18_CD1_MF102_HS_A_3_1_rep03.9403.9403.2
HFISGDEPKEK	HFISGDEPK[304.207146]EK	sp|P16330|CN37_MOUSE	Unique	136682	0	519329	0	54916	0	777418	0	153741	0	416019	0	130272	0	860383	0	sp|P16330|CN37_MOUSE	9713	11.113	20230929_DDA_TMT18_CD1_MF102_HS_A_3_1_rep03.9713.9713.3
NGKDQDAEQAPEYR	NGK[304.207146]DQDAEQAPEYR	sp|Q61885|MOG_MOUSE;tr|Q29ZQ5|Q29ZQ5_MOUSE;tr|Q3UY21|Q3UY21_MOUSE	Unique	29193.2	0	109201	0	30467.5	0	250960	0	19232.7	0	136098	0	59417.7	0	199986	0	sp|Q61885|MOG_MOUSE;tr|Q3UY21|Q3UY21_MOUSE;tr|Q29ZQ5|Q29ZQ5_MOUSE	9880	13.2717	20230929_DDA_TMT18_CD1_MF102_HS_A_3_1_rep03.9880.9880.3
MQHNLEQQIQAR	M[15.9949]QHNLEQQIQAR	sp|P16546|SPTN1_MOUSE;tr|A3KGU7|A3KGU7_MOUSE;tr|A3KGU9|A3KGU9_MOUSE	UniqueCovered	83996.8	0	174537	0	44363	0	278192	0	103930	0	141015	0	50352.2	0	422961	0	sp|P16546|SPTN1_MOUSE;tr|A3KGU5|A3KGU5_MOUSE;tr|A3KGU9|A3KGU9_MOUSE;tr|E9Q447|E9Q447_MOUSE;tr|A3KGU7|A3KGU7_MOUSE	9914	12.6517	20230929_DDA_TMT18_CD1_MF102_HS_A_3_1_rep03.9914.9914.3
KGADEAALAR	K[304.207146]GADEAALAR	sp|P08551|NFL_MOUSE	Unique	122418	0	711420	0	129586	0	1.44215e+06	0	138210	0	922352	0	462191	0	1.56227e+06	0	sp|P08551|NFL_MOUSE	9982	11.6362	20230929_DDA_TMT18_CD1_MF102_HS_A_3_1_rep03.9982.9982.3
EKEPIAASTNR	EK[304.207146]EPIAASTNR	sp|P16546|SPTN1_MOUSE;tr|A3KGU7|A3KGU7_MOUSE;tr|A3KGU9|A3KGU9_MOUSE	UniqueCovered	141682	0	313512	0	90939.5	0	534731	0	237192	0	169795	0	92769.3	0	608518	0	sp|P16546|SPTN1_MOUSE;tr|A3KGU5|A3KGU5_MOUSE;tr|A3KGU9|A3KGU9_MOUSE;tr|E9Q447|E9Q447_MOUSE;tr|A3KGU7|A3KGU7_MOUSE	9984	10.8487	20230929_DDA_TMT18_CD1_MF102_HS_A_3_1_rep03.9984.9984.3
RPISADSAIMNPASK	RPISADSAIM[15.9949]NPASK	sp|Q68FD5|CLH1_MOUSE;tr|Q5SXR6|Q5SXR6_MOUSE	Unique	88032.4	0	136110	0	51665.5	0	211160	0	98251.7	0	80796.5	0	32443.2	0	321849	0	sp|Q68FD5|CLH1_MOUSE;tr|Q5SXR6|Q5SXR6_MOUSE	10003	16.6162	20230929_DDA_TMT18_CD1_MF102_HS_A_3_1_rep03.10003.10003.3
LGAPQQPGPGPPPPHSR	LGAPQQPGPGPPPPHSR	sp|Q6WVG3|KCD12_MOUSE;tr|A0A0R4J2B2|A0A0R4J2B2_MOUSE	Unique	38578.2	0	76006.4	0	26454.3	0	134024	0	51824.6	0	46854.3	0	20020.8	0	186099	0	sp|Q6WVG3|KCD12_MOUSE;tr|A0A0R4J2B2|A0A0R4J2B2_MOUSE	10005	10.8952	20230929_DDA_TMT18_CD1_MF102_HS_A_3_1_rep03.10005.10005.3
HSAILASPNPDEK	HSAILASPNPDEK	sp|O35526|STX1A_MOUSE;tr|D6RFB9|D6RFB9_MOUSE	Unique	100612	0	199139	0	55893.5	0	277644	0	117367	0	104640	0	60743.3	0	377295	0	sp|O35526|STX1A_MOUSE;tr|D6RFB9|D6RFB9_MOUSE	10112	10.2249	20230929_DDA_TMT18_CD1_MF102_HS_A_3_1_rep03.10112.10112.3
HTGPNSPDTANDGFVR	HTGPNSPDTANDGFVR	sp|O35737|HNRH1_MOUSE;sp|P70333|HNRH2_MOUSE;tr|Q8C2Q7|Q8C2Q7_MOUSE	Unique	110450	0	185114	0.0010991	46726.4	0	241109	2.51985	128980	0	110908	2372.5	36357.6	0	390610	1.87729	sp|P70333|HNRH2_MOUSE;sp|O35737|HNRH1_MOUSE;tr|Q8C2Q7|Q8C2Q7_MOUSE	10149	12.8981	20230929_DDA_TMT18_CD1_MF102_HS_A_3_1_rep03.10149.10149.3
SKYLATASTMDHAR	SK[304.207146]YLATASTM[15.9949]DHAR	sp|P04370|MBP_MOUSE;tr|A0A498WGS3|A0A498WGS3_MOUSE	Unique	34175	0	186559	0	63705.4	0	515205	0	37223.9	0	286416	0	146760	0	488374	0	sp|P04370|MBP_MOUSE;tr|A0A498WGS3|A0A498WGS3_MOUSE	10160	11.6468	20230929_DDA_TMT18_CD1_MF102_HS_A_3_1_rep03.10160.10160.3
VVGKEQGQNLAR	VVGK[304.207146]EQGQNLAR	sp|P62835|RAP1A_MOUSE;sp|Q99JI6|RAP1B_MOUSE;tr|A0A0G2JDL9|A0A0G2JDL9_MOUSE	Greedy	218932	0	683991	8598	220248	0	1.43923e+06	60.0934	302304	0	636182	0.189903	357735	0	1.57225e+06	0.000150264	sp|Q99JI6|RAP1B_MOUSE;sp|P62835|RAP1A_MOUSE;tr|A0A0G2JDL9|A0A0G2JDL9_MOUSE;tr|A0A0G2JE52|A0A0G2JE52_MOUSE	10180	9.5606	20230929_DDA_TMT18_CD1_MF102_HS_A_3_1_rep03.10180.10180.3
RFDDAVVQSDMK	RFDDAVVQSDM[15.9949]K	sp|P63017|HSP7C_MOUSE	UniqueCovered	16078.1	4.74396e-07	26136	0	5859.38	0.00273975	39558.2	0	17495.5	3.02776	16221.2	0	6595.45	2455.06	65219.5	0	sp|P63017|HSP7C_MOUSE;tr|D3Z5E2|D3Z5E2_MOUSE;tr|Q504P4|Q504P4_MOUSE	10238	11.1072	20230929_DDA_TMT18_CD1_MF102_HS_A_3_1_rep03.10238.10238.2
KVFGDSSR	K[304.207146]VFGDSSR	sp|P46660|AINX_MOUSE	Unique	251214	0	1.26062e+06	0	114996	0	2.15741e+06	0	165248	0	1.00718e+06	0	450220	0	2.21817e+06	0	sp|P46660|AINX_MOUSE	10241	10.3239	20230929_DDA_TMT18_CD1_MF102_HS_A_3_1_rep03.10241.10241.3
AAPAAAAAMAPPGPR	AAPAAAAAM[15.9949]APPGPR	sp|Q8BMF4|ODP2_MOUSE	Unique	28708.5	1.13656e-06	52930.8	0	14062.5	0.0065639	71399.5	0	30379.1	7.25392	36358.4	0	18280.8	5881.83	116373	0	sp|Q8BMF4|ODP2_MOUSE	10263	11.6631	20230929_DDA_TMT18_CD1_MF102_HS_A_3_1_rep03.10263.10263.2
IGKNDAIGK	IGK[304.207146]NDAIGK	sp|P46096|SYT1_MOUSE	Unique	559230	0	636651	0	49984.5	0	473640	0	313427	0	186029	0	69258	0	613714	0	sp|P46096|SYT1_MOUSE	10287	9.21286	20230929_DDA_TMT18_CD1_MF102_HS_A_3_1_rep03.10287.10287.3
SELDTIDSQHR	SELDTIDSQHR	sp|P43006|EAA2_MOUSE;tr|A2APL5|A2APL5_MOUSE	UniqueCovered	65837.3	3.35948e-06	125189	0	38051.5	0.0194018	219298	0	95116.5	21.4414	83381.2	0	44710	17385.7	334135	0	sp|P43006|EAA2_MOUSE;tr|F6ZRK3|F6ZRK3_MOUSE;tr|F7CAM6|F7CAM6_MOUSE;tr|A2APL5|A2APL5_MOUSE	10288	9.59265	20230929_DDA_TMT18_CD1_MF102_HS_A_3_1_rep03.10288.10288.3
IAKEVDPQGQR	IAK[304.207146]EVDPQGQR	sp|P39053|DYN1_MOUSE;tr|A0A0J9YUE9|A0A0J9YUE9_MOUSE;tr|A0A0J9YUN4|A0A0J9YUN4_MOUSE	Unique	454421	0	588524	0	64884.1	0	737181	0	416736	0	264237	0	87274.3	0	968478	0	sp|P39053|DYN1_MOUSE;tr|A0A0J9YUN4|A0A0J9YUN4_MOUSE;tr|A0A0J9YUE9|A0A0J9YUE9_MOUSE	10346	10.0213	20230929_DDA_TMT18_CD1_MF102_HS_A_3_1_rep03.10346.10346.3
KYGTDLSR	K[304.207146]YGTDLSR	sp|Q8VDN2|AT1A1_MOUSE	Unique	819387	0	1.15306e+06	0	207943	0	1.7375e+06	0	506781	0	400491	0	204325	0	3.67406e+06	0	sp|Q8VDN2|AT1A1_MOUSE	10556	10.0905	20230929_DDA_TMT18_CD1_MF102_HS_A_3_1_rep03.10556.10556.3
RPISADSAIMNPASK	RPISADSAIM[15.9949]NPASK	sp|Q68FD5|CLH1_MOUSE;tr|Q5SXR6|Q5SXR6_MOUSE	Unique	80341	0	152371	0	38182.4	0	243689	0	117644	0	103091	0	38516.9	0	427713	0	sp|Q68FD5|CLH1_MOUSE;tr|Q5SXR6|Q5SXR6_MOUSE	10581	12.5197	20230929_DDA_TMT18_CD1_MF102_HS_A_3_1_rep03.10581.10581.3
GIKKTDEGTYR	GIK[304.207146]K[304.207146]TDEGTYR	sp|P13595|NCAM1_MOUSE;tr|A0A0A6YY91|A0A0A6YY91_MOUSE	UniqueCovered	54981.1	0	185179	0	115212	0	620071	0	229381	0	220543	0	136806	0	647429	0	sp|P13595|NCAM1_MOUSE;tr|A0A0A6YWU2|A0A0A6YWU2_MOUSE;tr|A0A0A6YY47|A0A0A6YY47_MOUSE;tr|E9Q589|E9Q589_MOUSE;tr|E9QB01|E9QB01_MOUSE;tr|A0A0A6YY91|A0A0A6YY91_MOUSE	10937	9.64644	20230929_DDA_TMT18_CD1_MF102_HS_A_3_1_rep03.10937.10937.4
HDEYLEVTK	HDEYLEVTK	sp|Q9QYR6|MAP1A_MOUSE;tr|A2ARP8|A2ARP8_MOUSE	Unique	43677.4	0	86762.1	0	19705.5	0	121683	0	46867.3	0	54243.2	0	26415.4	0	197319	0	sp|Q9QYR6|MAP1A_MOUSE;tr|A2ARP8|A2ARP8_MOUSE	11094	12.2947	20230929_DDA_TMT18_CD1_MF102_HS_A_3_1_rep03.11094.11094.2
TPGPPSSQGSPVDTQPAAQK	TPGPPSSQGSPVDTQPAAQK	sp|Q8CHC4|SYNJ1_MOUSE;tr|A0A338P6C7|A0A338P6C7_MOUSE;tr|D3Z656|D3Z656_MOUSE;tr|E9Q7S0|E9Q7S0_MOUSE;tr|F6VSS8|F6VSS8_MOUSE;tr|F7BQW7|F7BQW7_MOUSE	Unique	17887.3	8.68985e-07	41119.1	0	8418.65	0.0050186	58827.5	0	26219.6	5.54616	24493.6	0	7388.13	4497.1	82611.3	0	sp|Q8CHC4|SYNJ1_MOUSE;tr|F6VSS8|F6VSS8_MOUSE;tr|D3Z656|D3Z656_MOUSE;tr|E9Q7S0|E9Q7S0_MOUSE;tr|A0A338P6C7|A0A338P6C7_MOUSE;tr|F7BQW7|F7BQW7_MOUSE	11155	11.204	20230929_DDA_TMT18_CD1_MF102_HS_A_3_1_rep03.11155.11155.3
QEYDESGPSIVHR	QEYDESGPSIVHR	tr|E9Q1F2|E9Q1F2_MOUSE	Greedy	50625.2	1.76021e-06	87597.8	0	20646.2	0.0101656	140749	0	59796.4	11.2343	58643.6	0	18096.6	9109.29	172026	0	sp|P60710|ACTB_MOUSE;sp|P63260|ACTG_MOUSE;tr|E9Q1F2|E9Q1F2_MOUSE;tr|B1ATY1|B1ATY1_MOUSE;tr|F8WGM8|F8WGM8_MOUSE	11324	10.2723	20230929_DDA_TMT18_CD1_MF102_HS_A_3_1_rep03.11324.11324.3
QGPPQKPPGPAGPTR	QGPPQK[304.207146]PPGPAGPTR	sp|O88935|SYN1_MOUSE	Unique	95493.7	0	189013	0	90383.9	0	364814	0	177656	0	103707	0	51929.9	0	273219	0	sp|O88935|SYN1_MOUSE	11326	9.53024	20230929_DDA_TMT18_CD1_MF102_HS_A_3_1_rep03.11326.11326.3
HYDLSYDTGDK	HYDLSYDTGDK	sp|P48320|DCE2_MOUSE	Unique	20969.2	0	28791.6	0	5593.12	0	37514.7	0	19427.6	0	17259.9	0	9337.8	0	60690.7	0	sp|P48320|DCE2_MOUSE	11404	13.2124	20230929_DDA_TMT18_CD1_MF102_HS_A_3_1_rep03.11404.11404.2
PHSYPALSAEQKK	PHSYPALSAEQK[304.207146]K	sp|P05063|ALDOC_MOUSE	Unique	54225.5	0	71167.9	3640.82	10895.7	0	90246.1	25.4465	54059.9	0	42683.7	0.0804142	14261.3	0	276662	6.36293e-05	sp|P05063|ALDOC_MOUSE	11495	9.77818	20230929_DDA_TMT18_CD1_MF102_HS_A_3_1_rep03.11495.11495.4
HALLEADVAAHQDR	HALLEADVAAHQDR	sp|P16546|SPTN1_MOUSE;tr|A3KGU7|A3KGU7_MOUSE;tr|A3KGU9|A3KGU9_MOUSE	UniqueCovered	84334	0	132789	0	25406.4	0	165540	0	86667.2	0	64321.3	0	32915.2	0	245083	0	sp|P16546|SPTN1_MOUSE;tr|A3KGU5|A3KGU5_MOUSE;tr|A3KGU9|A3KGU9_MOUSE;tr|E9Q447|E9Q447_MOUSE;tr|A3KGU7|A3KGU7_MOUSE	11517	14.1994	20230929_DDA_TMT18_CD1_MF102_HS_A_3_1_rep03.11517.11517.3
RYPGGWVEK	RYPGGWVEK	sp|Q6PIE5|AT1A2_MOUSE	Unique	94948	0	164333	0	36057.8	0	239002	0	82594.1	0	103767	0	31153.7	0	363827	0	sp|Q6PIE5|AT1A2_MOUSE	11553	12.906	20230929_DDA_TMT18_CD1_MF102_HS_A_3_1_rep03.11553.11553.2
KNIDSNPYDTDK	K[304.207146]NIDSNPYDTDK	sp|P46460|NSF_MOUSE	UniqueCovered	181915	0	224088	0	16849.7	0	190926	0	127278	0	92212	0	28540.1	0	315908	0	sp|P46460|NSF_MOUSE;tr|G3UX86|G3UX86_MOUSE	11707	11.0311	20230929_DDA_TMT18_CD1_MF102_HS_A_3_1_rep03.11707.11707.3
HTTDLDASKIR	HTTDLDASK[304.207146]IR	sp|P30275|KCRU_MOUSE	UniqueCovered	361607	0	600715	3.55127e-06	81179.8	0	717050	0.00814186	371981	0	324237	7.66574	113333	0	1.24908e+06	3308.59	sp|P30275|KCRU_MOUSE;tr|A2ARP5|A2ARP5_MOUSE;tr|B0R0F0|B0R0F0_MOUSE	11720	9.32676	20230929_DDA_TMT18_CD1_MF102_HS_A_3_1_rep03.11720.11720.3
GLSSNSAVR	[304.207146]GLSSNSAVR	sp|Q91WS0|CISD1_MOUSE	Unique	376668	0	572528	0	83090.2	0	692426	0	302870	0	281229	0	88582.6	0	1.33811e+06	0	sp|Q91WS0|CISD1_MOUSE	11731	11.2682	20230929_DDA_TMT18_CD1_MF102_HS_A_3_1_rep03.11731.11731.2
HYLVKYR	HYLVK[304.207146]YR	sp|P13595|NCAM1_MOUSE;tr|A0A0A6YY91|A0A0A6YY91_MOUSE	UniqueCovered	418248	0	575388	0.00174083	147070	0	1.01287e+06	3.99113	378563	0	433676	3757.74	225250	0	1.36103e+06	2.97338	sp|P13595|NCAM1_MOUSE;tr|A0A0A6YY47|A0A0A6YY47_MOUSE;tr|E9Q589|E9Q589_MOUSE;tr|E9QB01|E9QB01_MOUSE;tr|A0A0A6YY91|A0A0A6YY91_MOUSE	11743	9.26916	20230929_DDA_TMT18_CD1_MF102_HS_A_3_1_rep03.11743.11743.3
GGGGPGGGGPGGGGASGGPSQPPGGGGPGIR	GGGGPGGGGPGGGGASGGPSQPPGGGGPGIR	sp|Q3U0V1|FUBP2_MOUSE;tr|A0A3B2WCD8|A0A3B2WCD8_MOUSE	Unique	15712.3	0	29405.9	0	6874.87	0	36174.1	0	23805.5	0	21488.1	0	3805.55	0	57744.8	0	sp|Q3U0V1|FUBP2_MOUSE;tr|A0A3B2WCD8|A0A3B2WCD8_MOUSE	11888	11.8356	20230929_DDA_TMT18_CD1_MF102_HS_A_3_1_rep03.11888.11888.3
LQALKDTANR	LQALK[304.207146]DTANR	sp|P40142|TKT_MOUSE	UniqueCovered	167668	0	287015	4384.65	50177.5	0	375771	30.6453	123341	0	206030	0.0968431	58783.3	0	684284	7.6629e-05	sp|P40142|TKT_MOUSE;tr|E0CY51|E0CY51_MOUSE	11928	9.49695	20230929_DDA_TMT18_CD1_MF102_HS_A_3_1_rep03.11928.11928.3
QGAPAPAPPPAVR	QGAPAPAPPPAVR	sp|Q3UNH4|GRIN1_MOUSE	Unique	36783.1	0	75998.5	0	19306.9	0	108103	0	48477.3	0	43954	0	15061.8	0	153579	0	sp|Q3UNH4|GRIN1_MOUSE	11939	11.581	20230929_DDA_TMT18_CD1_MF102_HS_A_3_1_rep03.11939.11939.2
LPANHPLLTGQR	LPANHPLLTGQR	sp|P50516|VATA_MOUSE	UniqueCovered	42355.9	0	72187.7	0	18989.9	0	136541	0	45379.2	0	64754.7	0	20825.1	0	184186	0	sp|P50516|VATA_MOUSE;tr|D3Z1B9|D3Z1B9_MOUSE	11953	10.4547	20230929_DDA_TMT18_CD1_MF102_HS_A_3_1_rep03.11953.11953.3
QHSAILAAPNPDEK	QHSAILAAPNPDEK	sp|P61264|STX1B_MOUSE	Unique	48025	0	101292	0	24640	0	148610	0	73650.1	0	65536.4	0	30647.8	0	235266	0	sp|P61264|STX1B_MOUSE	11954	13.0658	20230929_DDA_TMT18_CD1_MF102_HS_A_3_1_rep03.11954.11954.3
RADQLADESLESTR	RADQLADESLESTR	sp|P60879|SNP25_MOUSE	Unique	10083.6	0	20161.9	0	4760.08	0	39123.8	0	15993.5	0	15565.7	0	8015.13	0	48215.4	0	sp|P60879|SNP25_MOUSE	12072	17.1251	20230929_DDA_TMT18_CD1_MF102_HS_A_3_1_rep03.12072.12072.2
NGDRGETGPAGPAGPIGPAGAR	NGDRGETGPAGPAGPIGPAGAR	sp|P11087|CO1A1_MOUSE	Unique	19106.8	7.95197e-07	30275.9	0	12365.7	0.00459245	67029.1	0	18943.2	5.07522	32179.8	0	12135.5	4115.24	86082.3	0	sp|P11087|CO1A1_MOUSE	12110	14.3186	20230929_DDA_TMT18_CD1_MF102_HS_A_3_1_rep03.12110.12110.3
KKGPGAASALDDSR	K[304.207146]K[304.207146]GPGAASALDDSR	sp|P17426|AP2A1_MOUSE	Unique	66258.4	0	219667	0	181664	0	764257	0	249669	0	187342	0	127218	0	474147	0	sp|P17426|AP2A1_MOUSE	12165	12.7462	20230929_DDA_TMT18_CD1_MF102_HS_A_3_1_rep03.12165.12165.4
APPAGGSGSSAAAAAAAGGTEVRPR	APPAGGSGSSAAAAAAAGGTEVRPR	sp|P84309|ADCY5_MOUSE	Unique	21280.6	0	34236	0	11201.5	0	63235.1	0	27048.8	0	22118.8	0	10835	0	91144.6	0	sp|P84309|ADCY5_MOUSE	12171	9.95233	20230929_DDA_TMT18_CD1_MF102_HS_A_3_1_rep03.12171.12171.3
DKAVESLR	DK[304.207146]AVESLR	sp|Q76MZ3|2AAA_MOUSE	UniqueCovered	127638	0	264568	0	45252.2	0	339501	0	147383	0	110914	0	47395.5	0	404064	0	sp|Q76MZ3|2AAA_MOUSE;sp|Q7TNP2|2AAB_MOUSE;tr|G3UWS4|G3UWS4_MOUSE;tr|H3BLQ0|H3BLQ0_MOUSE;tr|Q3TTF6|Q3TTF6_MOUSE;tr|H3BLE7|H3BLE7_MOUSE;tr|H3BKU1|H3BKU1_MOUSE	12231	9.50964	20230929_DDA_TMT18_CD1_MF102_HS_A_3_1_rep03.12231.12231.3
KVVKQASEGPLK	K[304.207146]VVK[304.207146]QASEGPLK	sp|P16858|G3P_MOUSE;tr|A0A1D5RLD8|A0A1D5RLD8_MOUSE;tr|S4R1W1|S4R1W1_MOUSE	Greedy	232764	0	926123	5.58624e-06	91363.2	0	1.01119e+06	0.0128074	580945	0	507846	12.0584	94038.6	0	1.90567e+06	5204.5	sp|P16858|G3P_MOUSE;tr|S4R257|S4R257_MOUSE;tr|S4R1W1|S4R1W1_MOUSE;tr|A0A0A0MQF6|A0A0A0MQF6_MOUSE;tr|A0A1D5RLD8|A0A1D5RLD8_MOUSE	12337	12.1842	20230929_DDA_TMT18_CD1_MF102_HS_A_3_1_rep03.12337.12337.3
RPWFAGDK	RPWFAGDK	sp|P10649|GSTM1_MOUSE;tr|A2AE89|A2AE89_MOUSE	Greedy	120464	0	210614	0	38524.3	0	258431	0	135195	0	117206	0	60078.3	0	413142	0	sp|P19639|GSTM3_MOUSE;sp|P10649|GSTM1_MOUSE;sp|Q80W21|GSTM7_MOUSE;tr|A2AE89|A2AE89_MOUSE;tr|D3YVP6|D3YVP6_MOUSE;tr|F6WHQ7|F6WHQ7_MOUSE;tr|E9QAC8|E9QAC8_MOUSE;tr|D3YVP5|D3YVP5_MOUSE	12376	11.6842	20230929_DDA_TMT18_CD1_MF102_HS_A_3_1_rep03.12376.12376.2
IIHEDGFSGEDVK	IIHEDGFSGEDVK	sp|P18872|GNAO_MOUSE	UniqueCovered	52288.1	0	89067.6	0	17570.1	0	105371	0	55083.8	0	49511.7	0	14540.3	0	199236	0	sp|P18872|GNAO_MOUSE;tr|D3Z2M7|D3Z2M7_MOUSE	12384	12.1948	20230929_DDA_TMT18_CD1_MF102_HS_A_3_1_rep03.12384.12384.3
VHLTDAEK	[304.207146]VHLTDAEK	tr|A8DUK4|A8DUK4_MOUSE	UniqueCovered	105979	0	129293	3113.67	18618.6	0	186155	21.7622	72595.4	0	87823.6	0.0687712	18621.8	0	641940	5.44166e-05	sp|P02088|HBB1_MOUSE;sp|P02089|HBB2_MOUSE;tr|E9Q223|E9Q223_MOUSE;tr|A8DUK4|A8DUK4_MOUSE	12422	10.4832	20230929_DDA_TMT18_CD1_MF102_HS_A_3_1_rep03.12422.12422.2
EHANIDAQSGSQAPNPSTTISPGK	EHANIDAQSGSQAPNPSTTISPGK	sp|Q8VDQ8|SIR2_MOUSE;tr|A0A140LHL5|A0A140LHL5_MOUSE	Unique	6550.42	0	11444.7	0	1830.68	0	15198.4	0	8720.08	0	7382.59	0	2397.01	0	27624.6	0	sp|Q8VDQ8|SIR2_MOUSE;tr|A0A140LHL5|A0A140LHL5_MOUSE	12457	21.1876	20230929_DDA_TMT18_CD1_MF102_HS_A_3_1_rep03.12457.12457.3
NMGGPYGGGNYGPGGSGGSGGYGGR	NM[15.9949]GGPYGGGNYGPGGSGGSGGYGGR	sp|O88569|ROA2_MOUSE	Unique	17185.2	0	35161.7	0	8575.28	0	44838	0	18164.8	0	17146.4	0	10242.6	0	68415.7	0	sp|O88569|ROA2_MOUSE	12499	10.2326	20230929_DDA_TMT18_CD1_MF102_HS_A_3_1_rep03.12499.12499.3
NMGGPYGGGNYGPGGSGGSGGYGGR	NM[15.9949]GGPYGGGNYGPGGSGGSGGYGGR	sp|O88569|ROA2_MOUSE	Unique	0	0	0	0	0	0	0	0	0	0	0	0	0	0	0	0	sp|O88569|ROA2_MOUSE	12508	17.3166	20230929_DDA_TMT18_CD1_MF102_HS_A_3_1_rep03.12508.12508.2
NMGGPYGGGNYGPGGSGGSGGYGGR	NM[15.9949]GGPYGGGNYGPGGSGGSGGYGGR	sp|O88569|ROA2_MOUSE	Unique	0	0	2610.08	0	0	0	1937.95	0	0	0	14.8108	0	0	0	3032.45	0	sp|O88569|ROA2_MOUSE	12535	11.6798	20230929_DDA_TMT18_CD1_MF102_HS_A_3_1_rep03.12535.12535.2
HTVDDGLDIR	HTVDDGLDIR	sp|Q6ZQ38|CAND1_MOUSE	Unique	28977.8	0	44401.3	0	14459.7	0	97701.3	0	40624.6	0	36136.9	0	15085.8	0	128416	0	sp|Q6ZQ38|CAND1_MOUSE	12622	10.6131	20230929_DDA_TMT18_CD1_MF102_HS_A_3_1_rep03.12622.12622.2
QASISGPAPTKASGAPPGGQQR	QASISGPAPTK[304.207146]ASGAPPGGQQR	sp|O88935|SYN1_MOUSE	Unique	84494.6	6970.76	169278	0	79338	68.2012	395648	0	157097	0.315841	108263	0	55526.3	0.000610304	219196	0	sp|O88935|SYN1_MOUSE	12744	12.896	20230929_DDA_TMT18_CD1_MF102_HS_A_3_1_rep03.12744.12744.3
RVVLLAEGR	RVVLLAEGR	sp|Q80SW1|SAHH2_MOUSE	Unique	32694.9	0	61188.3	0	15881.9	0	102996	0	36378.7	0	38492.6	0	21452.5	0	132130	0	sp|Q80SW1|SAHH2_MOUSE	12771	11.0846	20230929_DDA_TMT18_CD1_MF102_HS_A_3_1_rep03.12771.12771.2
SGSHGYDMSTFIR	SGSHGYDM[15.9949]STFIR	sp|Q61548|AP180_MOUSE	UniqueCovered	29870.8	0	57041.8	0	12228.4	0	76309.7	0	37915.8	0	33910.8	0	9923.73	0	119691	0	sp|Q61548|AP180_MOUSE;tr|E9QQ05|E9QQ05_MOUSE;tr|E9Q9A3|E9Q9A3_MOUSE;tr|A0A087WSI9|A0A087WSI9_MOUSE;tr|E9QLK9|E9QLK9_MOUSE;tr|Q3TWS4|Q3TWS4_MOUSE;tr|A0A5F8MPL3|A0A5F8MPL3_MOUSE	12848	10.3112	20230929_DDA_TMT18_CD1_MF102_HS_A_3_1_rep03.12848.12848.3
IGGHGAEYGAEALER	IGGHGAEYGAEALER	sp|P01942|HBA_MOUSE;tr|Q91VB8|Q91VB8_MOUSE	Unique	108113	0	162808	0	36836.6	0	242155	0	97591	0	99608.3	0	34757.6	0	354976	0	sp|P01942|HBA_MOUSE;tr|Q91VB8|Q91VB8_MOUSE	12977	15.9794	20230929_DDA_TMT18_CD1_MF102_HS_A_3_1_rep03.12977.12977.3
HLTDAYFK	HLTDAYFK	sp|P47911|RL6_MOUSE	Unique	49581.5	0	102042	0	41922.6	0	183191	0	67547.8	0	65337.3	0	35070	0	220021	0	sp|P47911|RL6_MOUSE	13090	10.4789	20230929_DDA_TMT18_CD1_MF102_HS_A_3_1_rep03.13090.13090.2
QASISGPAPTKASGAPPGGQQR	QASISGPAPTK[304.207146]ASGAPPGGQQR	sp|O88935|SYN1_MOUSE	Unique	28295.5	0	61543	0	24624.9	0	117340	0	48085.2	0	38242.9	0	17580.4	0	94904.7	0	sp|O88935|SYN1_MOUSE	13164	9.47668	20230929_DDA_TMT18_CD1_MF102_HS_A_3_1_rep03.13164.13164.3
REDLLNNVAR	REDLLNNVAR	sp|P61922|GABT_MOUSE	Unique	25073.9	0	45362.1	1424.21	13604.7	0	77068	9.95413	28906.3	0	35371.6	0.0314563	13016.7	0	111929	2.48904e-05	sp|P61922|GABT_MOUSE	13264	12.8764	20230929_DDA_TMT18_CD1_MF102_HS_A_3_1_rep03.13264.13264.2
KPLLESGTLGTK	KPLLESGTLGTK	sp|Q02053|UBA1_MOUSE	UniqueCovered	19296.3	7.51481e-07	45907	0	9038.11	0.00433999	64046.8	0	26421.4	4.79622	26048.2	0	10186	3889.01	93973.8	0	sp|P31254|UBA1Y_MOUSE;sp|Q02053|UBA1_MOUSE	13358	10.4859	20230929_DDA_TMT18_CD1_MF102_HS_A_3_1_rep03.13358.13358.2
RPNLETYYER	RPNLETYYER	sp|O88741|GDAP1_MOUSE	Unique	20454.4	0	29846	0	8148.93	0	46460.4	0	18854.2	0	21464.9	0	10890.3	0	61944	0	sp|O88741|GDAP1_MOUSE	13388	12.6227	20230929_DDA_TMT18_CD1_MF102_HS_A_3_1_rep03.13388.13388.2
SDGKISEQSDAKLK	SDGK[304.207146]ISEQSDAK[304.207146]LK	sp|Q03265|ATPA_MOUSE;tr|D3Z6F5|D3Z6F5_MOUSE	Unique	34875.4	0	108766	0	21966.7	0	171405	0	68844.4	0	79018	0	25037.8	0	317862	0	sp|Q03265|ATPA_MOUSE;tr|D3Z6F5|D3Z6F5_MOUSE	13427	13.2129	20230929_DDA_TMT18_CD1_MF102_HS_A_3_1_rep03.13427.13427.3
KAEGATLSNATGAVESTSQAGDR	KAEGATLSNATGAVESTSQAGDR	sp|Q61644|PACN1_MOUSE	Greedy	22184.9	0	47138.2	0	13864.3	0	69228.5	0	35968.6	0	30261	0	8560.29	0	110241	0	sp|Q61644|PACN1_MOUSE;tr|A0A384DVB1|A0A384DVB1_MOUSE	13461	10.7603	20230929_DDA_TMT18_CD1_MF102_HS_A_3_1_rep03.13461.13461.3
LQQSHPLSASQIQVK	LQQSHPLSASQIQVK	sp|P16546|SPTN1_MOUSE;tr|A3KGU7|A3KGU7_MOUSE;tr|A3KGU9|A3KGU9_MOUSE	UniqueCovered	42955.2	0	85782	0	19042.4	0	117026	0	53691.7	0	48876.6	0	21841.8	0	184808	0	sp|P16546|SPTN1_MOUSE;tr|A3KGU5|A3KGU5_MOUSE;tr|A3KGU9|A3KGU9_MOUSE;tr|E9Q447|E9Q447_MOUSE;tr|A3KGU7|A3KGU7_MOUSE	13565	10.5762	20230929_DDA_TMT18_CD1_MF102_HS_A_3_1_rep03.13565.13565.3
KAGIFQSAK	K[304.207146]AGIFQSAK	sp|Q9CPQ1|COX6C_MOUSE	Unique	71432.3	0	127553	0	13147.1	0	161593	0	64141.8	0	79153.5	0	21309.5	0	299812	0	sp|Q9CPQ1|COX6C_MOUSE	13574	11.5738	20230929_DDA_TMT18_CD1_MF102_HS_A_3_1_rep03.13574.13574.2
QASHAQLGDAYDQEIR	QASHAQLGDAYDQEIR	sp|P08553|NFM_MOUSE;tr|A0A0R4J036|A0A0R4J036_MOUSE	UniqueCovered	31503.1	0	62813.5	0	18669.5	0	84649.7	0	38455.5	0	42061.6	0	16579	0	140650	0	sp|P08553|NFM_MOUSE;tr|A0A0R4J036|A0A0R4J036_MOUSE;tr|D3YZ35|D3YZ35_MOUSE	13599	13.1595	20230929_DDA_TMT18_CD1_MF102_HS_A_3_1_rep03.13599.13599.3
SKYLATASTMDHAR	SK[304.207146]YLATASTMDHAR	sp|P04370|MBP_MOUSE;tr|A0A498WGS3|A0A498WGS3_MOUSE	Unique	48965.2	0	97827.4	0	22774.6	0	218615	0	36452.1	0	121885	0	59007.4	0	207357	0	sp|P04370|MBP_MOUSE;tr|A0A498WGS3|A0A498WGS3_MOUSE	13727	10.9187	20230929_DDA_TMT18_CD1_MF102_HS_A_3_1_rep03.13727.13727.4
TKSQGGEPTYNVAVGR	TK[304.207146]SQGGEPTYNVAVGR	sp|Q9JJV2|PROF2_MOUSE;tr|D3YWS3|D3YWS3_MOUSE	Unique	92783	0	163559	0	77439.2	0	281410	0	168095	0	99332.7	0	46083.3	0	333607	0	sp|Q9JJV2|PROF2_MOUSE;tr|D3YWS3|D3YWS3_MOUSE	13967	11.8193	20230929_DDA_TMT18_CD1_MF102_HS_A_3_1_rep03.13967.13967.3
HQGVMVGMGQKDSYVGDEAQSK	HQGVMVGM[15.9949]GQK[304.207146]DSYVGDEAQSK	sp|P68134|ACTS_MOUSE	Multiple	44471.1	0	79419.1	0	20645.5	0	107197	0	56133.9	0	42128.4	0	15269.7	0	202709	0	sp|P60710|ACTB_MOUSE;sp|P68134|ACTS_MOUSE;sp|P62737|ACTA_MOUSE;sp|P63268|ACTH_MOUSE;sp|P63260|ACTG_MOUSE;sp|P68033|ACTC_MOUSE;tr|E9Q606|E9Q606_MOUSE;tr|D3YZY0|D3YZY0_MOUSE;tr|E9Q5F4|E9Q5F4_MOUSE;tr|D3Z2K3|D3Z2K3_MOUSE;tr|G3UYG0|G3UYG0_MOUSE;tr|A0A1D5RM20|A0A1D5RM20_MOUSE;tr|A0A494B9T3|A0A494B9T3_MOUSE;tr|G3UZ07|G3UZ07_MOUSE	14001	17.9022	20230929_DDA_TMT18_CD1_MF102_HS_A_3_1_rep03.14001.14001.4
QKQASHAQLGDAYDQEIR	QK[304.207146]QASHAQLGDAYDQEIR	sp|P08553|NFM_MOUSE;tr|A0A0R4J036|A0A0R4J036_MOUSE	UniqueCovered	66108	0	193533	0	37605.2	0	272206	0	50687.8	0	164973	0	63402.9	0	334752	0	sp|P08553|NFM_MOUSE;tr|A0A0R4J036|A0A0R4J036_MOUSE;tr|D3YZ35|D3YZ35_MOUSE	14061	15.8396	20230929_DDA_TMT18_CD1_MF102_HS_A_3_1_rep03.14061.14061.4
LKEDTQVADVTTSR	LK[304.207146]EDTQVADVTTSR	sp|P19096|FAS_MOUSE;tr|A0A0U1RNJ1|A0A0U1RNJ1_MOUSE	Unique	41565.6	0	96189.6	0	23833.4	0	189380	0	57171.2	0	85084.3	0	35240.9	0	213842	0	sp|P19096|FAS_MOUSE;tr|A0A0U1RNJ1|A0A0U1RNJ1_MOUSE	14202	9.484	20230929_DDA_TMT18_CD1_MF102_HS_A_3_1_rep03.14202.14202.3
KPYQLIAQDNEPEKPVADSETK	KPYQLIAQDNEPEKPVADSETK	sp|P56564|EAA1_MOUSE	Unique	9805.58	0	17219.4	0	3280.38	0	33376.6	0	11111.2	0	9989.8	0	5755.79	0	35468.3	0	sp|P56564|EAA1_MOUSE	14270	14.7169	20230929_DDA_TMT18_CD1_MF102_HS_A_3_1_rep03.14270.14270.3
EIVHIQAGQCGNQIGAK	EIVHIQAGQC[57.021463735]GNQIGAK	sp|P99024|TBB5_MOUSE	Multiple	39887	0	61067.7	0	13284.4	0	90948	0	33963.6	0	34684.6	0	14857.9	0	127216	0	sp|P99024|TBB5_MOUSE;sp|Q9CWF2|TBB2B_MOUSE;sp|Q7TMM9|TBB2A_MOUSE;sp|Q9ERD7|TBB3_MOUSE;tr|A0A1D5RM76|A0A1D5RM76_MOUSE	14280	9.41137	20230929_DDA_TMT18_CD1_MF102_HS_A_3_1_rep03.14280.14280.3
KPMVVLGSSALQR	KPM[15.9949]VVLGSSALQR	sp|Q91VD9|NDUS1_MOUSE	Unique	41942.2	0	72360.8	0	19967.9	0	94502.7	0	52135.7	0	41939.7	0	22789.8	0	148536	0	sp|Q91VD9|NDUS1_MOUSE	14321	15.8946	20230929_DDA_TMT18_CD1_MF102_HS_A_3_1_rep03.14321.14321.3
ITKEAGSVSLR	ITK[304.207146]EAGSVSLR	sp|P16546|SPTN1_MOUSE;tr|A3KGU7|A3KGU7_MOUSE;tr|A3KGU9|A3KGU9_MOUSE	Unique	266808	0	483512	0	132097	0	734781	0	353646	0	216568	0	127354	0	904432	0	sp|P16546|SPTN1_MOUSE;tr|A3KGU9|A3KGU9_MOUSE;tr|A3KGU7|A3KGU7_MOUSE	14329	12.232	20230929_DDA_TMT18_CD1_MF102_HS_A_3_1_rep03.14329.14329.3
NQVTATKADGSTQVIDTK	NQVTATK[304.207146]ADGSTQVIDTK	sp|O08749|DLDH_MOUSE	Unique	115967	0	168888	0	14430.9	0	133331	0	77923	0	77555.5	0	22702.3	0	313115	0	sp|O08749|DLDH_MOUSE	14335	10.4433	20230929_DDA_TMT18_CD1_MF102_HS_A_3_1_rep03.14335.14335.3
HTNFVEFR	HTNFVEFR	sp|P62743|AP2S1_MOUSE	Unique	62471.1	0	113694	0	30001.3	0	146029	0	67683.1	0	59771.2	0	33800	0	231127	0	sp|P62743|AP2S1_MOUSE	14347	11.5219	20230929_DDA_TMT18_CD1_MF102_HS_A_3_1_rep03.14347.14347.2
GHDSVFVAPVK	GHDSVFVAPVK	sp|Q7TSJ2|MAP6_MOUSE;tr|A0A140LIT9|A0A140LIT9_MOUSE	Unique	34613.7	0	66358	0	24676.3	0	115505	0	44955.1	0	53175.1	0	23802.7	0	162633	0	sp|Q7TSJ2|MAP6_MOUSE;tr|A0A140LIT9|A0A140LIT9_MOUSE	14454	11.4217	20230929_DDA_TMT18_CD1_MF102_HS_A_3_1_rep03.14454.14454.2
KAWGNNQDGVVASQPAR	K[304.207146]AWGNNQDGVVASQPAR	sp|P60879|SNP25_MOUSE	Unique	122672	0	221640	3941	20207.8	0	323704	27.5446	102773	0	98047.1	0.0870444	42996	0	309860	6.88755e-05	sp|P60879|SNP25_MOUSE	14616	14.4992	20230929_DDA_TMT18_CD1_MF102_HS_A_3_1_rep03.14616.14616.3
IKTDGAAPNVAPSDVGGGGGTNR	IK[304.207146]TDGAAPNVAPSDVGGGGGTNR	sp|P12960|CNTN1_MOUSE	Unique	22444.3	0	49044.3	0	29950.7	0	172136	0	59803.7	0	51500.8	0	27527.5	0	133673	0	sp|P12960|CNTN1_MOUSE	14786	12.3201	20230929_DDA_TMT18_CD1_MF102_HS_A_3_1_rep03.14786.14786.3
LDHKFDLMYAK	LDHKFDLM[15.9949]YAK	sp|P68368|TBA4A_MOUSE;tr|A0A0A0MQA5|A0A0A0MQA5_MOUSE	Multiple	27729.7	7.19226e-07	45025	0	12694.7	0.0041537	66947.7	0	37065.8	4.59035	22455.1	0	8909.09	3722.08	81748.9	0	sp|P68373|TBA1C_MOUSE;sp|P05214|TBA3_MOUSE;sp|Q9JJZ2|TBA8_MOUSE;sp|P05213|TBA1B_MOUSE;sp|P68369|TBA1A_MOUSE;sp|P68368|TBA4A_MOUSE;sp|Q3UX10|TBAL3_MOUSE;tr|A0A0A0MQA5|A0A0A0MQA5_MOUSE	14791	10.0905	20230929_DDA_TMT18_CD1_MF102_HS_A_3_1_rep03.14791.14791.3
LDHKFDLMYAK	LDHKFDLM[15.9949]YAK	sp|P68368|TBA4A_MOUSE;tr|A0A0A0MQA5|A0A0A0MQA5_MOUSE	Multiple	49750.7	0	72834.6	2351.89	20797.3	0	86372.1	16.4379	69428.5	0	28497.1	0.0519458	11918.4	0	105174	4.11031e-05	sp|P68373|TBA1C_MOUSE;sp|P05214|TBA3_MOUSE;sp|Q9JJZ2|TBA8_MOUSE;sp|P05213|TBA1B_MOUSE;sp|P68369|TBA1A_MOUSE;sp|P68368|TBA4A_MOUSE;sp|Q3UX10|TBAL3_MOUSE;tr|A0A0A0MQA5|A0A0A0MQA5_MOUSE	14799	11.6168	20230929_DDA_TMT18_CD1_MF102_HS_A_3_1_rep03.14799.14799.3
IKTDGAAPNVAPSDVGGGGGTNR	IK[304.207146]TDGAAPNVAPSDVGGGGGTNR	sp|P12960|CNTN1_MOUSE	Unique	36196.1	0	76292.7	0	48398.6	0	205628	0	88860.2	0	75576.8	0	36666.3	0	191176	0	sp|P12960|CNTN1_MOUSE	14827	12.582	20230929_DDA_TMT18_CD1_MF102_HS_A_3_1_rep03.14827.14827.3
TQEKAQLQDLNDR	TQEK[304.207146]AQLQDLNDR	sp|P08551|NFL_MOUSE	Unique	30533.4	0	164880	0	28316	0	320935	0	40767.2	0	187869	0	90079.9	0	372686	0	sp|P08551|NFL_MOUSE	14876	9.26894	20230929_DDA_TMT18_CD1_MF102_HS_A_3_1_rep03.14876.14876.3
VLSRPNAQELPSMYQR	VLSRPNAQELPSM[15.9949]YQR	sp|O35129|PHB2_MOUSE	UniqueCovered	26134.3	0	62152.8	0	21028.8	0	118893	0	48141.5	0	51103.8	0	21065.7	0	150726	0	sp|O35129|PHB2_MOUSE;tr|F6QPR1|F6QPR1_MOUSE;tr|F6Q8V7|F6Q8V7_MOUSE	14936	9.40346	20230929_DDA_TMT18_CD1_MF102_HS_A_3_1_rep03.14936.14936.3
HDSATSFVDAGNAYK	HDSATSFVDAGNAYK	sp|P28663|SNAB_MOUSE	Greedy	20275.8	0	48744.8	0	17171.1	0	92907.4	0	32888.4	0	34244.7	0	22859.7	0	126902	0	sp|P28663|SNAB_MOUSE;tr|D6RHL2|D6RHL2_MOUSE	14972	13.6803	20230929_DDA_TMT18_CD1_MF102_HS_A_3_1_rep03.14972.14972.3
HDSATSFVDAGNAYK	HDSATSFVDAGNAYK	sp|P28663|SNAB_MOUSE	Greedy	25172.2	8.13643e-07	41363.3	0	20622.5	0.00469898	64923.5	0	29336.1	5.19295	28067.6	0	13679.1	4210.7	104161	0	sp|P28663|SNAB_MOUSE;tr|D6RHL2|D6RHL2_MOUSE	14976	12.0144	20230929_DDA_TMT18_CD1_MF102_HS_A_3_1_rep03.14976.14976.3
KAEAQIAAKNLDK	K[304.207146]AEAQIAAK[304.207146]NLDK	sp|P05202|AATM_MOUSE	Unique	41827.4	0	196257	2625.93	34852.5	0	355387	18.3532	166771	0	143160	0.0579985	50439.3	0	486373	4.58924e-05	sp|P05202|AATM_MOUSE	14991	11.5788	20230929_DDA_TMT18_CD1_MF102_HS_A_3_1_rep03.14991.14991.4
VLRPQVTAVAQQNQGEAPEPQDMK	VLRPQVTAVAQQNQGEAPEPQDM[15.9949]K	sp|Q9JHU4|DYHC1_MOUSE	Unique	4097.11	0	8925.84	0	2208.6	0	12608.4	0	5562.85	0	3475.76	0	2947.43	0	19585.3	0	sp|Q9JHU4|DYHC1_MOUSE	15056	17.0872	20230929_DDA_TMT18_CD1_MF102_HS_A_3_1_rep03.15056.15056.3
VLRPQVTAVAQQNQGEAPEPQDMK	VLRPQVTAVAQQNQGEAPEPQDM[15.9949]K	sp|Q9JHU4|DYHC1_MOUSE	Unique	3012.23	0	7855.71	0	2205.71	0	11127.5	0	5640.34	0	3729.3	0	0	0	16685.6	0	sp|Q9JHU4|DYHC1_MOUSE	15081	16.5078	20230929_DDA_TMT18_CD1_MF102_HS_A_3_1_rep03.15081.15081.3
AKAGAGSATLSMAYAGAR	AK[304.207146]AGAGSATLSM[15.9949]AYAGAR	sp|P08249|MDHM_MOUSE	Unique	79947.4	0	114548	0	16319.9	0	145444	0	68025.8	0	69875.5	0	25774.9	0	284015	0	sp|P08249|MDHM_MOUSE	15147	10.9197	20230929_DDA_TMT18_CD1_MF102_HS_A_3_1_rep03.15147.15147.3
IKTDGAAPNVAPSDVGGGGGTNR	IK[304.207146]TDGAAPNVAPSDVGGGGGTNR	sp|P12960|CNTN1_MOUSE	Unique	27803.3	0	61752.3	0	29835.7	0	177999	0	54419.1	0	60546.1	0	31116.7	0	147752	0	sp|P12960|CNTN1_MOUSE	15196	13.549	20230929_DDA_TMT18_CD1_MF102_HS_A_3_1_rep03.15196.15196.3
AKIIAEGANGPTTPEADK	AK[304.207146]IIAEGANGPTTPEADK	sp|P26443|DHE3_MOUSE	UniqueCovered	58867.3	0	90597.5	2194.66	15666.6	0	119844	15.339	55540.8	0	52903.9	0.0484731	19900.9	0	208352	3.83553e-05	sp|P26443|DHE3_MOUSE;tr|F7CFA5|F7CFA5_MOUSE	15349	9.37625	20230929_DDA_TMT18_CD1_MF102_HS_A_3_1_rep03.15349.15349.3
KLAAVTYNGVDNNK	K[304.207146]LAAVTYNGVDNNK	sp|O55131|SEPT7_MOUSE;tr|E9Q1G8|E9Q1G8_MOUSE;tr|E9Q9F5|E9Q9F5_MOUSE	Unique	50345.6	0	91350.7	0	21075.8	0	130819	0	53487.9	0	53508	0	20037.5	0	178109	0	sp|O55131|SEPT7_MOUSE;tr|E9Q9F5|E9Q9F5_MOUSE;tr|E9Q1G8|E9Q1G8_MOUSE	15393	9.51746	20230929_DDA_TMT18_CD1_MF102_HS_A_3_1_rep03.15393.15393.3
GTEHSGSTVPSILNR	GTEHSGSTVPSILNR	sp|Q9Z1G4|VPP1_MOUSE;tr|K3W4T3|K3W4T3_MOUSE	Unique	49674.7	0	89287.1	0	38276.4	0	161315	0	63725.2	0	65502.1	0	27625.2	0	235435	0	sp|Q9Z1G4|VPP1_MOUSE;tr|K3W4T3|K3W4T3_MOUSE	15502	9.55381	20230929_DDA_TMT18_CD1_MF102_HS_A_3_1_rep03.15502.15502.3
VEQDLAMGTDAEGEKIK	VEQDLAM[15.9949]GTDAEGEK[304.207146]IK	sp|O08599|STXB1_MOUSE	Unique	134961	0	209648	0	28187.5	0	273395	0	118660	0	122460	0	31711.8	0	459000	0	sp|O08599|STXB1_MOUSE	15524	9.19717	20230929_DDA_TMT18_CD1_MF102_HS_A_3_1_rep03.15524.15524.3
KAWGNNQDGVVASQPAR	K[304.207146]AWGNNQDGVVASQPAR	sp|P60879|SNP25_MOUSE	Unique	135538	0	223291	0	36482.8	0	288425	0	116983	0	118510	0	49523.3	0	347702	0	sp|P60879|SNP25_MOUSE	15541	11.9653	20230929_DDA_TMT18_CD1_MF102_HS_A_3_1_rep03.15541.15541.3
SKFANLNEQAAR	SK[304.207146]FANLNEQAAR	sp|P46660|AINX_MOUSE	Unique	139788	0	570166	0	22556.8	0	640658	0	103079	0	322151	0	100590	0	797514	0	sp|P46660|AINX_MOUSE	15575	10.273	20230929_DDA_TMT18_CD1_MF102_HS_A_3_1_rep03.15575.15575.3
TKSENGLEFTSSGSANTETTK	TK[304.207146]SENGLEFTSSGSANTETTK	sp|Q60932|VDAC1_MOUSE	UniqueCovered	92526.6	0	136739	0	5141.92	0	79613.9	0	55193	0	41875.4	0	10851.8	0	173986	0	sp|Q60932|VDAC1_MOUSE;tr|F2Z471|F2Z471_MOUSE	15576	15.5635	20230929_DDA_TMT18_CD1_MF102_HS_A_3_1_rep03.15576.15576.3
NVLGHMQQGGAPSPFDR	NVLGHM[15.9949]QQGGAPSPFDR	sp|Q9WUA3|PFKAP_MOUSE;tr|Q8C605|Q8C605_MOUSE	Unique	33380.8	0	49599.3	0	15445.2	0	89523.4	0	34946.1	0	28240.1	0	16239.2	0	130190	0	sp|Q9WUA3|PFKAP_MOUSE;tr|Q8C605|Q8C605_MOUSE	15627	10.3663	20230929_DDA_TMT18_CD1_MF102_HS_A_3_1_rep03.15627.15627.3
LSHANSAVVLSAVK	LSHANSAVVLSAVK	sp|Q9DBG3|AP2B1_MOUSE;tr|H3BKM0|H3BKM0_MOUSE	Multiple	52140.8	0	90923.2	0	14671.1	0	102921	0	39700.7	0	46996.2	0	12242.5	0	141700	0	sp|Q9DBG3|AP2B1_MOUSE;sp|O35643|AP1B1_MOUSE;tr|H3BIY9|H3BIY9_MOUSE;tr|Q5SVG4|Q5SVG4_MOUSE;tr|Q5SVG5|Q5SVG5_MOUSE;tr|H3BKM0|H3BKM0_MOUSE	15642	14.9216	20230929_DDA_TMT18_CD1_MF102_HS_A_3_1_rep03.15642.15642.3
RLDFDYKK	RLDFDYK[304.207146]K	sp|Q62419|SH3G1_MOUSE;sp|Q62420|SH3G2_MOUSE;tr|A0A3B2W7K0|A0A3B2W7K0_MOUSE;tr|A2ALV3|A2ALV3_MOUSE;tr|F6ZL13|F6ZL13_MOUSE;tr|Q8BXU5|Q8BXU5_MOUSE	Unique	198718	0	274170	2.99014e-06	44437.7	0	400654	0.00685536	204935	0	120852	6.45448	40181	0	568691	2785.8	sp|Q62419|SH3G1_MOUSE;sp|Q62420|SH3G2_MOUSE;tr|Q8BXU5|Q8BXU5_MOUSE;tr|A0A3B2W7K0|A0A3B2W7K0_MOUSE;tr|A2ALV3|A2ALV3_MOUSE;tr|F6ZL13|F6ZL13_MOUSE	15766	11.1061	20230929_DDA_TMT18_CD1_MF102_HS_A_3_1_rep03.15766.15766.3
HDIIGEFK	HDIIGEFK	sp|P46096|SYT1_MOUSE	Unique	28145.5	0	47830.7	0	11596.2	0	70433.4	0	29036.9	0	23361.2	0	12570.3	0	100772	0	sp|P46096|SYT1_MOUSE	15921	10.3521	20230929_DDA_TMT18_CD1_MF102_HS_A_3_1_rep03.15921.15921.2
EAETEPHEGKRK	EAETEPHEGK[304.207146]RK	sp|Q6PGH1|BUD31_MOUSE	Unique	19680.5	0	34949.1	0	9263.08	0	53962	0	23070.7	0	22660.2	0	8350.52	0	75555.7	0	sp|Q6PGH1|BUD31_MOUSE	16000	9.74271	20230929_DDA_TMT18_CD1_MF102_HS_A_3_1_rep03.16000.16000.3
SSGATPVSGPPPPSASSTPAGQPTAVSR	SSGATPVSGPPPPSASSTPAGQPTAVSR	sp|Q9QWI6|SRCN1_MOUSE;tr|A0A571BDG0|A0A571BDG0_MOUSE;tr|A0A571BDG6|A0A571BDG6_MOUSE;tr|A0A571BG20|A0A571BG20_MOUSE;tr|A0A571BG39|A0A571BG39_MOUSE;tr|B1AQX6|B1AQX6_MOUSE;tr|B1AQX7|B1AQX7_MOUSE;tr|B1AQX9|B1AQX9_MOUSE	Unique	6460.89	0	6220.26	0	3194.22	0	19091.1	0	4655.03	0	8716.29	0	0	0	21583.1	0	sp|Q9QWI6|SRCN1_MOUSE;tr|B1AQX6|B1AQX6_MOUSE;tr|B1AQX9|B1AQX9_MOUSE;tr|B1AQX7|B1AQX7_MOUSE;tr|A0A571BDG6|A0A571BDG6_MOUSE;tr|A0A571BG39|A0A571BG39_MOUSE;tr|A0A571BG20|A0A571BG20_MOUSE;tr|A0A571BDG0|A0A571BDG0_MOUSE	16029	9.48207	20230929_DDA_TMT18_CD1_MF102_HS_A_3_1_rep03.16029.16029.3
HRPDLIDFDK	HRPDLIDFDK	sp|Q62261|SPTB2_MOUSE	UniqueCovered	7283.08	0	7084.13	0	2157.95	0	9228.26	0	6330.1	0	4734.9	0	2111.3	0	23360	0	sp|Q62261|SPTB2_MOUSE;sp|P15508|SPTB1_MOUSE;tr|E9Q397|E9Q397_MOUSE;tr|A0A0A0MQG2|A0A0A0MQG2_MOUSE;tr|Q3UGX2|Q3UGX2_MOUSE	16099	10.2426	20230929_DDA_TMT18_CD1_MF102_HS_A_3_1_rep03.16099.16099.3
HRDTGILDSIGR	HRDTGILDSIGR	sp|P04370|MBP_MOUSE;tr|A0A498WGS3|A0A498WGS3_MOUSE	Unique	11791.5	0	22586.1	0	5905.2	0	30156.9	0	16654	0	12671.2	0	6377.17	0	54149.9	0	sp|P04370|MBP_MOUSE;tr|A0A498WGS3|A0A498WGS3_MOUSE	16150	12.0637	20230929_DDA_TMT18_CD1_MF102_HS_A_3_1_rep03.16150.16150.3
LNVKPLAR	LNVK[304.207146]PLAR	sp|Q8QZT1|THIL_MOUSE	Unique	45529.5	0	128183	0	48884.9	0	208332	0	93251.1	0	79443.9	0	40532.8	0	298593	0	sp|Q8QZT1|THIL_MOUSE	16354	9.59385	20230929_DDA_TMT18_CD1_MF102_HS_A_3_1_rep03.16354.16354.3
SKLTNVATSVSNK	SK[304.207146]LTNVATSVSNK	sp|O35633|VIAAT_MOUSE	Unique	78601.6	0	133991	0	20212.6	0	161407	0	67554.8	0	97171.8	0	28225.8	0	248055	0	sp|O35633|VIAAT_MOUSE	16646	10.1354	20230929_DDA_TMT18_CD1_MF102_HS_A_3_1_rep03.16646.16646.3
VYHDPSTQEPVTYSQLQQR	VYHDPSTQEPVTYSQLQQR	sp|Q9QXS1|PLEC_MOUSE	Greedy	18260.7	0	29283.7	0	11042	0	61804.2	0	20515	0	24132.1	0	12122.4	0	72652.9	0	sp|Q9QXS1|PLEC_MOUSE;tr|E9Q3W4|E9Q3W4_MOUSE;tr|A0A3B2W7J8|A0A3B2W7J8_MOUSE	16701	11.8477	20230929_DDA_TMT18_CD1_MF102_HS_A_3_1_rep03.16701.16701.3
LRPQTYDLQESNVHLK	LRPQTYDLQESNVHLK	sp|Q8CHH9|SEPT8_MOUSE;tr|B1AQY9|B1AQY9_MOUSE;tr|B1AQZ0|B1AQZ0_MOUSE;tr|B7ZC46|B7ZC46_MOUSE;tr|E0CYM4|E0CYM4_MOUSE	Unique	20052.8	8.68779e-07	33571.2	0	12860.2	0.00501741	58890.1	0	23952.1	5.54485	20926.1	0	11134.1	4496.04	87259	1956.74	sp|Q8CHH9|SEPT8_MOUSE;tr|B1AQY9|B1AQY9_MOUSE;tr|E0CYM4|E0CYM4_MOUSE;tr|B1AQZ0|B1AQZ0_MOUSE;tr|B7ZC46|B7ZC46_MOUSE	16718	12.0786	20230929_DDA_TMT18_CD1_MF102_HS_A_3_1_rep03.16718.16718.3
VYHDPSTQEPVTYSQLQQR	VYHDPSTQEPVTYSQLQQR	sp|Q9QXS1|PLEC_MOUSE	Greedy	20805.2	0	32083.3	0	11586.1	0	54145.4	0	24968.1	0	23480.8	0	11694.1	0	67242	0	sp|Q9QXS1|PLEC_MOUSE;tr|E9Q3W4|E9Q3W4_MOUSE;tr|A0A3B2W7J8|A0A3B2W7J8_MOUSE	16730	10.7881	20230929_DDA_TMT18_CD1_MF102_HS_A_3_1_rep03.16730.16730.3
INKELANIR	INK[304.207146]ELANIR	sp|P17427|AP2A2_MOUSE	Multiple	86379.4	0	182116	0	52001.2	0	300346	0	157975	0	97974.6	0	28668.1	0	335367	0	sp|P17426|AP2A1_MOUSE;sp|P17427|AP2A2_MOUSE;tr|A0A0J9YUA7|A0A0J9YUA7_MOUSE	16739	10.8211	20230929_DDA_TMT18_CD1_MF102_HS_A_3_1_rep03.16739.16739.3
APPQTQLPSGASSGTGSASATHGGAPLPGTR	APPQTQLPSGASSGTGSASATHGGAPLPGTR	sp|Q9Z1R2|BAG6_MOUSE;tr|A0A1B0GX81|A0A1B0GX81_MOUSE;tr|G3UXT8|G3UXT8_MOUSE;tr|G3UYQ2|G3UYQ2_MOUSE;tr|G3UYZ0|G3UYZ0_MOUSE;tr|G3UZT6|G3UZT6_MOUSE;tr|G3V013|G3V013_MOUSE;tr|Q3UF95|Q3UF95_MOUSE	Unique	10892	0	13121.6	0	3326.87	0	13560	0	8937.97	0	6361.36	0	4556.13	0	28574.3	0	sp|Q9Z1R2|BAG6_MOUSE;tr|G3V013|G3V013_MOUSE;tr|G3UXT8|G3UXT8_MOUSE;tr|G3UZT6|G3UZT6_MOUSE;tr|G3UYZ0|G3UYZ0_MOUSE;tr|A0A1B0GX81|A0A1B0GX81_MOUSE;tr|Q3UF95|Q3UF95_MOUSE;tr|G3UYQ2|G3UYQ2_MOUSE	16752	11.5041	20230929_DDA_TMT18_CD1_MF102_HS_A_3_1_rep03.16752.16752.3
LKEQGQAPITPQQGQALAK	LK[304.207146]EQGQAPITPQQGQALAK	sp|P84096|RHOG_MOUSE	Unique	25187.7	0	64685.3	0	8060.8	0	82619.6	0	24820.9	0	45676.7	0	13371.5	0	97135.2	0	sp|P84096|RHOG_MOUSE	16914	9.38449	20230929_DDA_TMT18_CD1_MF102_HS_A_3_1_rep03.16914.16914.3
YHTSQSGDEMTSLSEYVSR	YHTSQSGDEM[15.9949]TSLSEYVSR	sp|P11499|HS90B_MOUSE	UniqueCovered	24084.6	0	37044.3	0	15384	0	66101.3	0	27819.3	0	35305.5	0	17587	0	97213.8	0	sp|P11499|HS90B_MOUSE;tr|E9Q0C3|E9Q0C3_MOUSE	16959	15.9414	20230929_DDA_TMT18_CD1_MF102_HS_A_3_1_rep03.16959.16959.3
MVIPGGIDVHTR	M[15.9949]VIPGGIDVHTR	sp|O08553|DPYL2_MOUSE	Unique	11753.8	0	25836.2	0	24280.7	0	72680.7	0	22865.6	0	24981	0	15339.9	0	77428.2	0	sp|O08553|DPYL2_MOUSE	17003	9.39683	20230929_DDA_TMT18_CD1_MF102_HS_A_3_1_rep03.17003.17003.3
VKVGVNGFGR	[304.207146]VKVGVNGFGR	sp|P16858|G3P_MOUSE;tr|A0A1D5RLD8|A0A1D5RLD8_MOUSE;tr|S4R1W1|S4R1W1_MOUSE	Greedy	150130	0	280500	0	42945	0	347046	0	178955	0	130168	0	49553.6	0	531649	0	sp|P16858|G3P_MOUSE;tr|S4R1W1|S4R1W1_MOUSE;tr|S4R1N5|S4R1N5_MOUSE;tr|A0A1D5RLD8|A0A1D5RLD8_MOUSE	17087	10.6803	20230929_DDA_TMT18_CD1_MF102_HS_A_3_1_rep03.17087.17087.3
LEDLEVIQHR	LEDLEVIQHR	sp|Q62261|SPTB2_MOUSE	UniqueCovered	8835.66	0	17606.1	0	4810.64	0	20404.1	0	9079.29	0	10966.7	0	3640.07	0	39341.2	0	sp|Q62261|SPTB2_MOUSE;tr|A0A0A0MQG2|A0A0A0MQG2_MOUSE	17154	9.30714	20230929_DDA_TMT18_CD1_MF102_HS_A_3_1_rep03.17154.17154.3
KIFDDAYK	K[304.207146]IFDDAYK	sp|P46460|NSF_MOUSE	Unique	72076.1	0	96524.9	0	13038.7	0	112455	0	73973.9	0	51565.3	0	15280.2	0	203209	0	sp|P46460|NSF_MOUSE	17158	10.7661	20230929_DDA_TMT18_CD1_MF102_HS_A_3_1_rep03.17158.17158.2
HQAQIDHYLGLANK	HQAQIDHYLGLANK	sp|Q99P72|RTN4_MOUSE	Unique	48160.8	0	95098.5	0	21479	0	120407	0	52930.9	0	50144.7	0	20016.1	0	184220	0	sp|Q99P72|RTN4_MOUSE	17173	14.4352	20230929_DDA_TMT18_CD1_MF102_HS_A_3_1_rep03.17173.17173.3
KAEGATLSNATGAVESTSQAGDR	K[304.207146]AEGATLSNATGAVESTSQAGDR	sp|Q61644|PACN1_MOUSE	Greedy	19614.5	0	38462.5	0	9984.74	0	58296.2	0	22477.4	0	24435.2	0	6028.78	0	70459.1	0	sp|Q61644|PACN1_MOUSE;tr|A0A384DVB1|A0A384DVB1_MOUSE	17193	12.743	20230929_DDA_TMT18_CD1_MF102_HS_A_3_1_rep03.17193.17193.3
HTLVKGIIDSTHTEQR	HTLVK[304.207146]GIIDSTHTEQR	sp|Q9R0K7|AT2B2_MOUSE;tr|F8WHB1|F8WHB1_MOUSE;tr|Q3UHH0|Q3UHH0_MOUSE;tr|S4R1C4|S4R1C4_MOUSE	Unique	57547.6	1353.63	88788.7	1646.03	18779.1	0	126429	11.5045	38907.6	0	46851.1	0.0363557	20248.6	0	229400	2.87672e-05	sp|Q9R0K7|AT2B2_MOUSE;tr|S4R1C4|S4R1C4_MOUSE;tr|F8WHB1|F8WHB1_MOUSE;tr|Q3UHH0|Q3UHH0_MOUSE	17257	9.85329	20230929_DDA_TMT18_CD1_MF102_HS_A_3_1_rep03.17257.17257.4
KAEGATLSNATGAVESTSQAGDR	K[304.207146]AEGATLSNATGAVESTSQAGDR	sp|Q61644|PACN1_MOUSE	Greedy	22737.5	0	31921.7	0	10852.3	0	59062.7	0	24296.9	0	23151.1	0	10115.4	0	70199	0	sp|Q61644|PACN1_MOUSE;tr|A0A384DVB1|A0A384DVB1_MOUSE	17280	10.0934	20230929_DDA_TMT18_CD1_MF102_HS_A_3_1_rep03.17280.17280.3
FLEQQNQVLQTK	FLEQQNQVLQTK	sp|P04104|K2C1_MOUSE;sp|Q6IFZ6|K2C1B_MOUSE;sp|Q6IFZ9|K2C74_MOUSE;sp|Q6NXH9|K2C73_MOUSE;sp|Q9R0H5|K2C71_MOUSE	Unique	37794	0	59530.8	0	16513.3	0	89200.5	0	39302.2	0	39172.3	0	12127.9	0	141029	0	sp|Q9R0H5|K2C71_MOUSE;sp|P04104|K2C1_MOUSE;sp|Q6NXH9|K2C73_MOUSE;sp|Q6IFZ9|K2C74_MOUSE;sp|Q6IFZ6|K2C1B_MOUSE	17359	10.3699	20230929_DDA_TMT18_CD1_MF102_HS_A_3_1_rep03.17359.17359.2
HDEAWMVLK	HDEAWM[15.9949]VLK	sp|Q9JIS5|SV2A_MOUSE	Unique	28763.8	0	57070.9	0	16280.1	0	94763.8	0	42016.3	0	41415.1	0	18468	0	145636	0	sp|Q9JIS5|SV2A_MOUSE	17383	12.6636	20230929_DDA_TMT18_CD1_MF102_HS_A_3_1_rep03.17383.17383.2
KAKSALPAQSAATLPAR	K[304.207146]AK[304.207146]SALPAQSAATLPAR	sp|Q62261|SPTB2_MOUSE	Unique	30982.1	0	110383	0	127014	0	420225	0	121909	0	108008	0	86004.2	0	276824	0	sp|Q62261|SPTB2_MOUSE	17467	16.5108	20230929_DDA_TMT18_CD1_MF102_HS_A_3_1_rep03.17467.17467.4
IHEDSTGGIYTVGVTTR	IHEDSTGGIYTVGVTTR	sp|Q9QXL2|KI21A_MOUSE;tr|E9Q0J5|E9Q0J5_MOUSE;tr|F8WGN6|F8WGN6_MOUSE	Unique	60885.3	0	118848	0	23711.6	0	139359	0	64868.3	0	64842.2	0	21999.9	0	253926	0	sp|Q9QXL2|KI21A_MOUSE;tr|F8WGN6|F8WGN6_MOUSE;tr|E9Q0J5|E9Q0J5_MOUSE	17471	14.8018	20230929_DDA_TMT18_CD1_MF102_HS_A_3_1_rep03.17471.17471.3
ITGKNQVTATKADGSTQVIDTK	ITGK[304.207146]NQVTATK[304.207146]ADGSTQVIDTK	sp|O08749|DLDH_MOUSE	Unique	31509.5	0	80989.5	0	16932.3	0	117207	0	54344.2	0	55900.6	0	18092.1	0	220680	0	sp|O08749|DLDH_MOUSE	17482	8.93957	20230929_DDA_TMT18_CD1_MF102_HS_A_3_1_rep03.17482.17482.4
KFYEQFSK	K[304.207146]FYEQFSK	sp|P07901|HS90A_MOUSE	Unique	165430	0	199474	2248.4	27906.8	0	255443	15.7146	96008.3	0	113538	0.0496602	45089.4	0	458777	3.92946e-05	sp|P07901|HS90A_MOUSE	17493	10.5255	20230929_DDA_TMT18_CD1_MF102_HS_A_3_1_rep03.17493.17493.3
KVNLGVGAYR	K[304.207146]VNLGVGAYR	sp|P05201|AATC_MOUSE	Unique	119284	0	217357	0	51667.5	0	373003	0	110832	0	151491	0	74410.6	0	505835	0	sp|P05201|AATC_MOUSE	17531	10.3867	20230929_DDA_TMT18_CD1_MF102_HS_A_3_1_rep03.17531.17531.3
HIYFITGETK	HIYFITGETK	sp|P07901|HS90A_MOUSE	Unique	39704.6	0	81413.1	0	27490.4	0	142543	0	56521.3	0	51588.6	0	18915.4	0	242618	0	sp|P07901|HS90A_MOUSE	17576	12.188	20230929_DDA_TMT18_CD1_MF102_HS_A_3_1_rep03.17576.17576.2
EKADWSSLSR	EK[304.207146]ADWSSLSR	sp|P19783|COX41_MOUSE	UniqueCovered	131269	0	279255	0	29799.6	0	285035	0	118177	0	153302	0	30260.3	0	632906	0	sp|P19783|COX41_MOUSE;tr|M0QWX7|M0QWX7_MOUSE	17630	10.7171	20230929_DDA_TMT18_CD1_MF102_HS_A_3_1_rep03.17630.17630.3
FLEKYKDSAQK	FLEK[304.207146]YK[304.207146]DSAQK	sp|P14094|AT1B1_MOUSE	UniqueCovered	69656.8	0	274618	0	38708.9	0	510111	0	188922	0	229537	0	48987.3	0	667710	0	sp|P14094|AT1B1_MOUSE;tr|A0A0A6YX05|A0A0A6YX05_MOUSE	17642	12.3759	20230929_DDA_TMT18_CD1_MF102_HS_A_3_1_rep03.17642.17642.3
DPAAAPATGNKNAHLVSLR	DPAAAPATGNK[304.207146]NAHLVSLR	tr|B2RXT3|B2RXT3_MOUSE;tr|E9Q7L0|E9Q7L0_MOUSE	Unique	46843.5	0	96898	3749.08	29820.2	0	184877	26.2032	67419.9	0	77420.7	0.0828055	36299.7	0	284243	6.55214e-05	tr|E9Q7L0|E9Q7L0_MOUSE;tr|B2RXT3|B2RXT3_MOUSE	17669	12.6969	20230929_DDA_TMT18_CD1_MF102_HS_A_3_1_rep03.17669.17669.4
GRPAAPAPAAPAAPPGSPSVPSDPGPER	GRPAAPAPAAPAAPPGSPSVPSDPGPER	sp|Q3UH66|WNK2_MOUSE;tr|E0CYT1|E0CYT1_MOUSE;tr|E0CZE3|E0CZE3_MOUSE;tr|E9Q6Q2|E9Q6Q2_MOUSE;tr|E9QJQ9|E9QJQ9_MOUSE;tr|E9QM73|E9QM73_MOUSE;tr|E9QMI8|E9QMI8_MOUSE;tr|E9QMI9|E9QMI9_MOUSE	Unique	8016.23	0	17184.9	0	7730.83	0	28928.1	0	10114.9	0	8949.73	0	5261.58	0	41048.1	0	sp|Q3UH66|WNK2_MOUSE;tr|E9QM73|E9QM73_MOUSE;tr|E9QMI9|E9QMI9_MOUSE;tr|E9QJQ9|E9QJQ9_MOUSE;tr|E0CYT1|E0CYT1_MOUSE;tr|E9Q6Q2|E9Q6Q2_MOUSE;tr|E9QMI8|E9QMI8_MOUSE;tr|E0CZE3|E0CZE3_MOUSE	17745	12.0965	20230929_DDA_TMT18_CD1_MF102_HS_A_3_1_rep03.17745.17745.3
PHPYPALTPEQK	[304.207146]PHPYPALTPEQK	sp|P05064|ALDOA_MOUSE;tr|A0A0U1RPN8|A0A0U1RPN8_MOUSE;tr|D3YWI1|D3YWI1_MOUSE;tr|D3Z510|D3Z510_MOUSE	Unique	75121.4	0	143172	0.002366	33189.3	0	220558	5.42443	98981.4	0	76782.4	5107.22	36028.5	0	306855	4.04119	sp|P05064|ALDOA_MOUSE;tr|A0A0U1RPN8|A0A0U1RPN8_MOUSE;tr|D3Z510|D3Z510_MOUSE;tr|D3YWI1|D3YWI1_MOUSE	17846	10.0723	20230929_DDA_TMT18_CD1_MF102_HS_A_3_1_rep03.17846.17846.3
LDTKHYPYISTR	LDTK[304.207146]HYPYISTR	sp|O08599|STXB1_MOUSE	Unique	116228	0	174205	0	28263	0	234852	0	78039.7	0	104125	0	28280	0	378964	0	sp|O08599|STXB1_MOUSE	18004	11.5635	20230929_DDA_TMT18_CD1_MF102_HS_A_3_1_rep03.18004.18004.4
KELNYFAK	K[304.207146]ELNYFAK	sp|P09411|PGK1_MOUSE	UniqueCovered	104786	0	149632	0	7515.96	0	118971	0	61462.8	0	60490.2	0	13363.5	0	253639	0	sp|P09411|PGK1_MOUSE;tr|S4R2M7|S4R2M7_MOUSE	18025	9.75367	20230929_DDA_TMT18_CD1_MF102_HS_A_3_1_rep03.18025.18025.3
RFDPTQQGPI	RFDPTQQGPI	sp|Q9R1V7|ADA23_MOUSE	Unique	44775.1	0	97159.2	0	27848.3	0	162273	0	77682.2	0	65907.6	0	32073.1	0	210473	0	sp|Q9R1V7|ADA23_MOUSE	18079	13.3116	20230929_DDA_TMT18_CD1_MF102_HS_A_3_1_rep03.18079.18079.2
ADIGVAMGIAGSDVSK	ADIGVAM[15.9949]GIAGSDVSK	sp|Q6PIC6|AT1A3_MOUSE;tr|A0A0G2JGX4|A0A0G2JGX4_MOUSE	UniqueCovered	32234	2633.91	41227.7	0	10979.2	25.7766	75110.5	0	27065.6	7.48653	26035.7	0	12644.4	5973.68	113780	0	sp|Q6PIC6|AT1A3_MOUSE;tr|Q8VCE0|Q8VCE0_MOUSE;tr|A0A0G2JGX4|A0A0G2JGX4_MOUSE	18324	11.5554	20230929_DDA_TMT18_CD1_MF102_HS_A_3_1_rep03.18324.18324.2
HVLSGTLGIPEHTYR	HVLSGTLGIPEHTYR	sp|P01831|THY1_MOUSE;tr|A0A1L1SUX8|A0A1L1SUX8_MOUSE	Unique	48263	0	77300.7	0	23785.2	0	124467	0	60854.5	0	50678.5	0	21019.8	0	182426	0	sp|P01831|THY1_MOUSE;tr|A0A1L1SUX8|A0A1L1SUX8_MOUSE	18352	14.8264	20230929_DDA_TMT18_CD1_MF102_HS_A_3_1_rep03.18352.18352.3
HVLSGTLGIPEHTYR	HVLSGTLGIPEHTYR	sp|P01831|THY1_MOUSE;tr|A0A1L1SUX8|A0A1L1SUX8_MOUSE	Unique	48199.3	0	100706	3456.39	27098.2	0	182095	24.1575	72911.9	0	66113.8	0.0763408	30651.2	0	232221	6.04061e-05	sp|P01831|THY1_MOUSE;tr|A0A1L1SUX8|A0A1L1SUX8_MOUSE	18482	9.37135	20230929_DDA_TMT18_CD1_MF102_HS_A_3_1_rep03.18482.18482.3
GHQLLSADVDIK	GHQLLSADVDIK	sp|P46460|NSF_MOUSE	Unique	14209.4	0	19129.1	0	2477.45	0	26633	0	8453.18	0	10196.5	0	2641.97	0	45957	0	sp|P46460|NSF_MOUSE	18502	11.6506	20230929_DDA_TMT18_CD1_MF102_HS_A_3_1_rep03.18502.18502.3
RGIVGYDV	RGIVGYDV	sp|Q9CPQ8|ATP5L_MOUSE;tr|J3QNM7|J3QNM7_MOUSE	Unique	18770.2	8.84756e-07	37124.2	0	7542.05	0.00510968	54638.7	0	22988.4	5.64682	21262.6	0	6206.7	4578.72	84602	0	sp|Q9CPQ8|ATP5L_MOUSE;tr|J3QNM7|J3QNM7_MOUSE	18504	10.759	20230929_DDA_TMT18_CD1_MF102_HS_A_3_1_rep03.18504.18504.2
IVYGHLDDPANQEIER	IVYGHLDDPANQEIER	sp|Q99KI0|ACON_MOUSE	UniqueCovered	39348.1	0	97370	0	26659.4	0	142704	0	85452.1	0	73691.4	0	19888	0	233726	0	sp|Q99KI0|ACON_MOUSE;tr|A0A2R8VJW0|A0A2R8VJW0_MOUSE	18531	9.82358	20230929_DDA_TMT18_CD1_MF102_HS_A_3_1_rep03.18531.18531.3
HYLFDVQR	HYLFDVQR	sp|Q9CQQ7|AT5F1_MOUSE	UniqueCovered	19159.7	0	45280.6	0	10407.1	0	67309.5	0	32127.3	0	29670.1	0	12297.5	0	107892	0	sp|Q9CQQ7|AT5F1_MOUSE;tr|A0A0G2JGX3|A0A0G2JGX3_MOUSE	18616	11.082	20230929_DDA_TMT18_CD1_MF102_HS_A_3_1_rep03.18616.18616.2
KFVEVMTEYNATQSK	K[304.207146]FVEVM[15.9949]TEYNATQSK	sp|P61264|STX1B_MOUSE	Unique	60758.5	0	111040	0	21662.5	0	170222	0	58928.1	0	76164.7	0	28081.6	0	256357	0	sp|P61264|STX1B_MOUSE	18647	10.8114	20230929_DDA_TMT18_CD1_MF102_HS_A_3_1_rep03.18647.18647.3
LGESQTLQQFSR	LGESQTLQQFSR	sp|P16546|SPTN1_MOUSE;tr|A3KGU7|A3KGU7_MOUSE;tr|A3KGU9|A3KGU9_MOUSE	UniqueCovered	29327.9	0	58228.3	0	12924.5	0	93749.9	0	43672.9	0	45518.8	0	13644	0	133461	0	sp|P16546|SPTN1_MOUSE;tr|A3KGU5|A3KGU5_MOUSE;tr|A3KGU9|A3KGU9_MOUSE;tr|E9Q447|E9Q447_MOUSE;tr|A3KGU7|A3KGU7_MOUSE	18673	10.3862	20230929_DDA_TMT18_CD1_MF102_HS_A_3_1_rep03.18673.18673.2
TPALSPQRPLTTQQPQSGTLKEPDSSK	TPALSPQRPLTTQQPQSGTLK[304.207146]EPDSSK	sp|Q64332|SYN2_MOUSE	Unique	93939.2	0	170931	0	32624.2	0	146076	0	152653	0	57408.1	0	25021.3	0	205943	0	sp|Q64332|SYN2_MOUSE	18768	10.5765	20230929_DDA_TMT18_CD1_MF102_HS_A_3_1_rep03.18768.18768.4
NEKDDLYK	NEK[304.207146]DDLYK	sp|Q62313|TGON1_MOUSE;sp|Q62314|TGON2_MOUSE	Unique	28569	0	47071.7	0	11761	0	75531.6	0	28696.7	0	32122.4	0	17149.2	0	115974	0	sp|Q62313|TGON1_MOUSE;sp|Q62314|TGON2_MOUSE	18857	10.3503	20230929_DDA_TMT18_CD1_MF102_HS_A_3_1_rep03.18857.18857.2
KAAAELLQSQGSQAGGSQTLK	K[304.207146]AAAELLQSQGSQAGGSQTLK	sp|Q9R1T4|SEPT6_MOUSE	Unique	33102.7	0	55345.8	0	9411.88	0	80501.1	0	22858.9	0	27787.2	0	10323.7	0	84742.3	0	sp|Q9R1T4|SEPT6_MOUSE	18902	13.3402	20230929_DDA_TMT18_CD1_MF102_HS_A_3_1_rep03.18902.18902.3
KAAAELLQSQGSQAGGSQTLK	K[304.207146]AAAELLQSQGSQAGGSQTLK	sp|Q9R1T4|SEPT6_MOUSE	Unique	19195.6	8.69172e-07	42674.7	0	10550.4	0.00501968	65593.5	0	26511.3	5.54736	23261.5	0	7950.24	4498.07	71861.7	0	sp|Q9R1T4|SEPT6_MOUSE	18923	11.8065	20230929_DDA_TMT18_CD1_MF102_HS_A_3_1_rep03.18923.18923.3
EPKHVVLR	EPK[304.207146]HVVLR	sp|Q8K4L3|SVIL_MOUSE;tr|A0A1B0GS91|A0A1B0GS91_MOUSE;tr|E9Q3Z5|E9Q3Z5_MOUSE;tr|Q8K4L2|Q8K4L2_MOUSE	Unique	50147.9	0	41946.8	0	12677.6	0	123634	0	38941.4	0	27492	0	12240	0	141977	0	sp|Q8K4L3|SVIL_MOUSE;tr|A0A1B0GS91|A0A1B0GS91_MOUSE;tr|Q8K4L2|Q8K4L2_MOUSE;tr|E9Q3Z5|E9Q3Z5_MOUSE	18929	9.25141	20230929_DDA_TMT18_CD1_MF102_HS_A_3_1_rep03.18929.18929.3
KVAEIPFNSTNK	K[304.207146]VAEIPFNSTNK	sp|Q6PIC6|AT1A3_MOUSE;tr|A0A0G2JGX4|A0A0G2JGX4_MOUSE	UniqueCovered	119288	0	213612	0	29921.1	0	300314	0	139527	0	150031	0	48987.2	0	447326	0	sp|Q6PIC6|AT1A3_MOUSE;tr|Q8VCE0|Q8VCE0_MOUSE;tr|A0A0G2JGX4|A0A0G2JGX4_MOUSE	19055	10.0482	20230929_DDA_TMT18_CD1_MF102_HS_A_3_1_rep03.19055.19055.3
KADIGVAMGIAGSDVSK	K[304.207146]ADIGVAM[15.9949]GIAGSDVSK	sp|Q6PIC6|AT1A3_MOUSE;tr|A0A0G2JGX4|A0A0G2JGX4_MOUSE	UniqueCovered	139216	0	243456	0	23892.1	0	303533	0	128769	0	187966	0	48458.2	0	465197	0	sp|Q6PIC6|AT1A3_MOUSE;tr|Q8VCE0|Q8VCE0_MOUSE;tr|A0A0G2JGX4|A0A0G2JGX4_MOUSE	19070	12.9668	20230929_DDA_TMT18_CD1_MF102_HS_A_3_1_rep03.19070.19070.3
SQIHDIVLVGGSTR	SQIHDIVLVGGSTR	sp|P63017|HSP7C_MOUSE	UniqueCovered	24310	0	41628	0	7940.18	0	64858	0	25376.3	0	25604	0	8765.48	0	83390	0	sp|P63017|HSP7C_MOUSE;tr|Q504P4|Q504P4_MOUSE	19081	11.7311	20230929_DDA_TMT18_CD1_MF102_HS_A_3_1_rep03.19081.19081.3
GVSGDREENSFSLNSSISSAR	GVSGDREENSFSLNSSISSAR	sp|P20357|MTAP2_MOUSE	Greedy	25810.9	0	48668.6	0	15268.3	0	71953.1	0	32832.5	0	37961.4	0	9423.66	0	109550	0	sp|P20357|MTAP2_MOUSE;tr|G3UZJ2|G3UZJ2_MOUSE;tr|Q80ZL4|Q80ZL4_MOUSE;tr|G3UWW1|G3UWW1_MOUSE;tr|Q3TLQ0|Q3TLQ0_MOUSE;tr|Q80X35|Q80X35_MOUSE;tr|G3UZV6|G3UZV6_MOUSE	19196	12.5181	20230929_DDA_TMT18_CD1_MF102_HS_A_3_1_rep03.19196.19196.3
KHVLSGTLGIPEHTYR	K[304.207146]HVLSGTLGIPEHTYR	sp|P01831|THY1_MOUSE;tr|A0A1L1SUX8|A0A1L1SUX8_MOUSE	Unique	43088.2	0	80447.5	0	20484.5	0	148186	0	46808.3	0	51833.8	0	28598.8	0	132002	0	sp|P01831|THY1_MOUSE;tr|A0A1L1SUX8|A0A1L1SUX8_MOUSE	19220	15.7806	20230929_DDA_TMT18_CD1_MF102_HS_A_3_1_rep03.19220.19220.4
RISEQFTAMFR	RISEQFTAM[15.9949]FR	sp|Q9D6F9|TBB4A_MOUSE	Multiple	22940.7	0	38314.6	0	9797.65	0	68116.3	0	23915.7	0	26608.9	0	16853	0	92726.9	0	sp|P99024|TBB5_MOUSE;sp|P68372|TBB4B_MOUSE;sp|Q9CWF2|TBB2B_MOUSE;sp|Q7TMM9|TBB2A_MOUSE;sp|Q9D6F9|TBB4A_MOUSE;sp|Q9ERD7|TBB3_MOUSE	19229	13.6213	20230929_DDA_TMT18_CD1_MF102_HS_A_3_1_rep03.19229.19229.2
LGGAVEDSSSPPSTLNLSGAHR	LGGAVEDSSSPPSTLNLSGAHR	sp|Q8BHE3|ATCAY_MOUSE	Unique	21144.5	0	55555.7	0	13717	0	88546.1	0	24368.6	0	45397.2	0	17782.6	0	130211	0	sp|Q8BHE3|ATCAY_MOUSE	19253	9.49104	20230929_DDA_TMT18_CD1_MF102_HS_A_3_1_rep03.19253.19253.3
VLSGEDKSNIK	[304.207146]VLSGEDK[304.207146]SNIK	sp|P01942|HBA_MOUSE;tr|Q91VB8|Q91VB8_MOUSE	Unique	93078.3	0	183820	9343.49	51022.5	0	413648	65.3038	145837	0	141660	0.206368	73040.8	0	1.34465e+06	0.000163293	sp|P01942|HBA_MOUSE;tr|Q91VB8|Q91VB8_MOUSE	19281	13.5784	20230929_DDA_TMT18_CD1_MF102_HS_A_3_1_rep03.19281.19281.3
LDHKFDLMYAK	LDHK[304.207146]FDLM[15.9949]YAK	sp|P68368|TBA4A_MOUSE;tr|A0A0A0MQA5|A0A0A0MQA5_MOUSE	Multiple	81378	0	120796	0	20355.8	0	152130	0	80330.3	0	70251.7	0	20727.5	0	238868	0	sp|P68373|TBA1C_MOUSE;sp|P05214|TBA3_MOUSE;sp|Q9JJZ2|TBA8_MOUSE;sp|P05213|TBA1B_MOUSE;sp|P68369|TBA1A_MOUSE;sp|P68368|TBA4A_MOUSE;sp|Q3UX10|TBAL3_MOUSE;tr|A0A0A0MQA5|A0A0A0MQA5_MOUSE	19288	12.4657	20230929_DDA_TMT18_CD1_MF102_HS_A_3_1_rep03.19288.19288.3
QGKLFGAAEVQR	QGK[304.207146]LFGAAEVQR	sp|P16546|SPTN1_MOUSE;tr|A3KGU7|A3KGU7_MOUSE;tr|A3KGU9|A3KGU9_MOUSE	UniqueCovered	39227.9	5.39691e-07	81576.7	0	18595.4	0.00311684	130029	0	61251	3.4445	47356.6	0	24806.7	2792.97	169225	0	sp|P16546|SPTN1_MOUSE;tr|A3KGU5|A3KGU5_MOUSE;tr|A3KGU9|A3KGU9_MOUSE;tr|E9Q447|E9Q447_MOUSE;tr|A3KGU7|A3KGU7_MOUSE	19307	9.59761	20230929_DDA_TMT18_CD1_MF102_HS_A_3_1_rep03.19307.19307.3
ISVYYNEASSHKYVPR	ISVYYNEASSHK[304.207146]YVPR	sp|Q9ERD7|TBB3_MOUSE	UniqueCovered	300347	0	728206	4.41344e-06	261270	0	1.42736e+06	0.0101185	351592	0	683899	9.5268	303619	0	1.05246e+06	4111.84	sp|Q9ERD7|TBB3_MOUSE;tr|A0A1D5RM76|A0A1D5RM76_MOUSE	19317	11.7378	20230929_DDA_TMT18_CD1_MF102_HS_A_3_1_rep03.19317.19317.4
AVFKAGQENISVSKR	AVFK[304.207146]AGQENISVSK[304.207146]R	sp|Q6PIE5|AT1A2_MOUSE	UniqueCovered	46531	0	174187	0	141806	0	981539	0	164621	0	337123	0	279237	0	1.05665e+06	0	sp|Q6PIE5|AT1A2_MOUSE;tr|D3YYN7|D3YYN7_MOUSE	19320	9.78005	20230929_DDA_TMT18_CD1_MF102_HS_A_3_1_rep03.19320.19320.4
RGDFIPGLR	RGDFIPGLR	sp|P35486|ODPA_MOUSE	Unique	20191.4	0	39540.5	0	8820.13	0	55618.2	0	24956.2	0	24530.4	0	7808.4	0	93987.7	0	sp|P35486|ODPA_MOUSE	19400	11.4917	20230929_DDA_TMT18_CD1_MF102_HS_A_3_1_rep03.19400.19400.2
NTNDANSCQIIIPQNQVNR	NTNDANSC[57.021463735]QIIIPQNQVNR	sp|Q61598|GDIB_MOUSE;tr|A0A1Y7VL99|A0A1Y7VL99_MOUSE	UniqueCovered	3718.11	0	3677.93	0	2792.65	0	6729.56	0	2538.15	0	1757.09	0	0	0	9766.51	0	sp|P50396|GDIA_MOUSE;sp|Q61598|GDIB_MOUSE;tr|A0A1Y7VL99|A0A1Y7VL99_MOUSE;tr|A0A1Y7VLG4|A0A1Y7VLG4_MOUSE;tr|B7FAU8|B7FAU8_MOUSE	19480	10.4261	20230929_DDA_TMT18_CD1_MF102_HS_A_3_1_rep03.19480.19480.2
VHSDSETDDIGFIPSK	VHSDSETDDIGFIPSK	sp|Q62108|DLG4_MOUSE;tr|A0A338P6E5|A0A338P6E5_MOUSE;tr|A0A338P6I6|A0A338P6I6_MOUSE;tr|G3UZL5|G3UZL5_MOUSE	Unique	35257	0	62545.8	0	14620.7	0	110408	0	47329	0	45769.4	0	16029.2	0	165357	0	sp|Q62108|DLG4_MOUSE;tr|A0A338P6I6|A0A338P6I6_MOUSE;tr|A0A338P6E5|A0A338P6E5_MOUSE;tr|G3UZL5|G3UZL5_MOUSE	19538	14.2477	20230929_DDA_TMT18_CD1_MF102_HS_A_3_1_rep03.19538.19538.3
HAAYSVGWEMAPAGAPGPGR	HAAYSVGWEM[15.9949]APAGAPGPGR	sp|Q8R366|IGSF8_MOUSE;tr|A0A0R4J117|A0A0R4J117_MOUSE;tr|G3UYZ1|G3UYZ1_MOUSE	Unique	30711.8	0	60279.5	0	19793.7	0	99810.1	0	37442.4	0	38053.2	0	20579.8	0	130177	0	sp|Q8R366|IGSF8_MOUSE;tr|G3UYZ1|G3UYZ1_MOUSE;tr|A0A0R4J117|A0A0R4J117_MOUSE	19596	22.5127	20230929_DDA_TMT18_CD1_MF102_HS_A_3_1_rep03.19596.19596.3
FAHTNIESLVK	FAHTNIESLVK	sp|P27773|PDIA3_MOUSE	Unique	3333.66	0	5637.64	0	1049.66	0	8173.19	0	3349.91	0	3692.49	0	0	0	15129.9	0	sp|P27773|PDIA3_MOUSE	19608	9.55253	20230929_DDA_TMT18_CD1_MF102_HS_A_3_1_rep03.19608.19608.3
NLHQSNFSLSGAQIDDNNPR	NLHQSNFSLSGAQIDDNNPR	sp|P97427|DPYL1_MOUSE;tr|Q6P1J1|Q6P1J1_MOUSE	Unique	23020.6	0	42102.3	0	17843.4	0	84717.8	0	31518.3	0	33049.8	0	15979.3	0	105598	0	sp|P97427|DPYL1_MOUSE;tr|Q6P1J1|Q6P1J1_MOUSE	19633	18.5683	20230929_DDA_TMT18_CD1_MF102_HS_A_3_1_rep03.19633.19633.3
LAKYNQILR	LAK[304.207146]YNQILR	sp|P17182|ENOA_MOUSE;tr|Q6PHC1|Q6PHC1_MOUSE	Unique	82912.3	0	146298	4398.56	62182.9	0	303938	32.6315	123604	0	120396	1778.57	53990.1	0	555397	1.40733	sp|P17182|ENOA_MOUSE;tr|Q6PHC1|Q6PHC1_MOUSE	19643	10.2195	20230929_DDA_TMT18_CD1_MF102_HS_A_3_1_rep03.19643.19643.3
KAAAELLQSQGSQAGGSQTLKR	K[304.207146]AAAELLQSQGSQAGGSQTLK[304.207146]R	sp|Q9R1T4|SEPT6_MOUSE	Unique	31849.4	0	118821	1334.43	56710.8	0	468472	9.32663	66989.6	0	109198	0.0294733	69844.1	0	220795	2.33214e-05	sp|Q9R1T4|SEPT6_MOUSE	19648	9.99405	20230929_DDA_TMT18_CD1_MF102_HS_A_3_1_rep03.19648.19648.4
THINIVVIGHVDSGK	THINIVVIGHVDSGK	sp|P62631|EF1A2_MOUSE	Multiple	42174.2	0	70808.2	0	13657	0	111246	0	46710.6	0	36983.2	0	15261.6	0	141318	0	sp|P10126|EF1A1_MOUSE;sp|P62631|EF1A2_MOUSE;tr|D3Z3I8|D3Z3I8_MOUSE;tr|D3YZ68|D3YZ68_MOUSE	19668	9.62075	20230929_DDA_TMT18_CD1_MF102_HS_A_3_1_rep03.19668.19668.3
KPLIVFTPK	KPLIVFTPK	sp|Q60597|ODO1_MOUSE;tr|Z4YJV4|Z4YJV4_MOUSE	Multiple	33547.6	0	47917.2	0	13893.2	0	80629.4	0	33049.9	0	36465.5	0	12531.4	0	122987	0	sp|Q60597|ODO1_MOUSE;tr|E9Q7L0|E9Q7L0_MOUSE;tr|B2RXT3|B2RXT3_MOUSE;tr|Z4YJV4|Z4YJV4_MOUSE	19722	11.4549	20230929_DDA_TMT18_CD1_MF102_HS_A_3_1_rep03.19722.19722.2
KGKDSSGEVLSSV	K[304.207146]GK[304.207146]DSSGEVLSSV	sp|P55088|AQP4_MOUSE;tr|A0A0R4J0Z3|A0A0R4J0Z3_MOUSE	Unique	36981.2	0	74805.5	6049.82	23880.3	0	209333	42.2908	91357.2	0	95540.8	6.91294	29563.3	0	542962	2926	sp|P55088|AQP4_MOUSE;tr|A0A0R4J0Z3|A0A0R4J0Z3_MOUSE	19859	10.0451	20230929_DDA_TMT18_CD1_MF102_HS_A_3_1_rep03.19859.19859.3
AITHLNNNFMFGQK	AITHLNNNFM[15.9949]FGQK	sp|Q8R081|HNRPL_MOUSE;tr|G3UY38|G3UY38_MOUSE;tr|G5E924|G5E924_MOUSE	Unique	47347.7	0	95345.2	2.72374e-06	14750.3	0	129300	0.00624461	61878.7	0	57442	5.87943	18521	0	193003	2537.61	sp|Q8R081|HNRPL_MOUSE;tr|G5E924|G5E924_MOUSE;tr|G3UY38|G3UY38_MOUSE	19860	10.9538	20230929_DDA_TMT18_CD1_MF102_HS_A_3_1_rep03.19860.19860.3
NVIIWGNHSSTQYPDVNHAK	NVIIWGNHSSTQYPDVNHAK	sp|P14152|MDHC_MOUSE;tr|A0A5F8MPN8|A0A5F8MPN8_MOUSE	Unique	31771.3	1.10196e-06	57602.9	0	15230.5	0.00636409	98355.9	0	43092	7.03311	38663.1	0	12891.7	5702.79	132092	0	sp|P14152|MDHC_MOUSE;tr|A0A5F8MPN8|A0A5F8MPN8_MOUSE	19873	10.1891	20230929_DDA_TMT18_CD1_MF102_HS_A_3_1_rep03.19873.19873.3
VQLLHTQNTSLINTK	VQLLHTQNTSLINTK	sp|P13542|MYH8_MOUSE;sp|Q5SX39|MYH4_MOUSE;sp|Q5SX40|MYH1_MOUSE;tr|G3UW82|G3UW82_MOUSE	Unique	13402.5	0	24678.3	0	12253.8	0	40516.7	0	19730.8	0	16300.3	0	5220.49	0	56246.2	0	sp|P13542|MYH8_MOUSE;sp|Q5SX39|MYH4_MOUSE;sp|Q5SX40|MYH1_MOUSE;tr|G3UW82|G3UW82_MOUSE	19926	15.1236	20230929_DDA_TMT18_CD1_MF102_HS_A_3_1_rep03.19926.19926.2
SSDAYKKAWGNNQDGVVASQPAR	SSDAYK[304.207146]K[304.207146]AWGNNQDGVVASQPAR	sp|P60879|SNP25_MOUSE	Unique	46764.4	0	202622	0	63178.8	0	592433	0	154626	0	189139	0	51068.9	0	455078	0	sp|P60879|SNP25_MOUSE	19980	16.9176	20230929_DDA_TMT18_CD1_MF102_HS_A_3_1_rep03.19980.19980.4
VKLLLQVQHASK	VK[304.207146]LLLQVQHASK	sp|P51881|ADT2_MOUSE	Multiple	98619	0	142469	3575.99	2938.28	0	110119	24.9934	62696.9	0	53244.3	0.0789825	15643.2	0	311254	6.24964e-05	sp|P48962|ADT1_MOUSE;sp|P51881|ADT2_MOUSE	19993	10.0473	20230929_DDA_TMT18_CD1_MF102_HS_A_3_1_rep03.19993.19993.4
LDHKFDLMYAK	LDHK[304.207146]FDLM[15.9949]YAK	sp|P68368|TBA4A_MOUSE;tr|A0A0A0MQA5|A0A0A0MQA5_MOUSE	Multiple	82011.1	0	123026	0	18227.6	0	163637	0	74860	0	78101.9	0	23724.8	0	194525	0	sp|P68373|TBA1C_MOUSE;sp|P05214|TBA3_MOUSE;sp|Q9JJZ2|TBA8_MOUSE;sp|P05213|TBA1B_MOUSE;sp|P68369|TBA1A_MOUSE;sp|P68368|TBA4A_MOUSE;sp|Q3UX10|TBAL3_MOUSE;tr|A0A0A0MQA5|A0A0A0MQA5_MOUSE	20001	12.2105	20230929_DDA_TMT18_CD1_MF102_HS_A_3_1_rep03.20001.20001.4
LDHKFDLMYAK	LDHK[304.207146]FDLM[15.9949]YAK	sp|P68368|TBA4A_MOUSE;tr|A0A0A0MQA5|A0A0A0MQA5_MOUSE	Multiple	46385.9	0	85943.1	0	19527.7	0	90718.9	0	48053.4	0	50215.9	0	8317.48	0	132343	0	sp|P68373|TBA1C_MOUSE;sp|P05214|TBA3_MOUSE;sp|Q9JJZ2|TBA8_MOUSE;sp|P05213|TBA1B_MOUSE;sp|P68369|TBA1A_MOUSE;sp|P68368|TBA4A_MOUSE;sp|Q3UX10|TBAL3_MOUSE;tr|A0A0A0MQA5|A0A0A0MQA5_MOUSE	20035	10.5367	20230929_DDA_TMT18_CD1_MF102_HS_A_3_1_rep03.20035.20035.4
AQQTKVAVTPPGLAR	AQQTK[304.207146]VAVTPPGLAR	sp|Q91VD9|NDUS1_MOUSE	Unique	95657.5	0	184255	2.99183e-06	56120.1	0	347725	0.00685926	133081	0	138923	6.45814	71651.7	0	491813	2787.38	sp|Q91VD9|NDUS1_MOUSE	20038	9.59661	20230929_DDA_TMT18_CD1_MF102_HS_A_3_1_rep03.20038.20038.3
KFIWNSEK	K[304.207146]FIWNSEK	sp|P14094|AT1B1_MOUSE	Unique	238033	0	217001	0.00165861	3486.04	0	183527	3.80262	82184.2	0	104165	3580.25	26744.5	0	339584	2.83294	sp|P14094|AT1B1_MOUSE	20167	9.70975	20230929_DDA_TMT18_CD1_MF102_HS_A_3_1_rep03.20167.20167.3
KYEMFAQTLQQSR	K[304.207146]YEM[15.9949]FAQTLQQSR	sp|Q01853|TERA_MOUSE	Unique	33820.5	0	68915.6	0	20589.4	0	136563	0	60323.9	0	56520.8	0	22085.6	0	181587	0	sp|Q01853|TERA_MOUSE	20192	10.5283	20230929_DDA_TMT18_CD1_MF102_HS_A_3_1_rep03.20192.20192.3
SKLTNVATSVSNKSQAK	SK[304.207146]LTNVATSVSNK[304.207146]SQAK	sp|O35633|VIAAT_MOUSE	Unique	38865.8	0	115479	0.00204796	43023.9	0	211287	4.69527	76813.5	0	136463	4420.7	42671	0	302213	3.49796	sp|O35633|VIAAT_MOUSE	20208	9.17873	20230929_DDA_TMT18_CD1_MF102_HS_A_3_1_rep03.20208.20208.4
NKKVAEIPFNSTNK	NK[304.207146]K[304.207146]VAEIPFNSTNK	sp|Q6PIC6|AT1A3_MOUSE;tr|A0A0G2JGX4|A0A0G2JGX4_MOUSE	UniqueCovered	39827.8	0	154067	0	55307.9	0	382908	0	140798	0	175462	0	62828.1	0	421974	0	sp|Q6PIC6|AT1A3_MOUSE;tr|Q8VCE0|Q8VCE0_MOUSE;tr|A0A0G2JGX4|A0A0G2JGX4_MOUSE	20301	11.6375	20230929_DDA_TMT18_CD1_MF102_HS_A_3_1_rep03.20301.20301.3
KVSQPIEGHAASFAQFK	K[304.207146]VSQPIEGHAASFAQFK	sp|Q68FD5|CLH1_MOUSE;tr|Q5SXR6|Q5SXR6_MOUSE	Unique	99220.8	0	140699	0	22718.6	0	190678	0	92385.5	0	67672.7	0	31571.7	0	296704	0	sp|Q68FD5|CLH1_MOUSE;tr|Q5SXR6|Q5SXR6_MOUSE	20367	10.8598	20230929_DDA_TMT18_CD1_MF102_HS_A_3_1_rep03.20367.20367.4
GVQVETISPGDGR	[304.207146]GVQVETISPGDGR	sp|P26883|FKB1A_MOUSE	Unique	174551	0	311061	0	79825.2	0	368288	0	245196	0	118426	0	57271.3	0	514980	0	sp|P26883|FKB1A_MOUSE	20377	12.352	20230929_DDA_TMT18_CD1_MF102_HS_A_3_1_rep03.20377.20377.2
KADIGIAMGISGSDVSK	K[304.207146]ADIGIAM[15.9949]GISGSDVSK	sp|Q6PIE5|AT1A2_MOUSE	UniqueCovered	63229.1	0	84898.3	0	20565.6	0	150485	0	57904.7	0	89132	0	32852.1	0	301420	0	sp|Q6PIE5|AT1A2_MOUSE;tr|D3YYN7|D3YYN7_MOUSE	20504	10.7228	20230929_DDA_TMT18_CD1_MF102_HS_A_3_1_rep03.20504.20504.3
VATHLSTPQGLQFK	VATHLSTPQGLQFK	sp|Q8BYI9|TENR_MOUSE	UniqueCovered	27994.2	0	51911.5	0	15751.3	0	88376.1	0	33608.8	0	37577.9	0	23355.1	0	128319	0	sp|Q8BYI9|TENR_MOUSE;tr|A0A0A6YWD9|A0A0A6YWD9_MOUSE	20535	9.51639	20230929_DDA_TMT18_CD1_MF102_HS_A_3_1_rep03.20535.20535.3
DRNPKVAEIPFNSTNK	DRNPK[304.207146]VAEIPFNSTNK	sp|Q6PIE5|AT1A2_MOUSE	UniqueCovered	61015.6	0	112700	3838.58	24447.1	0	251139	26.8287	69698.9	0	136848	0.0847822	28136.1	0	486059	6.70856e-05	sp|Q6PIE5|AT1A2_MOUSE;tr|D3YYN7|D3YYN7_MOUSE	20537	15.0195	20230929_DDA_TMT18_CD1_MF102_HS_A_3_1_rep03.20537.20537.4
ILQEYQVQYTPQGDSDDGK	ILQEYQVQYTPQGDSDDGK	sp|D3Z7P3|GLSK_MOUSE	UniqueCovered	26204.5	0	46297.9	1766.74	13548.7	0	91493.9	12.3481	41920.7	0	33991.1	0.0390217	16687.7	0	118729	3.08766e-05	sp|D3Z7P3|GLSK_MOUSE;tr|D3Z7P4|D3Z7P4_MOUSE;tr|F7B327|F7B327_MOUSE	20639	13.815	20230929_DDA_TMT18_CD1_MF102_HS_A_3_1_rep03.20639.20639.3
LIDKEVISPDTR	LIDK[304.207146]EVISPDTR	sp|Q9DCN2|NB5R3_MOUSE;tr|F2Z456|F2Z456_MOUSE	Unique	63545.3	0	122798	0	52956.2	0	204719	0	101001	0	64222.5	0	40418.8	0	362747	0	sp|Q9DCN2|NB5R3_MOUSE;tr|F2Z456|F2Z456_MOUSE	20735	9.76963	20230929_DDA_TMT18_CD1_MF102_HS_A_3_1_rep03.20735.20735.3
LRPEVLQDLR	LRPEVLQDLR	sp|P62748|HPCL1_MOUSE;tr|A0A1Y7VMK3|A0A1Y7VMK3_MOUSE	Unique	4091.61	0	11169.8	0	1883.34	0	12162.2	0	6627.33	0	4776.97	0	2023.76	0	18930.9	0	sp|P62748|HPCL1_MOUSE;tr|A0A1Y7VMK3|A0A1Y7VMK3_MOUSE	20851	11.5431	20230929_DDA_TMT18_CD1_MF102_HS_A_3_1_rep03.20851.20851.3
TKSTGGAPTFNVTVTMTAK	TK[304.207146]STGGAPTFNVTVTM[15.9949]TAK	sp|P62962|PROF1_MOUSE;tr|Q5SX49|Q5SX49_MOUSE	Unique	67964.5	0	115463	0	28322.4	0	156026	0	92499.6	0	71818.7	0	25336.5	0	249180	0	sp|P62962|PROF1_MOUSE;tr|Q5SX49|Q5SX49_MOUSE	20866	9.7558	20230929_DDA_TMT18_CD1_MF102_HS_A_3_1_rep03.20866.20866.3
SKLGESQTLQQFSR	SK[304.207146]LGESQTLQQFSR	sp|P16546|SPTN1_MOUSE;tr|A3KGU7|A3KGU7_MOUSE;tr|A3KGU9|A3KGU9_MOUSE	UniqueCovered	97503.1	0	207676	0	56602.2	0	360202	0	174546	0	116726	0	56430.4	0	502752	0	sp|P16546|SPTN1_MOUSE;tr|A3KGU5|A3KGU5_MOUSE;tr|A3KGU9|A3KGU9_MOUSE;tr|E9Q447|E9Q447_MOUSE;tr|A3KGU7|A3KGU7_MOUSE	20881	10.7376	20230929_DDA_TMT18_CD1_MF102_HS_A_3_1_rep03.20881.20881.3
DNINVKQTFER	DNINVK[304.207146]QTFER	sp|P62823|RAB3C_MOUSE;sp|P63011|RAB3A_MOUSE;tr|A0A286YDR2|A0A286YDR2_MOUSE	Unique	258381	0	303707	0.00216556	40700.4	0	327446	4.96488	252022	0	105994	4674.55	34571.5	0	484154	3.69883	sp|P63011|RAB3A_MOUSE;sp|P62823|RAB3C_MOUSE;tr|A0A286YDR2|A0A286YDR2_MOUSE	20884	11.3798	20230929_DDA_TMT18_CD1_MF102_HS_A_3_1_rep03.20884.20884.2
HWPFMVVNDAGRPK	HWPFM[15.9949]VVNDAGRPK	sp|P63017|HSP7C_MOUSE	UniqueCovered	43651.1	0	102835	0	41350.6	0	195297	0	107818	0	69589.3	0	36947.8	0	248660	0	sp|P63017|HSP7C_MOUSE;tr|D3Z5E2|D3Z5E2_MOUSE;tr|Q504P4|Q504P4_MOUSE	20999	15.9209	20230929_DDA_TMT18_CD1_MF102_HS_A_3_1_rep03.20999.20999.3
AQASTAAGALTPAPSTAVSGEDASTVPK	AQASTAAGALTPAPSTAVSGEDASTVPK	sp|Q8VBZ3|CLPT1_MOUSE	Unique	17449.3	0	40454.5	0	12186.1	0	53116	0	26209.8	0	27918.6	0	12031.6	0	81999.1	0	sp|Q8VBZ3|CLPT1_MOUSE	21029	9.46765	20230929_DDA_TMT18_CD1_MF102_HS_A_3_1_rep03.21029.21029.3
RIPLAEWESR	RIPLAEWESR	sp|Q9CZ13|QCR1_MOUSE	Unique	46282.2	0	109032	0	21336.9	0	169998	0	76453.9	0	70478.4	0	25397.3	0	200790	0	sp|Q9CZ13|QCR1_MOUSE	21051	12.8062	20230929_DDA_TMT18_CD1_MF102_HS_A_3_1_rep03.21051.21051.2
LVQDVANNTNEEAGDGTTTATVLAR	LVQDVANNTNEEAGDGTTTATVLAR	sp|P63038|CH60_MOUSE	UniqueCovered	14654.4	8.58659e-07	25767.8	0	10281.7	0.00495896	65907.8	0	31140.4	5.48026	26343.4	0	10305	4443.67	89200.3	0	sp|P63038|CH60_MOUSE;tr|D3Z2F2|D3Z2F2_MOUSE;tr|D3Z7J9|D3Z7J9_MOUSE	21088	11.9339	20230929_DDA_TMT18_CD1_MF102_HS_A_3_1_rep03.21088.21088.3
VEKDGLILTSR	VEK[304.207146]DGLILTSR	sp|Q99LX0|PARK7_MOUSE;tr|A2A813|A2A813_MOUSE	Unique	99969.4	0	167828	0	32220.7	0	246230	0	102850	0	97921.7	0	36348.1	0	398086	0	sp|Q99LX0|PARK7_MOUSE;tr|A2A813|A2A813_MOUSE	21187	10.2081	20230929_DDA_TMT18_CD1_MF102_HS_A_3_1_rep03.21187.21187.3
VNDEHPAYLASDEITTVR	VNDEHPAYLASDEITTVR	sp|P58281|OPA1_MOUSE;tr|H7BX01|H7BX01_MOUSE	Unique	67086.5	0	109029	0	35387.7	0	158255	0	69555.4	0	80745.2	0	27157	0	241817	0	sp|P58281|OPA1_MOUSE;tr|H7BX01|H7BX01_MOUSE	21333	9.47904	20230929_DDA_TMT18_CD1_MF102_HS_A_3_1_rep03.21333.21333.3
HIVLSGGSTMYPGLPSR	HIVLSGGSTM[15.9949]YPGLPSR	sp|P61161|ARP2_MOUSE	Unique	34572.1	0	61329.2	0	17279.4	0	117947	0	46738.7	0	49506.8	0	20501.7	0	170493	0	sp|P61161|ARP2_MOUSE	21423	20.633	20230929_DDA_TMT18_CD1_MF102_HS_A_3_1_rep03.21423.21423.3
YSSSDWVTQYR	YSSSDWVTQYR	sp|Q9CPW0|CNTP2_MOUSE;tr|A0A140LJB1|A0A140LJB1_MOUSE;tr|E9QNF7|E9QNF7_MOUSE	Unique	38392	0	65790.7	0	28678.3	0	128497	0	53863.9	0	49098	0	17231.4	0	173007	0	sp|Q9CPW0|CNTP2_MOUSE;tr|A0A140LJB1|A0A140LJB1_MOUSE;tr|E9QNF7|E9QNF7_MOUSE	21503	10.515	20230929_DDA_TMT18_CD1_MF102_HS_A_3_1_rep03.21503.21503.2
KTSGNQDEILVIR	K[304.207146]TSGNQDEILVIR	sp|P39053|DYN1_MOUSE;tr|A0A0J9YUE9|A0A0J9YUE9_MOUSE;tr|A0A0J9YUN4|A0A0J9YUN4_MOUSE	Unique	132555	0	206058	0.00178473	34338.3	0	258941	4.09177	137494	0	119710	3852.49	40426.1	0	439606	3.04836	sp|P39053|DYN1_MOUSE;tr|A0A0J9YUN4|A0A0J9YUN4_MOUSE;tr|A0A0J9YUE9|A0A0J9YUE9_MOUSE	21549	9.64611	20230929_DDA_TMT18_CD1_MF102_HS_A_3_1_rep03.21549.21549.3
SKFADLTDAASR	SK[304.207146]FADLTDAASR	sp|P03995|GFAP_MOUSE	Unique	57116.5	0	111215	0	49306.8	0	184084	0	138451	0	82307.4	0	30719.7	0	393711	0	sp|P03995|GFAP_MOUSE	21615	10.5259	20230929_DDA_TMT18_CD1_MF102_HS_A_3_1_rep03.21615.21615.3
ATLKDITR	[304.207146]ATLK[304.207146]DITR	tr|Q8C2Q8|Q8C2Q8_MOUSE	Greedy	54680	0	320052	7442.64	236555	0	1.1686e+06	52.0293	369249	0	324400	10.4725	231047	0	1.49224e+06	4449.06	tr|A2AKV0|A2AKV0_MOUSE;tr|A2AKV1|A2AKV1_MOUSE;tr|Q8C2Q8|Q8C2Q8_MOUSE;tr|A2AKV3|A2AKV3_MOUSE;tr|A2AKV2|A2AKV2_MOUSE	21619	9.66057	20230929_DDA_TMT18_CD1_MF102_HS_A_3_1_rep03.21619.21619.3
TSRPENAIIYSNNEDFQVGQAK	TSRPENAIIYSNNEDFQVGQAK	sp|P40142|TKT_MOUSE	UniqueCovered	18719.6	0	25991.5	0.00110076	9675.59	0	59361.1	2.52367	25737	0	17063.8	2376.09	9164.54	0	63140.8	1.88012	sp|P40142|TKT_MOUSE;tr|A0A286YE28|A0A286YE28_MOUSE	21778	17.1369	20230929_DDA_TMT18_CD1_MF102_HS_A_3_1_rep03.21778.21778.3
AHGSVVKSEDYAFPTYADR	AHGSVVK[304.207146]SEDYAFPTYADR	sp|P19783|COX41_MOUSE	Unique	75678.6	0	143025	2492.09	34487.5	0	220367	17.4178	97721.3	0	98866	0.0550424	37479.9	0	375060	4.35533e-05	sp|P19783|COX41_MOUSE	21799	17.9203	20230929_DDA_TMT18_CD1_MF102_HS_A_3_1_rep03.21799.21799.4
LEKHELIEFR	LEK[304.207146]HELIEFR	sp|Q68FD5|CLH1_MOUSE;tr|Q5SXR6|Q5SXR6_MOUSE	UniqueCovered	65501.8	0	102940	0	7755.95	0	156817	0	63020.1	0	55853.4	0	13625	0	236436	0	sp|Q68FD5|CLH1_MOUSE;tr|F6Z1R4|F6Z1R4_MOUSE;tr|Q5SXR6|Q5SXR6_MOUSE	21832	9.50338	20230929_DDA_TMT18_CD1_MF102_HS_A_3_1_rep03.21832.21832.4
NAVTQEFGPVPDTAR	NAVTQEFGPVPDTAR	sp|Q99KI0|ACON_MOUSE	Unique	43020.5	0	67757.1	0	12504.9	0	93899.1	0	43882.2	0	34270.1	0	9735.47	0	162807	0	sp|Q99KI0|ACON_MOUSE	21915	10.6825	20230929_DDA_TMT18_CD1_MF102_HS_A_3_1_rep03.21915.21915.3
ANLEKAQSELSGAADEAAR	ANLEK[304.207146]AQSELSGAADEAAR	sp|Q9D3D9|ATPD_MOUSE	Unique	51336.4	0	150228	0	51157.7	0	294332	0	106983	0	106802	0	38749.9	0	386205	0	sp|Q9D3D9|ATPD_MOUSE	21978	9.49961	20230929_DDA_TMT18_CD1_MF102_HS_A_3_1_rep03.21978.21978.3
IAKDEGANAFFK	IAK[304.207146]DEGANAFFK	sp|P48962|ADT1_MOUSE	Unique	143729	0	194225	2.35203e-06	25691	0	204171	0.00539241	106695	0	110641	5.07708	29967.8	0	424050	2191.3	sp|P48962|ADT1_MOUSE	21997	14.1814	20230929_DDA_TMT18_CD1_MF102_HS_A_3_1_rep03.21997.21997.2
GKFTTSDVAAIETDK	GK[304.207146]FTTSDVAAIETDK	sp|P17710|HXK1_MOUSE;tr|G3UVV4|G3UVV4_MOUSE	Unique	160162	0	223304	0	29953.5	0	291035	0	151983	0	107121	0	44484.6	0	459856	0	sp|P17710|HXK1_MOUSE;tr|G3UVV4|G3UVV4_MOUSE	22008	10.4885	20230929_DDA_TMT18_CD1_MF102_HS_A_3_1_rep03.22008.22008.3
SAGIKVIMVTGDHPITAK	SAGIK[304.207146]VIM[15.9949]VTGDHPITAK	sp|Q6PIC6|AT1A3_MOUSE;tr|A0A0G2JGX4|A0A0G2JGX4_MOUSE	Multiple	160172	0	198534	0	54656.2	0	287808	0	112188	0	133905	0	46178.8	0	521403	0	sp|Q8VDN2|AT1A1_MOUSE;sp|Q6PIE5|AT1A2_MOUSE;sp|Q6PIC6|AT1A3_MOUSE;sp|Q9Z1W8|AT12A_MOUSE;sp|Q9WV27|AT1A4_MOUSE;tr|D3YYN7|D3YYN7_MOUSE;tr|Q8VCE0|Q8VCE0_MOUSE;tr|A0A0G2JGX4|A0A0G2JGX4_MOUSE	22034	11.977	20230929_DDA_TMT18_CD1_MF102_HS_A_3_1_rep03.22034.22034.3
YYVTIIDAPGHR	YYVTIIDAPGHR	sp|P10126|EF1A1_MOUSE	Greedy	18787.9	0	32956.1	0	6145.81	0	33123	0	19673.1	0	16374.8	0	4305.33	0	64523.5	0	sp|P10126|EF1A1_MOUSE;tr|D3Z3I8|D3Z3I8_MOUSE;tr|D3YZ68|D3YZ68_MOUSE	22048	11.023	20230929_DDA_TMT18_CD1_MF102_HS_A_3_1_rep03.22048.22048.3
LPASDGLDLSQAAAR	LPASDGLDLSQAAAR	sp|P46660|AINX_MOUSE	Unique	27481	0	64964.9	0	21163.9	0	122058	0	48314.7	0	51538.3	0	25375.6	0	151261	0	sp|P46660|AINX_MOUSE	22091	10.4709	20230929_DDA_TMT18_CD1_MF102_HS_A_3_1_rep03.22091.22091.2
DRDITLQQDAYWK	DRDITLQQDAYWK	sp|Q9QYR6|MAP1A_MOUSE;tr|A2ARP8|A2ARP8_MOUSE	Unique	21537.6	0	48505.8	0	19351.8	0	87931.3	0	34634.4	0	34207.1	0	12359.9	0	129970	0	sp|Q9QYR6|MAP1A_MOUSE;tr|A2ARP8|A2ARP8_MOUSE	22096	14.676	20230929_DDA_TMT18_CD1_MF102_HS_A_3_1_rep03.22096.22096.2
SPDFTNENPLETR	SPDFTNENPLETR	sp|Q8VDN2|AT1A1_MOUSE	Unique	39196.1	0	72492.1	0	20343.5	0	119462	0	49435.5	0	46278.4	0	24897.5	0	156642	0	sp|Q8VDN2|AT1A1_MOUSE	22207	10.7156	20230929_DDA_TMT18_CD1_MF102_HS_A_3_1_rep03.22207.22207.2
NQSPVVPASTKDQSFPTPAPR	NQSPVVPASTK[304.207146]DQSFPTPAPR	sp|Q7TSJ2|MAP6_MOUSE;tr|A0A140LIT9|A0A140LIT9_MOUSE	Unique	91153	0	163531	0	21837.4	0	207522	0	74370.6	0	101433	0	27724	0	222237	0	sp|Q7TSJ2|MAP6_MOUSE;tr|A0A140LIT9|A0A140LIT9_MOUSE	22256	10.3534	20230929_DDA_TMT18_CD1_MF102_HS_A_3_1_rep03.22256.22256.3
KADIGVAMGIVGSDVSK	K[304.207146]ADIGVAM[15.9949]GIVGSDVSK	sp|Q8VDN2|AT1A1_MOUSE	Unique	56533.8	0	79084.9	0	13884.3	0	102858	0	46742.1	0	35292.9	0	16520.6	0	196515	0	sp|Q8VDN2|AT1A1_MOUSE	22271	10.8968	20230929_DDA_TMT18_CD1_MF102_HS_A_3_1_rep03.22271.22271.3
SKLSQNNFALGYK	SK[304.207146]LSQNNFALGYK	sp|Q60931|VDAC3_MOUSE;tr|J3QMG3|J3QMG3_MOUSE	Unique	348340	0	412002	0	36117.6	0	350455	0	170522	0	177388	0	66398.3	0	662193	0	sp|Q60931|VDAC3_MOUSE;tr|J3QMG3|J3QMG3_MOUSE	22326	11.1429	20230929_DDA_TMT18_CD1_MF102_HS_A_3_1_rep03.22326.22326.3
VSHVSTGGGASLELLEGK	VSHVSTGGGASLELLEGK	sp|P09411|PGK1_MOUSE	UniqueCovered	37528.4	1775.02	69531.7	0	16350.7	17.3667	102962	0	49629.5	0.0804254	36954.2	0	17050.9	0.000155407	153535	0	sp|P09411|PGK1_MOUSE;sp|P09041|PGK2_MOUSE	22342	15.1103	20230929_DDA_TMT18_CD1_MF102_HS_A_3_1_rep03.22342.22342.3
MVNHFIAEFKR	M[15.9949]VNHFIAEFK[304.207146]R	sp|P63017|HSP7C_MOUSE	UniqueCovered	44615.5	0	77535.2	0	23118.3	0	129072	0	62771.5	0	44711.4	0	22210.7	0	214611	0	sp|P63017|HSP7C_MOUSE;tr|Q504P4|Q504P4_MOUSE	22351	9.16206	20230929_DDA_TMT18_CD1_MF102_HS_A_3_1_rep03.22351.22351.4
IVLDNSVFSEHR	IVLDNSVFSEHR	sp|Q68FD5|CLH1_MOUSE;tr|Q5SXR6|Q5SXR6_MOUSE	Unique	14368	0	12983.4	0	6176.09	0	31404.3	0	13236.2	0	9646.99	0	5545.41	0	40860.8	0	sp|Q68FD5|CLH1_MOUSE;tr|Q5SXR6|Q5SXR6_MOUSE	22380	9.44404	20230929_DDA_TMT18_CD1_MF102_HS_A_3_1_rep03.22380.22380.3
LPASDGLDLSQAAAR	LPASDGLDLSQAAAR	sp|P46660|AINX_MOUSE	Unique	30096.8	0	67110.9	0	25292.3	0	126330	0	54043.6	0	49047.8	0	18366.9	0	207419	0	sp|P46660|AINX_MOUSE	22487	10.6148	20230929_DDA_TMT18_CD1_MF102_HS_A_3_1_rep03.22487.22487.2
GDWSALGK	[304.207146]GDWSALGK	sp|P23242|CXA1_MOUSE;tr|A0A1W2P793|A0A1W2P793_MOUSE;tr|A0A1W2P8A3|A0A1W2P8A3_MOUSE	Unique	103003	0	135930	5831.54	28060.9	0	217438	45.5973	83335.3	0	113953	4556.47	25210.7	0	640887	3.60539	sp|P23242|CXA1_MOUSE;tr|A0A1W2P8A3|A0A1W2P8A3_MOUSE;tr|A0A1W2P793|A0A1W2P793_MOUSE	22566	10.8916	20230929_DDA_TMT18_CD1_MF102_HS_A_3_1_rep03.22566.22566.2
DGKWQIVHFHR	DGK[304.207146]WQIVHFHR	sp|P11798|KCC2A_MOUSE;tr|F8WIS9|F8WIS9_MOUSE	Greedy	39097.1	0	45604.4	0	19498.2	0	55891.9	0	75800.3	0	8992.62	0	5247.01	0	28196.8	0	sp|P11798|KCC2A_MOUSE;tr|F8WHB5|F8WHB5_MOUSE;tr|F8WIS9|F8WIS9_MOUSE	22581	12.1589	20230929_DDA_TMT18_CD1_MF102_HS_A_3_1_rep03.22581.22581.4
THIDTVINALK	THIDTVINALK	sp|P17426|AP2A1_MOUSE	Unique	39540.9	0	91647.9	0	23330.3	0	145275	0	68463	0	50654.7	0	16056.7	0	207421	0	sp|P17426|AP2A1_MOUSE	22598	11.2649	20230929_DDA_TMT18_CD1_MF102_HS_A_3_1_rep03.22598.22598.2
NPAVLSAASFDGR	NPAVLSAASFDGR	sp|Q3UPL0|SC31A_MOUSE;tr|S4R2A9|S4R2A9_MOUSE	Unique	44363.7	0	103143	0	31325.2	0	177258	0	70659.5	0	62590.5	0	24880.1	0	243522	0	sp|Q3UPL0|SC31A_MOUSE;tr|S4R2A9|S4R2A9_MOUSE	22818	10.3875	20230929_DDA_TMT18_CD1_MF102_HS_A_3_1_rep03.22818.22818.2
LQGKEVGVYEALK	LQGK[304.207146]EVGVYEALK	sp|P14152|MDHC_MOUSE;tr|A0A5F8MPN8|A0A5F8MPN8_MOUSE	Unique	61550.8	0	89166	0	14722.3	0	104971	0	42768.5	0	49694.2	0	16696.3	0	180717	0	sp|P14152|MDHC_MOUSE;tr|A0A5F8MPN8|A0A5F8MPN8_MOUSE	22908	16.2674	20230929_DDA_TMT18_CD1_MF102_HS_A_3_1_rep03.22908.22908.2
THIETVINALK	THIETVINALK	sp|P17427|AP2A2_MOUSE	Unique	34522.7	0	82234.5	0	21581.7	0	119992	0	49706.9	0	42270.4	0	22074.3	0	189529	0	sp|P17427|AP2A2_MOUSE	23011	11.4053	20230929_DDA_TMT18_CD1_MF102_HS_A_3_1_rep03.23011.23011.2
YTQKAPQVSTPTLVEAAR	YTQK[304.207146]APQVSTPTLVEAAR	sp|P07724|ALBU_MOUSE	Unique	66702.3	0	104894	0	27735.6	0	176371	0	70336.9	0	68076.4	0	31941.6	0	344398	0	sp|P07724|ALBU_MOUSE	23043	9.41087	20230929_DDA_TMT18_CD1_MF102_HS_A_3_1_rep03.23043.23043.3
LLYNNVSNFGR	LLYNNVSNFGR	sp|Q68FD5|CLH1_MOUSE;tr|Q5SXR6|Q5SXR6_MOUSE	Unique	40298.5	0	73580.9	0	26423.4	0	135005	0	51980.3	0	55059.1	0	27805.6	0	180633	0	sp|Q68FD5|CLH1_MOUSE;tr|Q5SXR6|Q5SXR6_MOUSE	23085	14.0388	20230929_DDA_TMT18_CD1_MF102_HS_A_3_1_rep03.23085.23085.2
VVNAAIATASSAPGESEEPVVPSASR	VVNAAIATASSAPGESEEPVVPSASR	tr|Q68FG2|Q68FG2_MOUSE	Unique	24763.4	0	48715.1	0	23919.4	0	92296.3	0	37337	0	32156.2	0	17718.9	0	123164	0	tr|Q68FG2|Q68FG2_MOUSE	23162	9.24537	20230929_DDA_TMT18_CD1_MF102_HS_A_3_1_rep03.23162.23162.3
HLDHVAALFPGDVDR	HLDHVAALFPGDVDR	sp|Q8CI94|PYGB_MOUSE	Unique	42253	0	66002.3	0	19959	0	105303	0	48098.7	0	42448.1	0	16506.3	0	145544	0	sp|Q8CI94|PYGB_MOUSE	23254	10.8334	20230929_DDA_TMT18_CD1_MF102_HS_A_3_1_rep03.23254.23254.3
LTGFHETSNINDFSAGVANR	LTGFHETSNINDFSAGVANR	sp|P15105|GLNA_MOUSE	Unique	29351.3	0	52817.5	0	17311	0	105609	0	49394.9	0	41856.5	0	17847.7	0	146205	0	sp|P15105|GLNA_MOUSE	23262	16.0138	20230929_DDA_TMT18_CD1_MF102_HS_A_3_1_rep03.23262.23262.3
IGAGDYQPTEQDILR	IGAGDYQPTEQDILR	sp|P18872|GNAO_MOUSE	UniqueCovered	20967	1.0901e-06	51880	0	22436.8	0.00629557	93699.6	0	38619.7	6.95737	36657.6	0	18344	5641.38	119385	0	sp|P18872|GNAO_MOUSE;tr|D3Z2M7|D3Z2M7_MOUSE	23353	10.6241	20230929_DDA_TMT18_CD1_MF102_HS_A_3_1_rep03.23353.23353.2
DLYANNVMSGGTTMYPGIADR	DLYANNVM[15.9949]SGGTTM[15.9949]YPGIADR	sp|P68134|ACTS_MOUSE	Unique	2587.29	0	4313.58	0	2374.56	0	17737.6	0	5569.94	0	5523.29	0	1057.7	0	19465.3	0	sp|P68134|ACTS_MOUSE	23360	12.1283	20230929_DDA_TMT18_CD1_MF102_HS_A_3_1_rep03.23360.23360.2
QGAIVAVTGDGVNDSPALK	QGAIVAVTGDGVNDSPALK	sp|Q6PIC6|AT1A3_MOUSE;tr|A0A0G2JGX4|A0A0G2JGX4_MOUSE	Multiple	34229.8	0	20683.8	0	22487.1	0	36879.8	0	28259.7	0	21976.2	0	0	0	100069	0	sp|Q8VDN2|AT1A1_MOUSE;sp|Q6PIE5|AT1A2_MOUSE;sp|Q6PIC6|AT1A3_MOUSE;tr|D3YYN7|D3YYN7_MOUSE;tr|Q8VCE0|Q8VCE0_MOUSE;tr|A0A0G2JGX4|A0A0G2JGX4_MOUSE	23425	13.2993	20230929_DDA_TMT18_CD1_MF102_HS_A_3_1_rep03.23425.23425.2
SPSGGAAGPLLTPSQSLDGSR	SPSGGAAGPLLTPSQSLDGSR	sp|Q6WVG3|KCD12_MOUSE;tr|A0A0R4J2B2|A0A0R4J2B2_MOUSE	Unique	12555	0	19634.2	0	8439.79	0	39560	0	15162.6	0	15497.4	0	7405.04	0	53709.2	0	sp|Q6WVG3|KCD12_MOUSE;tr|A0A0R4J2B2|A0A0R4J2B2_MOUSE	23430	11.1033	20230929_DDA_TMT18_CD1_MF102_HS_A_3_1_rep03.23430.23430.2
RNPGGWVEKETYY	RNPGGWVEK[304.207146]ETYY	sp|Q6PIC6|AT1A3_MOUSE;tr|A0A0G2JGX4|A0A0G2JGX4_MOUSE	Unique	103688	0	240553	3009.13	66849.5	0	588409	21.0315	175192	0	241975	0.0664623	120054	0	616296	5.25896e-05	sp|Q6PIC6|AT1A3_MOUSE;tr|A0A0G2JGX4|A0A0G2JGX4_MOUSE	23481	14.1557	20230929_DDA_TMT18_CD1_MF102_HS_A_3_1_rep03.23481.23481.3
AAWGKIGGHGAEYGAEALER	AAWGK[304.207146]IGGHGAEYGAEALER	sp|P01942|HBA_MOUSE;tr|Q91VB8|Q91VB8_MOUSE	Unique	77579	0	81305.8	3658.28	15627.4	0	143414	25.5686	53620.6	0	56071.2	0.0808	17171.9	0	392996	6.39346e-05	sp|P01942|HBA_MOUSE;tr|Q91VB8|Q91VB8_MOUSE	23509	11.4138	20230929_DDA_TMT18_CD1_MF102_HS_A_3_1_rep03.23509.23509.3
LVRPPVQVYGIEGR	LVRPPVQVYGIEGR	sp|Q9DB20|ATPO_MOUSE	Greedy	36891.4	0	138666	3.42735e-06	25829.4	0	220212	0.00785774	57942.9	0	124648	7.39824	34279.9	0	252801	3193.13	sp|Q9DB20|ATPO_MOUSE;tr|A0A338P776|A0A338P776_MOUSE;tr|F6XVM5|F6XVM5_MOUSE	23511	15.9054	20230929_DDA_TMT18_CD1_MF102_HS_A_3_1_rep03.23511.23511.2
WLHGLESQIQSDDYGK	WLHGLESQIQSDDYGK	sp|Q62261|SPTB2_MOUSE	UniqueCovered	44991	0	87333.2	0	17819.2	0	123495	0	54878.8	0	52139.6	0	14783.2	0	205979	0	sp|Q62261|SPTB2_MOUSE;tr|A0A0A0MQG2|A0A0A0MQG2_MOUSE	23535	13.1007	20230929_DDA_TMT18_CD1_MF102_HS_A_3_1_rep03.23535.23535.3
RPAIFTYHDVGLNYK	RPAIFTYHDVGLNYK	sp|Q9QYG0|NDRG2_MOUSE;tr|A0A2I3BPL1|A0A2I3BPL1_MOUSE;tr|A0A2I3BPW0|A0A2I3BPW0_MOUSE;tr|A0A2I3BQR5|A0A2I3BQR5_MOUSE	UniqueCovered	45032.1	0	88688.8	0	15522.2	0	157233	0	58470.5	0	51542.6	0	18261.3	0	212694	0	sp|Q9QYG0|NDRG2_MOUSE;tr|A0A2I3BS20|A0A2I3BS20_MOUSE;tr|A0A2I3BPL1|A0A2I3BPL1_MOUSE;tr|A0A2I3BPW0|A0A2I3BPW0_MOUSE;tr|A0A2I3BQR5|A0A2I3BQR5_MOUSE;tr|A0A2I3BQM5|A0A2I3BQM5_MOUSE	23571	19.4544	20230929_DDA_TMT18_CD1_MF102_HS_A_3_1_rep03.23571.23571.3
INVYYNEATGGKYVPR	INVYYNEATGGK[304.207146]YVPR	sp|P68372|TBB4B_MOUSE	Unique	113646	0	235846	5558.11	165079	0	776074	38.8469	223529	0	302006	0.122761	126046	0	616743	9.71372e-05	sp|P68372|TBB4B_MOUSE	23732	12.4598	20230929_DDA_TMT18_CD1_MF102_HS_A_3_1_rep03.23732.23732.2
HGGTIPVVPTAEFQDR	HGGTIPVVPTAEFQDR	sp|P26443|DHE3_MOUSE	Unique	20976.9	0	51595.2	0	21587	0	86010.4	0	40955	0	40359.6	0	16809.5	0	122465	0	sp|P26443|DHE3_MOUSE	23807	12.1186	20230929_DDA_TMT18_CD1_MF102_HS_A_3_1_rep03.23807.23807.2
DDQQQGASLGTSQDNSQTSSLIDGQTLSK	DDQQQGASLGTSQDNSQTSSLIDGQTLSK	sp|Q99PU5|ACBG1_MOUSE	Unique	9363.04	0	24056.3	0	3735.56	0	35460.5	0	13390.1	0	18579.3	0	7677.78	0	49706.9	0	sp|Q99PU5|ACBG1_MOUSE	23842	9.23065	20230929_DDA_TMT18_CD1_MF102_HS_A_3_1_rep03.23842.23842.3
INVYYNEATGGNYVPR	INVYYNEATGGNYVPR	sp|Q9D6F9|TBB4A_MOUSE	Unique	16115.8	0	34805.3	0	8536.76	0	70690.8	0	31103.4	0	28531.6	0	9743.32	0	78051.9	0	sp|Q9D6F9|TBB4A_MOUSE	23848	13.0774	20230929_DDA_TMT18_CD1_MF102_HS_A_3_1_rep03.23848.23848.2
KSADTLWDIQK	K[304.207146]SADTLWDIQK	sp|P16125|LDHB_MOUSE	Unique	58098.7	0	190776	0	25875.3	0	271862	0	71071.7	0	130162	0	41296.9	0	503484	0	sp|P16125|LDHB_MOUSE	23867	11.8554	20230929_DDA_TMT18_CD1_MF102_HS_A_3_1_rep03.23867.23867.3
EKNQWQLSADDLK	EK[304.207146]NQWQLSADDLK	sp|P16330|CN37_MOUSE	Unique	144995	0	551597	0	2441.84	0	554243	0	104824	0	362721	0	64150.3	0	690435	0	sp|P16330|CN37_MOUSE	23915	12.9516	20230929_DDA_TMT18_CD1_MF102_HS_A_3_1_rep03.23915.23915.3
HLTEYFTFK	HLTEYFTFK	sp|P48453|PP2BB_MOUSE;sp|P48455|PP2BC_MOUSE;sp|P63328|PP2BA_MOUSE;tr|A0A2I3BPC5|A0A2I3BPC5_MOUSE;tr|E0CZ78|E0CZ78_MOUSE;tr|E9Q6P2|E9Q6P2_MOUSE;tr|G3X8U7|G3X8U7_MOUSE	Unique	47412.9	0	72187.6	1489.43	12896.8	0	102570	10.41	54714.1	0	47154.4	0.0328968	16022	0	179425	2.60303e-05	sp|P48453|PP2BB_MOUSE;sp|P48455|PP2BC_MOUSE;sp|P63328|PP2BA_MOUSE;tr|A0A2I3BPC5|A0A2I3BPC5_MOUSE;tr|G3X8U7|G3X8U7_MOUSE;tr|E9Q6P2|E9Q6P2_MOUSE;tr|E0CZ78|E0CZ78_MOUSE	23918	12.533	20230929_DDA_TMT18_CD1_MF102_HS_A_3_1_rep03.23918.23918.2
LDHKFDLMYAK	LDHK[304.207146]FDLMYAK	sp|P68368|TBA4A_MOUSE;tr|A0A0A0MQA5|A0A0A0MQA5_MOUSE	Multiple	25065.8	0	40590.3	0	7369.67	0	62681.7	0	23811.2	0	27054.6	0	9322.2	0	60025.7	0	sp|P68373|TBA1C_MOUSE;sp|P05214|TBA3_MOUSE;sp|Q9JJZ2|TBA8_MOUSE;sp|P05213|TBA1B_MOUSE;sp|P68369|TBA1A_MOUSE;sp|P68368|TBA4A_MOUSE;sp|Q3UX10|TBAL3_MOUSE;tr|A0A0A0MQA5|A0A0A0MQA5_MOUSE	23921	9.71549	20230929_DDA_TMT18_CD1_MF102_HS_A_3_1_rep03.23921.23921.4
RPSANCDPYAVTEAIVR	RPSANC[57.021463735]DPYAVTEAIVR	sp|P15105|GLNA_MOUSE	Unique	41339.4	0	76829.3	0	30594.5	0	155323	0	60108.6	0	49698.8	0	24927.5	0	204977	0	sp|P15105|GLNA_MOUSE	23953	19.728	20230929_DDA_TMT18_CD1_MF102_HS_A_3_1_rep03.23953.23953.3
MIGGLFIYNHK	M[15.9949]IGGLFIYNHK	sp|P84091|AP2M1_MOUSE;tr|Q3TWV4|Q3TWV4_MOUSE	UniqueCovered	7717.79	0	12267.4	0	864.739	0	12794.7	0	5706.42	0	6518.2	0	2945.57	0	17891.5	0	sp|P84091|AP2M1_MOUSE;tr|A0A338P798|A0A338P798_MOUSE;tr|Q3TWV4|Q3TWV4_MOUSE	23973	9.67374	20230929_DDA_TMT18_CD1_MF102_HS_A_3_1_rep03.23973.23973.3
SQLKIDKAVAFQNSQTR	SQLK[304.207146]IDK[304.207146]AVAFQNSQTR	sp|Q9DB77|QCR2_MOUSE	UniqueCovered	55165.6	0	237499	4966.25	149262	0	792769	34.7102	275979	0	226888	0.109689	154435	0	1.01272e+06	8.67934e-05	sp|Q9DB77|QCR2_MOUSE;tr|A0A140LI98|A0A140LI98_MOUSE	23977	15.0638	20230929_DDA_TMT18_CD1_MF102_HS_A_3_1_rep03.23977.23977.4
VKVGVNGFGR	[304.207146]VK[304.207146]VGVNGFGR	sp|P16858|G3P_MOUSE;tr|A0A1D5RLD8|A0A1D5RLD8_MOUSE;tr|S4R1W1|S4R1W1_MOUSE	Greedy	85924.8	0	473142	0.00341685	686864	0	1.92175e+06	7.83366	799516	0	500050	7375.57	405096	0	1.73968e+06	2860.44	sp|P16858|G3P_MOUSE;tr|S4R1W1|S4R1W1_MOUSE;tr|S4R1N5|S4R1N5_MOUSE;tr|A0A1D5RLD8|A0A1D5RLD8_MOUSE	24021	9.41123	20230929_DDA_TMT18_CD1_MF102_HS_A_3_1_rep03.24021.24021.3
SQLKIDKAVAFQNSQTR	SQLK[304.207146]IDK[304.207146]AVAFQNSQTR	sp|Q9DB77|QCR2_MOUSE	UniqueCovered	42788.6	0	145255	2.72195e-06	86206.1	0	494490	0.00624051	180681	0	158865	5.87558	86846.4	0	654105	2535.94	sp|Q9DB77|QCR2_MOUSE;tr|A0A140LI98|A0A140LI98_MOUSE	24025	12.6039	20230929_DDA_TMT18_CD1_MF102_HS_A_3_1_rep03.24025.24025.3
HALIIYDDLSK	HALIIYDDLSK	sp|Q03265|ATPA_MOUSE;tr|D3Z6F5|D3Z6F5_MOUSE	Unique	38153.6	0	63538.1	0	23786.1	0	126722	0	63364.5	0	57161.5	0	21260.8	0	237862	0	sp|Q03265|ATPA_MOUSE;tr|D3Z6F5|D3Z6F5_MOUSE	24217	12.8856	20230929_DDA_TMT18_CD1_MF102_HS_A_3_1_rep03.24217.24217.2
KQTIENSQGAYQEAFDISK	K[304.207146]QTIENSQGAYQEAFDISK	sp|P68254|1433T_MOUSE	Unique	83901.3	0	143049	0	43735.9	0	220137	0	109574	0	103741	0	34629.2	0	378510	0	sp|P68254|1433T_MOUSE	24245	15.5219	20230929_DDA_TMT18_CD1_MF102_HS_A_3_1_rep03.24245.24245.3
DDNGKPYVLPSVR	DDNGK[304.207146]PYVLPSVR	sp|P05202|AATM_MOUSE	Unique	199750	0	518207	0	205837	0	992804	0	370044	0	382082	0	184076	0	1.09476e+06	0	sp|P05202|AATM_MOUSE	24310	9.26476	20230929_DDA_TMT18_CD1_MF102_HS_A_3_1_rep03.24310.24310.3
KWETPSQNTAQLDQFDR	K[304.207146]WETPSQNTAQLDQFDR	sp|P05132|KAPCA_MOUSE	Unique	54054.6	0	103656	0	29610.8	0	181109	0	73928.1	0	58615.6	0	33062.2	0	220664	0	sp|P05132|KAPCA_MOUSE	24386	9.94754	20230929_DDA_TMT18_CD1_MF102_HS_A_3_1_rep03.24386.24386.3
VVAGVAAALAHKYH	VVAGVAAALAHK[304.207146]YH	tr|A8DUK4|A8DUK4_MOUSE	Unique	101623	0	58482.6	1479.59	9353.25	0	69485.7	10.3412	28796.6	0	36636.2	0.0326796	24747.4	0	387996	2.58584e-05	tr|A8DUK4|A8DUK4_MOUSE	24403	9.12729	20230929_DDA_TMT18_CD1_MF102_HS_A_3_1_rep03.24403.24403.4
MAGNEYVGFSNATFQSER	M[15.9949]AGNEYVGFSNATFQSER	sp|D3Z7P3|GLSK_MOUSE	UniqueCovered	9974.13	0	24771.3	0	10797.6	0	47842.5	0	19331.6	0	16327.6	0	7928.52	0	67499.8	0	sp|D3Z7P3|GLSK_MOUSE;tr|F6U529|F6U529_MOUSE;tr|D3Z7P4|D3Z7P4_MOUSE	24420	14.232	20230929_DDA_TMT18_CD1_MF102_HS_A_3_1_rep03.24420.24420.2
AVVVNAAQLASYSQSK	AVVVNAAQLASYSQSK	sp|Q9CR62|M2OM_MOUSE	UniqueCovered	46878.4	0	94808.8	0	17811	0	145102	0	68890.6	0	60865.9	0	23520.9	0	213027	0	sp|Q9CR62|M2OM_MOUSE;tr|Q5SX46|Q5SX46_MOUSE	24438	9.94872	20230929_DDA_TMT18_CD1_MF102_HS_A_3_1_rep03.24438.24438.3
KLETAVNLAWTAGNSNTR	KLETAVNLAWTAGNSNTR	sp|Q60932|VDAC1_MOUSE	UniqueCovered	53017.9	0	101188	5370.47	40349	0	200369	42.7416	82078.3	0	74667.4	4901.81	36944.6	0	267244	3.87865	sp|Q60932|VDAC1_MOUSE;tr|F2Z471|F2Z471_MOUSE	24495	12.4963	20230929_DDA_TMT18_CD1_MF102_HS_A_3_1_rep03.24495.24495.3
KYGLALDPVSGR	K[304.207146]YGLALDPVSGR	sp|O88737|BSN_MOUSE	Unique	77773	0	129553	0	25799.7	0	149123	0	76042.1	0	50634.5	0	18277.7	0	237767	0	sp|O88737|BSN_MOUSE	24499	10.3885	20230929_DDA_TMT18_CD1_MF102_HS_A_3_1_rep03.24499.24499.3
DQTKSIVEKIQAK	DQTK[304.207146]SIVEK[304.207146]IQAK	sp|Q9ES97|RTN3_MOUSE	Unique	76194.2	0	196933	0	49477.3	0	353175	0	148009	0	155129	0	56807.9	0	445650	0	sp|Q9ES97|RTN3_MOUSE	24510	13.1508	20230929_DDA_TMT18_CD1_MF102_HS_A_3_1_rep03.24510.24510.3
HNDDEQYAWESSAGGSFTVR	HNDDEQYAWESSAGGSFTVR	sp|P11499|HS90B_MOUSE	Multiple	41636.5	0	77972.7	0	27435	0	139957	0	60354.7	0	56824.7	0	28762.4	0	184460	0	sp|P11499|HS90B_MOUSE;sp|P07901|HS90A_MOUSE;tr|B7ZC50|B7ZC50_MOUSE	24532	18.1741	20230929_DDA_TMT18_CD1_MF102_HS_A_3_1_rep03.24532.24532.3
KAGQVFLEELGNHK	K[304.207146]AGQVFLEELGNHK	sp|P16330|CN37_MOUSE	Unique	24755.9	0	120607	2133.61	4603.53	0	160285	14.9123	20146.4	0	111350	0.0471247	17634.7	0	182423	3.72883e-05	sp|P16330|CN37_MOUSE	24563	11.384	20230929_DDA_TMT18_CD1_MF102_HS_A_3_1_rep03.24563.24563.4
LAKLSDGVAVLK	LAK[304.207146]LSDGVAVLK	sp|P63038|CH60_MOUSE	Unique	63270.4	0	114763	0	25724.2	0	187006	0	72068.9	0	81606	0	26590.1	0	265436	0	sp|P63038|CH60_MOUSE	24582	11.1666	20230929_DDA_TMT18_CD1_MF102_HS_A_3_1_rep03.24582.24582.2
YKQIFLGGVDK	YK[304.207146]QIFLGGVDK	sp|P51881|ADT2_MOUSE	Unique	309843	0	394457	0.00213111	12030.8	0	219917	4.88591	125678	0	117085	4600.19	39937.4	0	528631	3.63999	sp|P51881|ADT2_MOUSE	24592	9.55337	20230929_DDA_TMT18_CD1_MF102_HS_A_3_1_rep03.24592.24592.3
TNVLGHLQQGGAPTPFDR	TNVLGHLQQGGAPTPFDR	sp|P12382|PFKAL_MOUSE	Unique	38744.7	0	79143.4	0	30742.6	0	134098	0	62108.7	0	60900.9	0	33525.2	0	198088	0	sp|P12382|PFKAL_MOUSE	24682	10.9292	20230929_DDA_TMT18_CD1_MF102_HS_A_3_1_rep03.24682.24682.3
RGTGGVDTAAVGGVFDVSNADR	RGTGGVDTAAVGGVFDVSNADR	sp|Q04447|KCRB_MOUSE	Unique	42731.5	0	74046.3	0	26865.1	0	123203	0	65369.4	0	47992	0	27386.2	0	182824	0	sp|Q04447|KCRB_MOUSE	24706	12.3589	20230929_DDA_TMT18_CD1_MF102_HS_A_3_1_rep03.24706.24706.3
WMLSLTKK	WM[15.9949]LSLTK[304.207146]K	sp|P16330|CN37_MOUSE	Unique	58314.2	0	353726	0.00177119	0	0	340421	4.06073	28889.5	0	230011	3823.27	27245.1	0	353916	3.02524	sp|P16330|CN37_MOUSE	24775	9.33125	20230929_DDA_TMT18_CD1_MF102_HS_A_3_1_rep03.24775.24775.3
HQAQVDQYLGLVR	HQAQVDQYLGLVR	sp|Q8K0T0|RTN1_MOUSE;tr|A3QM89|A3QM89_MOUSE;tr|Q7M6W1|Q7M6W1_MOUSE	Unique	16922.1	3168.68	27884.8	1458.55	5486.42	0	40102.7	10.1941	19047.2	0	17056.3	0.0322147	9132.51	0	70679.9	2.54905e-05	sp|Q8K0T0|RTN1_MOUSE;tr|A3QM89|A3QM89_MOUSE;tr|Q7M6W1|Q7M6W1_MOUSE	24805	14.4468	20230929_DDA_TMT18_CD1_MF102_HS_A_3_1_rep03.24805.24805.3
VTHAVVTVPAYFNDAQR	VTHAVVTVPAYFNDAQR	sp|P20029|BIP_MOUSE	Unique	40929.1	0	110172	0	48573.9	0	297364	0	89440.7	0	117754	0	64937.6	0	324260	0	sp|P20029|BIP_MOUSE	24821	12.6006	20230929_DDA_TMT18_CD1_MF102_HS_A_3_1_rep03.24821.24821.3
KPQYDIWGNTVNVASR	KPQYDIWGNTVNVASR	sp|P84309|ADCY5_MOUSE	UniqueCovered	46004.8	0	75352.2	0	19873.6	0	122126	0	58882.7	0	47868.2	0	20779.3	0	169383	0	sp|P84309|ADCY5_MOUSE;sp|P51829|ADCY7_MOUSE	24851	15.1443	20230929_DDA_TMT18_CD1_MF102_HS_A_3_1_rep03.24851.24851.3
RIPQSTLSEFYPR	RIPQSTLSEFYPR	sp|P62814|VATB2_MOUSE	Unique	33050.6	0	66721.9	0	14787.1	0	97433.1	0	39136.6	0	39798.5	0	16117.9	0	174807	0	sp|P62814|VATB2_MOUSE	24875	11.6155	20230929_DDA_TMT18_CD1_MF102_HS_A_3_1_rep03.24875.24875.3
KPTEFIGGVSSTTQSWVQK	KPTEFIGGVSSTTQSWVQK	sp|Q9WV92|E41L3_MOUSE;tr|A0A5F8MPE1|A0A5F8MPE1_MOUSE;tr|A0A5F8MPR1|A0A5F8MPR1_MOUSE;tr|D0VYV6|D0VYV6_MOUSE	Greedy	40285.8	0	93887.9	0	44520.3	0	212715	0	72153.5	0	78749.1	0	43272.1	0	253012	0	sp|Q9WV92|E41L3_MOUSE;tr|A0A5F8MPE1|A0A5F8MPE1_MOUSE;tr|A0A286YDY4|A0A286YDY4_MOUSE;tr|A0A5F8MPR1|A0A5F8MPR1_MOUSE;tr|A0A286YCT6|A0A286YCT6_MOUSE;tr|D0VYV6|D0VYV6_MOUSE	24877	16.0082	20230929_DDA_TMT18_CD1_MF102_HS_A_3_1_rep03.24877.24877.3
YKQIFLGGVDKR	YK[304.207146]QIFLGGVDK[304.207146]R	sp|P51881|ADT2_MOUSE	Unique	107752	0	353028	0	52973.8	0	484243	0	194519	0	185499	0	81020.6	0	839341	0	sp|P51881|ADT2_MOUSE	24904	10.2324	20230929_DDA_TMT18_CD1_MF102_HS_A_3_1_rep03.24904.24904.3
TTNDLEDSYGQEWTYEQR	TTNDLEDSYGQEWTYEQR	sp|Q6PIE5|AT1A2_MOUSE	UniqueCovered	5100.55	0.000159387	13686.4	0	3224.55	0.9205	24957.3	0	7840.47	1017.27	8197.18	0	6473	1.96567	30037.9	0	sp|Q6PIE5|AT1A2_MOUSE;tr|D3YYN7|D3YYN7_MOUSE	24934	10.8942	20230929_DDA_TMT18_CD1_MF102_HS_A_3_1_rep03.24934.24934.2
NQALNTDNYGHDLASVQALQR	NQALNTDNYGHDLASVQALQR	sp|P16546|SPTN1_MOUSE;tr|A3KGU7|A3KGU7_MOUSE;tr|A3KGU9|A3KGU9_MOUSE	UniqueCovered	34018.9	0	70228.1	0	32482.8	0	153537	0	62760.5	0	57541.3	0	28472.2	0	217493	0	sp|P16546|SPTN1_MOUSE;tr|A3KGU5|A3KGU5_MOUSE;tr|A3KGU9|A3KGU9_MOUSE;tr|E9Q447|E9Q447_MOUSE;tr|A3KGU7|A3KGU7_MOUSE	24971	12.9642	20230929_DDA_TMT18_CD1_MF102_HS_A_3_1_rep03.24971.24971.3
DATSKVALVYGQMNEPPGAR	DATSK[304.207146]VALVYGQM[15.9949]NEPPGAR	sp|P56480|ATPB_MOUSE	Unique	72645	0	128319	0	27768.4	0	154717	0	72505.8	0	74359.7	0	26307.8	0	294791	0	sp|P56480|ATPB_MOUSE	25008	11.2113	20230929_DDA_TMT18_CD1_MF102_HS_A_3_1_rep03.25008.25008.3
HNNLDLVIIR	HNNLDLVIIR	tr|Q91VA7|Q91VA7_MOUSE	Unique	46826.2	0	91743.8	0	22555.9	0	138155	0	62856.3	0	57096.5	0	26661.7	0	236473	0	tr|Q91VA7|Q91VA7_MOUSE	25044	12.5728	20230929_DDA_TMT18_CD1_MF102_HS_A_3_1_rep03.25044.25044.2
KAVASKNR	K[304.207146]AVASK[304.207146]NR	sp|Q6ZQK0|CNDD3_MOUSE;tr|K4DI67|K4DI67_MOUSE	Unique	55335.5	0	135333	3566.59	64677.1	0	286336	24.9277	114573	0	120017	0.0787749	53659.8	0	414531	6.23321e-05	sp|Q6ZQK0|CNDD3_MOUSE;tr|K4DI67|K4DI67_MOUSE	25052	9.53538	20230929_DDA_TMT18_CD1_MF102_HS_A_3_1_rep03.25052.25052.3
YHEALAKGDVTTQVALQPALK	YHEALAK[304.207146]GDVTTQVALQPALK	sp|P09671|SODM_MOUSE;tr|A0A3B2WBF0|A0A3B2WBF0_MOUSE	Unique	44444.3	0	93680	0	23618.9	0	161283	0	66177.2	0	55798.8	0	27821	0	230622	0	sp|P09671|SODM_MOUSE;tr|A0A3B2WBF0|A0A3B2WBF0_MOUSE	25136	11.158	20230929_DDA_TMT18_CD1_MF102_HS_A_3_1_rep03.25136.25136.4
TGDFQLHTNVNNGTEFGGSIYQK	TGDFQLHTNVNNGTEFGGSIYQK	sp|Q60930|VDAC2_MOUSE;tr|G3UX26|G3UX26_MOUSE	UniqueCovered	25183.6	0	61218.3	0	19424.7	0	93398.5	0	43983.5	0	35430.2	0	16818.2	0	144110	0	sp|Q60930|VDAC2_MOUSE;tr|G3UX26|G3UX26_MOUSE;tr|A0A286YCR8|A0A286YCR8_MOUSE	25152	15.426	20230929_DDA_TMT18_CD1_MF102_HS_A_3_1_rep03.25152.25152.3
IYELAAGGTAVGTGLNTR	IYELAAGGTAVGTGLNTR	sp|P97807|FUMH_MOUSE	Unique	17531.6	0	38946.3	0	11036.5	0	72736.1	0	30514.1	0	23465.8	0	14542.7	0	94734.9	0	sp|P97807|FUMH_MOUSE	25184	10.3532	20230929_DDA_TMT18_CD1_MF102_HS_A_3_1_rep03.25184.25184.2
WDVDDWDNENSSAR	WDVDDWDNENSSAR	sp|Q62261|SPTB2_MOUSE	UniqueCovered	30647.1	0	59714.9	0	24589.6	0	100187	0	54802	0	40147.4	0	22590.3	0	147514	0	sp|Q62261|SPTB2_MOUSE;tr|A0A0A0MQG2|A0A0A0MQG2_MOUSE	25222	10.4712	20230929_DDA_TMT18_CD1_MF102_HS_A_3_1_rep03.25222.25222.2
LKDLNSQADSLMTSSAFDTSQVK	LK[304.207146]DLNSQADSLM[15.9949]TSSAFDTSQVK	sp|P16546|SPTN1_MOUSE;tr|A3KGU7|A3KGU7_MOUSE;tr|A3KGU9|A3KGU9_MOUSE	UniqueCovered	59108.9	0	112550	0	15863.6	0	146678	0	70841.6	0	60802.3	0	19070.3	0	207379	0	sp|P16546|SPTN1_MOUSE;tr|A3KGU5|A3KGU5_MOUSE;tr|A3KGU9|A3KGU9_MOUSE;tr|E9Q447|E9Q447_MOUSE;tr|A3KGU7|A3KGU7_MOUSE	25244	16.7265	20230929_DDA_TMT18_CD1_MF102_HS_A_3_1_rep03.25244.25244.3
NLHQSGFSLSGAQIDDNIPR	NLHQSGFSLSGAQIDDNIPR	sp|O08553|DPYL2_MOUSE	Unique	41782.7	0	70642.3	0	23839	0	138556	0	52883.7	0	55252.4	0	23233.7	0	197264	0	sp|O08553|DPYL2_MOUSE	25274	13.391	20230929_DDA_TMT18_CD1_MF102_HS_A_3_1_rep03.25274.25274.3
KQALQDTLALYK	K[304.207146]QALQDTLALYK	sp|Q62261|SPTB2_MOUSE	UniqueCovered	98460.3	0	171924	0	13397.7	0	180541	0	83450.7	0	74537.5	0	26631.4	0	260344	0	sp|Q62261|SPTB2_MOUSE;tr|A0A0A0MQG2|A0A0A0MQG2_MOUSE	25283	9.52114	20230929_DDA_TMT18_CD1_MF102_HS_A_3_1_rep03.25283.25283.3
IAENMGFQCLKTESKDPR	IAENMGFQC[57.021463735]LKTESK[304.207146]DPR	sp|Q8R507|FKTN_MOUSE;tr|A0A1Y7VM91|A0A1Y7VM91_MOUSE	Unique	168379	0	199586	0	31428.8	0	263745	0	128728	0	113159	0	39283.6	0	401206	0	sp|Q8R507|FKTN_MOUSE;tr|A0A1Y7VM91|A0A1Y7VM91_MOUSE	25487	9.56984	20230929_DDA_TMT18_CD1_MF102_HS_A_3_1_rep03.25487.25487.3
FSKHDIIGEFK	FSK[304.207146]HDIIGEFK	sp|P46096|SYT1_MOUSE	Unique	24761	0	34068.7	0	1471.53	0	23953.3	0	22776.4	0	5377.64	0	1397.49	0	23507.1	0	sp|P46096|SYT1_MOUSE	25636	9.78002	20230929_DDA_TMT18_CD1_MF102_HS_A_3_1_rep03.25636.25636.4
SAGIKVIMVTGDHPITAK	SAGIK[304.207146]VIMVTGDHPITAK	sp|Q6PIC6|AT1A3_MOUSE;tr|A0A0G2JGX4|A0A0G2JGX4_MOUSE	Multiple	52141	0	86046.1	0	15997.2	0	108799	0	47713	0	56257.2	0	15372.3	0	227289	0	sp|Q8VDN2|AT1A1_MOUSE;sp|Q6PIE5|AT1A2_MOUSE;sp|Q6PIC6|AT1A3_MOUSE;sp|Q9Z1W8|AT12A_MOUSE;sp|Q9WV27|AT1A4_MOUSE;tr|D3YYN7|D3YYN7_MOUSE;tr|Q8VCE0|Q8VCE0_MOUSE;tr|A0A0G2JGX4|A0A0G2JGX4_MOUSE	25663	10.9939	20230929_DDA_TMT18_CD1_MF102_HS_A_3_1_rep03.25663.25663.4
HKDIDILIVR	HK[304.207146]DIDILIVR	sp|P70404|IDHG1_MOUSE	Unique	65344.5	0	129258	0.00169273	25377.8	0	189915	3.88084	97361.2	0	62418.9	3653.9	31728.3	0	332776	2.89122	sp|P70404|IDHG1_MOUSE	25673	11.3168	20230929_DDA_TMT18_CD1_MF102_HS_A_3_1_rep03.25673.25673.3
TVNDLEDSYGQQWTYEQR	TVNDLEDSYGQQWTYEQR	sp|Q6PIC6|AT1A3_MOUSE;tr|A0A0G2JGX4|A0A0G2JGX4_MOUSE	UniqueCovered	9349.33	1309.41	12789.6	0	4637.63	12.8112	30108	0	7683.42	0.0593289	13908.4	0	888.01	0.000114642	41937.7	0	sp|Q6PIC6|AT1A3_MOUSE;tr|Q8VCE0|Q8VCE0_MOUSE;tr|A0A0G2JGX4|A0A0G2JGX4_MOUSE	25763	12.4604	20230929_DDA_TMT18_CD1_MF102_HS_A_3_1_rep03.25763.25763.2
KFNALFAQGNYSEAAK	K[304.207146]FNALFAQGNYSEAAK	sp|Q68FD5|CLH1_MOUSE;tr|Q5SXR6|Q5SXR6_MOUSE	Unique	158294	0	213790	0	35148.2	0	241422	0	120723	0	106480	0	42375.1	0	394176	0	sp|Q68FD5|CLH1_MOUSE;tr|Q5SXR6|Q5SXR6_MOUSE	25771	11.1272	20230929_DDA_TMT18_CD1_MF102_HS_A_3_1_rep03.25771.25771.3
HLEINPDHSIIETLR	HLEINPDHSIIETLR	sp|P07901|HS90A_MOUSE	Unique	42501.7	0	78508	0	22756.2	0	131289	0	59259.9	0	61166.6	0	24835.2	0	198852	0	sp|P07901|HS90A_MOUSE	25861	13.0344	20230929_DDA_TMT18_CD1_MF102_HS_A_3_1_rep03.25861.25861.3
RYPGGWVEKETYY	RYPGGWVEK[304.207146]ETYY	sp|Q6PIE5|AT1A2_MOUSE	Unique	57825.4	0	115089	0	30574	0	280098	0	74577.1	0	108890	0	59807.7	0	396733	0	sp|Q6PIE5|AT1A2_MOUSE	25889	13.9485	20230929_DDA_TMT18_CD1_MF102_HS_A_3_1_rep03.25889.25889.3
FPLIEQTYYPNHR	FPLIEQTYYPNHR	sp|Q64332|SYN2_MOUSE	Unique	33108.3	6.0702e-07	55734.8	0	17874.3	0.00350569	99707.8	0	44216.8	3.87421	37812.5	0	19389.2	3141.4	157927	0	sp|Q64332|SYN2_MOUSE	25892	10.5656	20230929_DDA_TMT18_CD1_MF102_HS_A_3_1_rep03.25892.25892.3
IGEHTPSALAIMENANVLAR	IGEHTPSALAIM[15.9949]ENANVLAR	sp|P05064|ALDOA_MOUSE;tr|A0A0U1RPN8|A0A0U1RPN8_MOUSE;tr|D3YWI1|D3YWI1_MOUSE;tr|D3Z510|D3Z510_MOUSE	UniqueCovered	38004.1	0	94875.5	0	32021.5	0	176799	0	66422.5	0	70988.1	0	35008.5	0	250222	0	sp|P05064|ALDOA_MOUSE;tr|A0A0U1RPN8|A0A0U1RPN8_MOUSE;tr|D3Z510|D3Z510_MOUSE;tr|D3YWI1|D3YWI1_MOUSE;tr|A6ZI44|A6ZI44_MOUSE	25920	13.5152	20230929_DDA_TMT18_CD1_MF102_HS_A_3_1_rep03.25920.25920.3
IVQKYGYTHLSTGDLLR	IVQK[304.207146]YGYTHLSTGDLLR	sp|Q9R0Y5|KAD1_MOUSE	Greedy	99230.8	0	145564	0	28908.7	0	177662	0	83317.4	0	86254.1	0	27314.9	0	338245	0	sp|Q9R0Y5|KAD1_MOUSE;tr|A0A0A6YXW8|A0A0A6YXW8_MOUSE;tr|Z4YN97|Z4YN97_MOUSE	25940	9.85881	20230929_DDA_TMT18_CD1_MF102_HS_A_3_1_rep03.25940.25940.4
LAVNMVPFPR	LAVNM[15.9949]VPFPR	sp|Q9D6F9|TBB4A_MOUSE	Multiple	38460.1	0	82117.7	0	2275.65	0	156266	0	70672.9	0	46430.3	0	35790.6	0	200689	0	sp|P99024|TBB5_MOUSE;sp|P68372|TBB4B_MOUSE;sp|A2AQ07|TBB1_MOUSE;sp|Q9CWF2|TBB2B_MOUSE;sp|Q7TMM9|TBB2A_MOUSE;sp|Q922F4|TBB6_MOUSE;sp|Q9D6F9|TBB4A_MOUSE;sp|Q9ERD7|TBB3_MOUSE	25954	10.9975	20230929_DDA_TMT18_CD1_MF102_HS_A_3_1_rep03.25954.25954.2
EHALLAYTLGVK	EHALLAYTLGVK	sp|P62631|EF1A2_MOUSE	Multiple	44880.3	0	93860.3	2542.34	28646.9	0	190610	17.769	69416.7	0	72940.6	0.0561522	37296.3	0	249657	4.44315e-05	sp|P10126|EF1A1_MOUSE;sp|P62631|EF1A2_MOUSE;tr|D3Z3I8|D3Z3I8_MOUSE;tr|D3YZ68|D3YZ68_MOUSE	26006	12.577	20230929_DDA_TMT18_CD1_MF102_HS_A_3_1_rep03.26006.26006.2
IGEHTPSALAIMENANVLAR	IGEHTPSALAIM[15.9949]ENANVLAR	sp|P05064|ALDOA_MOUSE;tr|A0A0U1RPN8|A0A0U1RPN8_MOUSE;tr|D3YWI1|D3YWI1_MOUSE;tr|D3Z510|D3Z510_MOUSE	UniqueCovered	41078.2	0	77743.7	0	29784	0	137655	0	57787.6	0	48145.8	0	29075.9	0	190553	0	sp|P05064|ALDOA_MOUSE;tr|A0A0U1RPN8|A0A0U1RPN8_MOUSE;tr|D3Z510|D3Z510_MOUSE;tr|D3YWI1|D3YWI1_MOUSE;tr|A6ZI44|A6ZI44_MOUSE	26034	14.5814	20230929_DDA_TMT18_CD1_MF102_HS_A_3_1_rep03.26034.26034.3
KPLIVFTPK	K[304.207146]PLIVFTPK	sp|Q60597|ODO1_MOUSE;tr|Z4YJV4|Z4YJV4_MOUSE	Multiple	49617.3	0	77396.8	0	5115.4	0	84202.5	0	31616.5	0	45981.7	0	13142.1	0	194462	0	sp|Q60597|ODO1_MOUSE;tr|E9Q7L0|E9Q7L0_MOUSE;tr|B2RXT3|B2RXT3_MOUSE;tr|Z4YJV4|Z4YJV4_MOUSE	26065	9.82468	20230929_DDA_TMT18_CD1_MF102_HS_A_3_1_rep03.26065.26065.3
VFDKDGNGYISAAELR	VFDK[304.207146]DGNGYISAAELR	sp|P0DP26|CALM1_MOUSE;sp|P0DP27|CALM2_MOUSE;sp|P0DP28|CALM3_MOUSE;tr|Q3UKW2|Q3UKW2_MOUSE	UniqueCovered	172279	0	358569	0	133429	0	572560	0	284381	0	133813	0	76358.8	0	465392	0	sp|P0DP27|CALM2_MOUSE;sp|P0DP28|CALM3_MOUSE;sp|P0DP26|CALM1_MOUSE;tr|Q3UKW2|Q3UKW2_MOUSE;tr|A0A3Q4EHJ0|A0A3Q4EHJ0_MOUSE	26070	10.3492	20230929_DDA_TMT18_CD1_MF102_HS_A_3_1_rep03.26070.26070.3
NKLQSQLLSIEK	NK[304.207146]LQSQLLSIEK	sp|P39053|DYN1_MOUSE;tr|A0A0J9YUE9|A0A0J9YUE9_MOUSE;tr|A0A0J9YUN4|A0A0J9YUN4_MOUSE	Unique	178745	0	202134	0	26510.5	0	231917	0	148094	0	95327	0	32380.3	0	481955	0	sp|P39053|DYN1_MOUSE;tr|A0A0J9YUN4|A0A0J9YUN4_MOUSE;tr|A0A0J9YUE9|A0A0J9YUE9_MOUSE	26087	9.73311	20230929_DDA_TMT18_CD1_MF102_HS_A_3_1_rep03.26087.26087.3
KDLYANNVMSGGTTMYPGIADR	K[304.207146]DLYANNVMSGGTTM[15.9949]YPGIADR	sp|P68134|ACTS_MOUSE	Unique	17706	0	35667.3	0	13471.8	0	73215.6	0	28558.6	0	28767	0	17136.2	0	155398	0	sp|P68134|ACTS_MOUSE	26115	10.1811	20230929_DDA_TMT18_CD1_MF102_HS_A_3_1_rep03.26115.26115.3
LASTLVHLGEYQAAVDGAR	LASTLVHLGEYQAAVDGAR	sp|Q68FD5|CLH1_MOUSE;tr|Q5SXR6|Q5SXR6_MOUSE	Unique	38077.5	0	68090.5	1396.31	21119	0	110324	9.7591	42257.9	0	45720.1	0.03084	12724.7	0	178235	2.44028e-05	sp|Q68FD5|CLH1_MOUSE;tr|Q5SXR6|Q5SXR6_MOUSE	26148	14.2164	20230929_DDA_TMT18_CD1_MF102_HS_A_3_1_rep03.26148.26148.3
KGTDIMYTGTLDCWR	K[304.207146]GTDIM[15.9949]YTGTLDC[57.021463735]WR	sp|P51881|ADT2_MOUSE	Unique	51123.7	0	117050	0	35932.5	0	226518	0	92514.5	0	101407	0	39149.7	0	287683	0	sp|P51881|ADT2_MOUSE	26217	9.72919	20230929_DDA_TMT18_CD1_MF102_HS_A_3_1_rep03.26217.26217.3
AGAESDGQFQFTGIKK	[304.207146]AGAESDGQFQFTGIK[304.207146]K	sp|Q78IK2|ATPMD_MOUSE	Unique	50991.2	0	152584	2.86846e-06	61566.2	0	316815	0.0065764	131123	0	109713	6.19182	57644.3	0	430086	2672.44	sp|Q78IK2|ATPMD_MOUSE	26320	17.3262	20230929_DDA_TMT18_CD1_MF102_HS_A_3_1_rep03.26320.26320.3
AGAESDGQFQFTGIKK	[304.207146]AGAESDGQFQFTGIK[304.207146]K	sp|Q78IK2|ATPMD_MOUSE	Unique	37531.2	0	122640	0	33061.2	0	203482	0	86607.1	0	83755	0	41354.4	0	285223	0	sp|Q78IK2|ATPMD_MOUSE	26334	16.4724	20230929_DDA_TMT18_CD1_MF102_HS_A_3_1_rep03.26334.26334.3
STYNHLSSWLTDAR	STYNHLSSWLTDAR	sp|Q91V41|RAB14_MOUSE;tr|Q50HX3|Q50HX3_MOUSE	Greedy	21236.3	0	54627.5	0	13531.3	0	72226.4	0	31569.5	0	24108.1	0	10949.1	0	112252	0	sp|Q91V41|RAB14_MOUSE;tr|A0A2R8VHW9|A0A2R8VHW9_MOUSE;tr|Q50HX3|Q50HX3_MOUSE	26357	10.2713	20230929_DDA_TMT18_CD1_MF102_HS_A_3_1_rep03.26357.26357.3
KGADIMYTGTLDCWR	K[304.207146]GADIM[15.9949]YTGTLDC[57.021463735]WR	sp|P48962|ADT1_MOUSE	Unique	75738.2	0	162444	0.00238143	53587.3	0	295036	5.45981	115028	0	127342	5140.54	47416.5	0	428614	2795.37	sp|P48962|ADT1_MOUSE	26428	14.172	20230929_DDA_TMT18_CD1_MF102_HS_A_3_1_rep03.26428.26428.3
FYSVNVDYSKLKK	FYSVNVDYSK[304.207146]LK[304.207146]K	sp|Q62425|NDUA4_MOUSE;tr|A0A0N4SVQ1|A0A0N4SVQ1_MOUSE	Unique	97534.9	0	303071	1605.99	30352.7	0	361204	11.2246	143579	0	168893	0.0354713	47960	0	714054	2.80673e-05	sp|Q62425|NDUA4_MOUSE;tr|A0A0N4SVQ1|A0A0N4SVQ1_MOUSE	26496	9.86043	20230929_DDA_TMT18_CD1_MF102_HS_A_3_1_rep03.26496.26496.4
LGEHNINVLEGNEQFIDAAK	LGEHNINVLEGNEQFIDAAK	tr|Q9Z1R9|Q9Z1R9_MOUSE	Unique	45281.7	0	85009.8	0	34082.5	0	165335	0	70075.2	0	59781.3	0	23602	0	223951	0	tr|Q9Z1R9|Q9Z1R9_MOUSE	26539	11.8715	20230929_DDA_TMT18_CD1_MF102_HS_A_3_1_rep03.26539.26539.3
DNGKHALIIYDDLSK	DNGK[304.207146]HALIIYDDLSK	sp|Q03265|ATPA_MOUSE;tr|D3Z6F5|D3Z6F5_MOUSE	Unique	47514	0	72357	0	8795.24	0	80371.9	0	43986.5	0	42247.8	0	10969.1	0	175458	0	sp|Q03265|ATPA_MOUSE;tr|D3Z6F5|D3Z6F5_MOUSE	26571	13.4264	20230929_DDA_TMT18_CD1_MF102_HS_A_3_1_rep03.26571.26571.4
HLLWDLGK	HLLWDLGK	sp|Q9CZB0|C560_MOUSE;tr|F8WGB3|F8WGB3_MOUSE	Unique	9484.11	0	14955.2	0	3231.26	0	17862.9	0	10077	0	9078.26	0	5053.12	0	28554.8	0	sp|Q9CZB0|C560_MOUSE;tr|F8WGB3|F8WGB3_MOUSE	26600	10.7328	20230929_DDA_TMT18_CD1_MF102_HS_A_3_1_rep03.26600.26600.2
KLEAAEDIAYQLSR	KLEAAEDIAYQLSR	sp|P67778|PHB_MOUSE	Unique	20025.4	0	40812.5	0	11128.4	0	66434.1	0	30989.6	0	23832.5	0	13623.4	0	92718.1	0	sp|P67778|PHB_MOUSE	26601	11.2177	20230929_DDA_TMT18_CD1_MF102_HS_A_3_1_rep03.26601.26601.3
RAPFDLFENK	RAPFDLFENK	sp|P11499|HS90B_MOUSE	UniqueCovered	43305.4	0	98821.1	0	23683.1	0	152230	0	82667.8	0	53784.2	0	19750.3	0	204716	0	sp|P11499|HS90B_MOUSE;tr|E9Q3D6|E9Q3D6_MOUSE	26636	11.0806	20230929_DDA_TMT18_CD1_MF102_HS_A_3_1_rep03.26636.26636.2
NLHQSGFSLSGAQIDDNIPR	NLHQSGFSLSGAQIDDNIPR	sp|O08553|DPYL2_MOUSE	Unique	28965.6	0	60979.5	0	23895.7	0	111390	0	54166.9	0	46745.4	0	21024.6	0	154546	0	sp|O08553|DPYL2_MOUSE	26741	15.6658	20230929_DDA_TMT18_CD1_MF102_HS_A_3_1_rep03.26741.26741.3
LGEHNINVLEGNEQFIDAAK	LGEHNINVLEGNEQFIDAAK	tr|Q9Z1R9|Q9Z1R9_MOUSE	Unique	9527.02	0	20676.2	0	6649.37	0	41924.2	0	23100	0	15670.8	0	3054.98	0	58833.5	0	tr|Q9Z1R9|Q9Z1R9_MOUSE	26745	14.6732	20230929_DDA_TMT18_CD1_MF102_HS_A_3_1_rep03.26745.26745.2
IDDLQMVLNQTEDHR	IDDLQM[15.9949]VLNQTEDHR	sp|Q9Z1G4|VPP1_MOUSE;tr|K3W4T3|K3W4T3_MOUSE	Unique	26779.7	0	43758.6	1681.93	16218.6	0	83440.1	11.7554	31297.9	0	28894.2	0.0371485	14464.9	0	126467	2.93945e-05	sp|Q9Z1G4|VPP1_MOUSE;tr|K3W4T3|K3W4T3_MOUSE	26748	10.6819	20230929_DDA_TMT18_CD1_MF102_HS_A_3_1_rep03.26748.26748.3
IDDLQMVLNQTEDHR	IDDLQM[15.9949]VLNQTEDHR	sp|Q9Z1G4|VPP1_MOUSE;tr|K3W4T3|K3W4T3_MOUSE	Unique	25176.1	0	55866.7	0	18922.7	0	79700.8	0	42021.7	0	29916.8	0	16330.5	0	128205	0	sp|Q9Z1G4|VPP1_MOUSE;tr|K3W4T3|K3W4T3_MOUSE	26778	9.52768	20230929_DDA_TMT18_CD1_MF102_HS_A_3_1_rep03.26778.26778.3
NLHQSGFSLSGAQIDDNIPR	NLHQSGFSLSGAQIDDNIPR	sp|O08553|DPYL2_MOUSE	Unique	9465.18	0	17601.4	0	10832.2	0	36540	0	12840.8	0	14118.1	0	4448.18	0	47607.7	0	sp|O08553|DPYL2_MOUSE	26780	13.4704	20230929_DDA_TMT18_CD1_MF102_HS_A_3_1_rep03.26780.26780.2
NLHQSGFSLSGAQIDDNIPR	NLHQSGFSLSGAQIDDNIPR	sp|O08553|DPYL2_MOUSE	Unique	24029.2	0	64913.5	1685.47	21534.1	0	125120	11.7802	43334.4	0	46538.7	0.0372269	21225	0	162298	2.94565e-05	sp|O08553|DPYL2_MOUSE	26813	10.9493	20230929_DDA_TMT18_CD1_MF102_HS_A_3_1_rep03.26813.26813.3
NLHQSGFSLSGAQIDDNIPR	NLHQSGFSLSGAQIDDNIPR	sp|O08553|DPYL2_MOUSE	Unique	34883.4	0	65393	0	18935.8	0	109618	0	49369.4	0	38760.6	0	18575.8	0	171204	0	sp|O08553|DPYL2_MOUSE	26833	13.7276	20230929_DDA_TMT18_CD1_MF102_HS_A_3_1_rep03.26833.26833.3
HRPDLLDFESLK	HRPDLLDFESLK	tr|Q68FG2|Q68FG2_MOUSE	Unique	9935.35	0	20071.5	0	4969.82	0	26907.7	0	11405.3	0	10234.1	0	3760.64	0	50902.1	0	tr|Q68FG2|Q68FG2_MOUSE	26853	11.4641	20230929_DDA_TMT18_CD1_MF102_HS_A_3_1_rep03.26853.26853.3
LSDYFPKPYPNPEAAR	LSDYFPK[304.207146]PYPNPEAAR	sp|Q9D0M3|CY1_MOUSE;tr|A0A2R8VHK1|A0A2R8VHK1_MOUSE	Unique	101075	0	183729	0	32352	0	294940	0	143505	0	133927	0	40240	0	571238	0	sp|Q9D0M3|CY1_MOUSE;tr|A0A2R8VHK1|A0A2R8VHK1_MOUSE	26879	10.5501	20230929_DDA_TMT18_CD1_MF102_HS_A_3_1_rep03.26879.26879.3
EKVGEQAQVVIIDMNDPSNPIR	EK[304.207146]VGEQAQVVIIDM[15.9949]NDPSNPIR	sp|Q68FD5|CLH1_MOUSE;tr|Q5SXR6|Q5SXR6_MOUSE	Unique	50326.5	0	76535.2	0	23279.2	0	134611	0	68072.1	0	42468.8	0	25736.8	0	171701	0	sp|Q68FD5|CLH1_MOUSE;tr|Q5SXR6|Q5SXR6_MOUSE	26894	16.4236	20230929_DDA_TMT18_CD1_MF102_HS_A_3_1_rep03.26894.26894.3
DVNAAIAAIKTK	DVNAAIAAIK[304.207146]TK	sp|P68368|TBA4A_MOUSE;tr|A0A0A0MQA5|A0A0A0MQA5_MOUSE	Unique	491729	0	647908	0.00242291	3122.49	0	457131	5.55491	222978	0	189079	5230.07	40152.7	0	657085	4.13839	sp|P68368|TBA4A_MOUSE;tr|A0A0A0MQA5|A0A0A0MQA5_MOUSE	26933	10.9313	20230929_DDA_TMT18_CD1_MF102_HS_A_3_1_rep03.26933.26933.2
LDKSQIHDIVLVGGSTR	LDK[304.207146]SQIHDIVLVGGSTR	sp|P63017|HSP7C_MOUSE	UniqueCovered	104288	0	167589	2441.89	50119.9	0	258923	17.067	120829	0	104897	0.0539338	46580.1	0	432730	4.26762e-05	sp|P63017|HSP7C_MOUSE;tr|Q504P4|Q504P4_MOUSE	26981	15.7156	20230929_DDA_TMT18_CD1_MF102_HS_A_3_1_rep03.26981.26981.3
KLDLFANVVHVK	KLDLFANVVHVK	tr|Q91VA7|Q91VA7_MOUSE	Unique	18606	1008.84	27553.6	0	1086.48	9.87039	42763.6	0	17274	0.04571	16556.6	0	917.869	8.83259e-05	73439.9	0	tr|Q91VA7|Q91VA7_MOUSE	26986	14.9704	20230929_DDA_TMT18_CD1_MF102_HS_A_3_1_rep03.26986.26986.3
EKVGEQAQVVIIDMNDPSNPIR	EK[304.207146]VGEQAQVVIIDM[15.9949]NDPSNPIR	sp|Q68FD5|CLH1_MOUSE;tr|Q5SXR6|Q5SXR6_MOUSE	Unique	23934.5	0	40032.8	0	19333.5	0	80093.8	0	36593.4	0	31940.4	0	16499.2	0	119793	0	sp|Q68FD5|CLH1_MOUSE;tr|Q5SXR6|Q5SXR6_MOUSE	26992	14.3099	20230929_DDA_TMT18_CD1_MF102_HS_A_3_1_rep03.26992.26992.3
ADFQLRPVPSGFAPR	ADFQLRPVPSGFAPR	sp|Q9D3A9|TTYH1_MOUSE;tr|A0A0U1RPY1|A0A0U1RPY1_MOUSE;tr|D6RG66|D6RG66_MOUSE	Unique	21983	0	47722.6	1305.73	9310.52	0	72372.9	9.12608	29403.7	0	25599.1	0.0288396	16334	0	102499	2.28199e-05	sp|Q9D3A9|TTYH1_MOUSE;tr|D6RG66|D6RG66_MOUSE;tr|A0A0U1RPY1|A0A0U1RPY1_MOUSE	27029	12.2635	20230929_DDA_TMT18_CD1_MF102_HS_A_3_1_rep03.27029.27029.3
TDEFQLHTNVNDGTEFGGSIYQK	TDEFQLHTNVNDGTEFGGSIYQK	sp|Q60932|VDAC1_MOUSE	UniqueCovered	25289.6	0	64112.4	0	20058.4	0	99597.6	0	45007.4	0	41512.7	0	21652.8	0	144451	0	sp|Q60932|VDAC1_MOUSE;tr|F2Z471|F2Z471_MOUSE	27059	20.7569	20230929_DDA_TMT18_CD1_MF102_HS_A_3_1_rep03.27059.27059.3
RPISADSAIMNPASKVIALK	RPISADSAIM[15.9949]NPASK[304.207146]VIALK	sp|Q68FD5|CLH1_MOUSE;tr|Q5SXR6|Q5SXR6_MOUSE	Unique	151275	0	188422	0	18532.4	0	203735	0	117822	0	81925.9	0	22484	0	340939	0	sp|Q68FD5|CLH1_MOUSE;tr|Q5SXR6|Q5SXR6_MOUSE	27071	16.5547	20230929_DDA_TMT18_CD1_MF102_HS_A_3_1_rep03.27071.27071.4
AVGKDNFTLIPEGTNGTEER	AVGK[304.207146]DNFTLIPEGTNGTEER	sp|O08553|DPYL2_MOUSE	Unique	48241.1	0	102791	5410.58	26163.2	0	176750	37.8158	65189.8	0	62513	0.119503	27237.2	0	229457	9.45589e-05	sp|O08553|DPYL2_MOUSE	27078	9.84995	20230929_DDA_TMT18_CD1_MF102_HS_A_3_1_rep03.27078.27078.3
EYKLVVLGSGGVGK	EYK[304.207146]LVVLGSGGVGK	sp|P62835|RAP1A_MOUSE;sp|Q99JI6|RAP1B_MOUSE;tr|A0A0G2JDL9|A0A0G2JDL9_MOUSE	Greedy	48492.2	0	94735	0	14211.3	0	120910	0	40201.1	0	62525.7	0	17014.8	0	199004	0	sp|Q99JI6|RAP1B_MOUSE;sp|P62835|RAP1A_MOUSE;tr|A0A0G2JED9|A0A0G2JED9_MOUSE;tr|A0A0G2JDL9|A0A0G2JDL9_MOUSE;tr|A0A0G2JE52|A0A0G2JE52_MOUSE	27173	9.36748	20230929_DDA_TMT18_CD1_MF102_HS_A_3_1_rep03.27173.27173.3
AVGLISHVLEQNQEGDAAYR	AVGLISHVLEQNQEGDAAYR	sp|Q9JLZ3|AUHM_MOUSE;tr|A0A0R4J023|A0A0R4J023_MOUSE;tr|F6R307|F6R307_MOUSE;tr|F6RT60|F6RT60_MOUSE	Unique	32771.5	0	59575.4	2327.97	18801.2	0	127335	16.2707	50990	0	46919.9	0.0514176	19346.9	0	174150	4.06852e-05	sp|Q9JLZ3|AUHM_MOUSE;tr|A0A0R4J023|A0A0R4J023_MOUSE;tr|F6R307|F6R307_MOUSE;tr|F6RT60|F6RT60_MOUSE	27209	11.5102	20230929_DDA_TMT18_CD1_MF102_HS_A_3_1_rep03.27209.27209.3
AKSQIALKLGVTADDVK	AK[304.207146]SQIALK[304.207146]LGVTADDVK	sp|P14152|MDHC_MOUSE;tr|A0A5F8MPN8|A0A5F8MPN8_MOUSE	Unique	40768.5	0	112787	0	25337.8	0	213377	0	86237.8	0	77909.4	0	37373.7	0	349781	0	sp|P14152|MDHC_MOUSE;tr|A0A5F8MPN8|A0A5F8MPN8_MOUSE	27273	9.94459	20230929_DDA_TMT18_CD1_MF102_HS_A_3_1_rep03.27273.27273.4
GKYVTLIYTNYENGK	GK[304.207146]YVTLIYTNYENGK	sp|P19157|GSTP1_MOUSE;tr|A0A494B908|A0A494B908_MOUSE;tr|A0A494BAW2|A0A494BAW2_MOUSE	Unique	110325	0	170111	0	34298	0	227080	0	111525	0	93648.5	0	36622.3	0	365523	0	sp|P19157|GSTP1_MOUSE;tr|A0A494B908|A0A494B908_MOUSE;tr|A0A494BAW2|A0A494BAW2_MOUSE	27292	10.7464	20230929_DDA_TMT18_CD1_MF102_HS_A_3_1_rep03.27292.27292.3
AAGPPTPGLGPVPGPGPGPGPGSVPR	AAGPPTPGLGPVPGPGPGPGPGSVPR	sp|O88737|BSN_MOUSE	Unique	12889.6	0	18925.9	0	3599.08	0	35419.6	0	14674.3	0	11752.2	0	5857.66	0	49081.1	0	sp|O88737|BSN_MOUSE	27328	10.3708	20230929_DDA_TMT18_CD1_MF102_HS_A_3_1_rep03.27328.27328.2
QATKDAGTIAGLNVLR	QATK[304.207146]DAGTIAGLNVLR	sp|P63017|HSP7C_MOUSE	Unique	120610	0	228105	0	92057.3	0	472291	0	196674	0	161192	0	91304.2	0	591747	0	sp|P63017|HSP7C_MOUSE	27403	9.53254	20230929_DDA_TMT18_CD1_MF102_HS_A_3_1_rep03.27403.27403.3
RAPFDLFENR	RAPFDLFENR	sp|P07901|HS90A_MOUSE	Unique	33971.6	0	62246.1	0	21387.2	0	112120	0	52844	0	37812.1	0	22367.1	0	160150	0	sp|P07901|HS90A_MOUSE	27497	13.4505	20230929_DDA_TMT18_CD1_MF102_HS_A_3_1_rep03.27497.27497.2
AIAKGVGIISEGNETVEDIAAR	AIAK[304.207146]GVGIISEGNETVEDIAAR	sp|Q6PIC6|AT1A3_MOUSE;tr|A0A0G2JGX4|A0A0G2JGX4_MOUSE	Multiple	67875.3	0	116261	0	28581.9	0	192229	0	73963	0	91955.4	0	43400.5	0	255480	0	sp|Q8VDN2|AT1A1_MOUSE;sp|Q6PIE5|AT1A2_MOUSE;sp|Q6PIC6|AT1A3_MOUSE;tr|D3YYN7|D3YYN7_MOUSE;tr|Q8VCE0|Q8VCE0_MOUSE;tr|A0A0G2JGX4|A0A0G2JGX4_MOUSE	27578	12.8047	20230929_DDA_TMT18_CD1_MF102_HS_A_3_1_rep03.27578.27578.3
KGDILTLLNSTNK	KGDILTLLNSTNK	sp|P16546|SPTN1_MOUSE;tr|A3KGU7|A3KGU7_MOUSE;tr|A3KGU9|A3KGU9_MOUSE	UniqueCovered	41209.9	1932.31	81811.6	1714.65	37392.1	0	177365	11.9841	73923.5	0	68780	0.0378712	34295.8	0	268083	2.99663e-05	sp|P16546|SPTN1_MOUSE;tr|A3KGU5|A3KGU5_MOUSE;tr|A3KGU9|A3KGU9_MOUSE;tr|E9Q447|E9Q447_MOUSE;tr|A3KGU7|A3KGU7_MOUSE	27581	15.8056	20230929_DDA_TMT18_CD1_MF102_HS_A_3_1_rep03.27581.27581.2
LASTLVHLGEYQAAVDGAR	LASTLVHLGEYQAAVDGAR	sp|Q68FD5|CLH1_MOUSE;tr|Q5SXR6|Q5SXR6_MOUSE	Unique	34489.7	1.33943e-06	70292	0	25637.6	0.00773554	139032	0	50263.3	8.54872	51092.8	0	29165.1	6931.72	195786	0	sp|Q68FD5|CLH1_MOUSE;tr|Q5SXR6|Q5SXR6_MOUSE	27609	13.0218	20230929_DDA_TMT18_CD1_MF102_HS_A_3_1_rep03.27609.27609.3
QFYDQALQQAVMDDDANNAK	QFYDQALQQAVM[15.9949]DDDANNAK	sp|P35762|CD81_MOUSE;tr|A0A140LJL0|A0A140LJL0_MOUSE	Unique	30461	0	67502.5	0	22277.4	0	134481	0	61451.9	0	51850.6	0	24845	0	182115	0	sp|P35762|CD81_MOUSE;tr|A0A140LJL0|A0A140LJL0_MOUSE	27651	9.91904	20230929_DDA_TMT18_CD1_MF102_HS_A_3_1_rep03.27651.27651.3
ILIRPLYSNPPLNGAR	ILIRPLYSNPPLNGAR	sp|P05202|AATM_MOUSE	Unique	32537.9	0	57525.4	1331.54	18326	0	101001	9.19569	44036.6	2.69938	36999.6	0	11696.5	2653.99	148335	0	sp|P05202|AATM_MOUSE	27655	10.8752	20230929_DDA_TMT18_CD1_MF102_HS_A_3_1_rep03.27655.27655.3
KLETAVNLAWTAGNSNTR	K[304.207146]LETAVNLAWTAGNSNTR	sp|Q60932|VDAC1_MOUSE	UniqueCovered	136410	0	277519	3.15961e-06	64579.7	0	466761	0.00724391	209952	0	182310	6.82031	69321.8	0	705309	2943.69	sp|Q60932|VDAC1_MOUSE;tr|F2Z471|F2Z471_MOUSE	27678	15.2503	20230929_DDA_TMT18_CD1_MF102_HS_A_3_1_rep03.27678.27678.3
GVGIISEGNETVEDIAAR	GVGIISEGNETVEDIAAR	sp|Q6PIC6|AT1A3_MOUSE;tr|A0A0G2JGX4|A0A0G2JGX4_MOUSE	Multiple	20426.5	0	44735.3	1835.19	18385.8	0	89814.4	12.8265	38689.9	0	36116.4	0.0405335	21721	0	108508	3.20729e-05	sp|Q8VDN2|AT1A1_MOUSE;sp|Q6PIE5|AT1A2_MOUSE;sp|Q6PIC6|AT1A3_MOUSE;tr|D3YYN7|D3YYN7_MOUSE;tr|Q8VCE0|Q8VCE0_MOUSE;tr|A0A0G2JGX4|A0A0G2JGX4_MOUSE	27689	11.5444	20230929_DDA_TMT18_CD1_MF102_HS_A_3_1_rep03.27689.27689.2
ILYHGYSLLYVQGNER	ILYHGYSLLYVQGNER	sp|P02463|CO4A1_MOUSE;tr|A0A1B0GRC0|A0A1B0GRC0_MOUSE;tr|A0A1B0GSI7|A0A1B0GSI7_MOUSE	Unique	24454.1	0	51877.1	0	14500.9	0	85008.9	0	33133.8	0	37971.9	0	10790.5	0	133306	0	sp|P02463|CO4A1_MOUSE;tr|A0A1B0GRC0|A0A1B0GRC0_MOUSE;tr|A0A1B0GSI7|A0A1B0GSI7_MOUSE	27698	9.4341	20230929_DDA_TMT18_CD1_MF102_HS_A_3_1_rep03.27698.27698.3
LGEHNINVLEGNEQFIDAAK	LGEHNINVLEGNEQFIDAAK	tr|Q9Z1R9|Q9Z1R9_MOUSE	Unique	43300.8	0	94854.7	0	20989.1	0	178026	0	73012	0	64136.9	0	23732.7	0	257370	0	tr|Q9Z1R9|Q9Z1R9_MOUSE	27756	12.7603	20230929_DDA_TMT18_CD1_MF102_HS_A_3_1_rep03.27756.27756.3
TIRPMDIEAIEASVMK	TIRPM[15.9949]DIEAIEASVM[15.9949]K	sp|Q9D051|ODPB_MOUSE	Unique	39095.5	0	72850.8	0	21973.2	0	109987	0	53499.8	0	41383.8	0	14317.2	0	180063	0	sp|Q9D051|ODPB_MOUSE	27808	9.28736	20230929_DDA_TMT18_CD1_MF102_HS_A_3_1_rep03.27808.27808.3
AGAESDGQFQFTGIK	[304.207146]AGAESDGQFQFTGIK	sp|Q78IK2|ATPMD_MOUSE	Unique	67674.2	0	112037	0	17570.1	0	156547	0	69127	0	66276.9	0	33774.7	0	277499	0	sp|Q78IK2|ATPMD_MOUSE	27847	13.0585	20230929_DDA_TMT18_CD1_MF102_HS_A_3_1_rep03.27847.27847.2
VAEIPFNSTNKYQLSIHETEDPNDNR	VAEIPFNSTNK[304.207146]YQLSIHETEDPNDNR	sp|Q6PIC6|AT1A3_MOUSE;tr|A0A0G2JGX4|A0A0G2JGX4_MOUSE	UniqueCovered	140316	0	210636	8709.41	37301.7	0	368860	60.8799	148764	0	196278	7.4821	48681.9	0	538935	3146.3	sp|Q6PIC6|AT1A3_MOUSE;tr|Q8VCE0|Q8VCE0_MOUSE;tr|A0A0G2JGX4|A0A0G2JGX4_MOUSE	27874	10.072	20230929_DDA_TMT18_CD1_MF102_HS_A_3_1_rep03.27874.27874.4
QTGKTSIAIDTIINQK	QTGK[304.207146]TSIAIDTIINQK	sp|Q03265|ATPA_MOUSE;tr|D3Z6F5|D3Z6F5_MOUSE	Unique	132166	0	256857	3158.43	20716.2	0	250521	22.075	118289	0	117396	0.0697598	41764.7	0	540015	5.51988e-05	sp|Q03265|ATPA_MOUSE;tr|D3Z6F5|D3Z6F5_MOUSE	27906	15.166	20230929_DDA_TMT18_CD1_MF102_HS_A_3_1_rep03.27906.27906.2
GQAGGKLHIIEVGTPPTGNQPFPK	GQAGGK[304.207146]LHIIEVGTPPTGNQPFPK	sp|Q68FD5|CLH1_MOUSE;tr|Q5SXR6|Q5SXR6_MOUSE	Unique	131006	0	185621	0	34338.5	0	222379	0	130054	0	87744.7	0	41708.4	0	382199	0	sp|Q68FD5|CLH1_MOUSE;tr|Q5SXR6|Q5SXR6_MOUSE	27987	17.476	20230929_DDA_TMT18_CD1_MF102_HS_A_3_1_rep03.27987.27987.4
DAKLDKSQIHDIVLVGGSTR	DAK[304.207146]LDK[304.207146]SQIHDIVLVGGSTR	sp|P63017|HSP7C_MOUSE	UniqueCovered	68412	0	272873	4.58153e-06	196939	0	1.02637e+06	0.0105039	363105	0	261499	9.88964	205796	0	1.01626e+06	4268.44	sp|P63017|HSP7C_MOUSE;tr|Q504P4|Q504P4_MOUSE	27988	16.0375	20230929_DDA_TMT18_CD1_MF102_HS_A_3_1_rep03.27988.27988.4
ASKEASVGPAQPQLPAVLQESR	ASK[304.207146]EASVGPAQPQLPAVLQESR	tr|B2RXT3|B2RXT3_MOUSE;tr|E9Q7L0|E9Q7L0_MOUSE	Unique	29065.6	0	82920.7	0	28263.5	0	164652	0	74211.7	0	55582.7	0	24605.2	0	210457	0	tr|E9Q7L0|E9Q7L0_MOUSE;tr|B2RXT3|B2RXT3_MOUSE	27998	9.48051	20230929_DDA_TMT18_CD1_MF102_HS_A_3_1_rep03.27998.27998.3
LGEHNIDVLEGGEQFIDAEK	LGEHNIDVLEGGEQFIDAEK	tr|F6R7E8|F6R7E8_MOUSE;tr|Q9CPN7|Q9CPN7_MOUSE	Unique	69520.8	4.89903e-06	130905	0	48672.7	0.0282931	232575	0	118572	31.2673	84416.4	0	33115.2	25353.1	461280	0	tr|F6R7E8|F6R7E8_MOUSE;tr|Q9CPN7|Q9CPN7_MOUSE	28015	11.7736	20230929_DDA_TMT18_CD1_MF102_HS_A_3_1_rep03.28015.28015.3
VIRPLDQPSSFDATPYIK	VIRPLDQPSSFDATPYIK	sp|Q6ZQ38|CAND1_MOUSE	Unique	34471.5	0	84363	0	25702.6	0	147477	0	69130.2	0	59714	0	23092.7	0	199544	0	sp|Q6ZQ38|CAND1_MOUSE	28016	10.25	20230929_DDA_TMT18_CD1_MF102_HS_A_3_1_rep03.28016.28016.3
YSKIVEIPFNSTNK	YSK[304.207146]IVEIPFNSTNK	sp|Q8VDN2|AT1A1_MOUSE	Unique	148028	0	144523	0.00204758	29055.8	0	167087	4.69442	77354.1	0	64383.3	4419.9	25935.6	0	327823	3.49733	sp|Q8VDN2|AT1A1_MOUSE	28040	10.2818	20230929_DDA_TMT18_CD1_MF102_HS_A_3_1_rep03.28040.28040.3
KDLYANTVLSGGTTMYPGIADR	KDLYANTVLSGGTTM[15.9949]YPGIADR	tr|E9Q1F2|E9Q1F2_MOUSE	Greedy	31764.9	0	68388.5	0	22237.6	0	117394	0	52329.4	0	48650.2	0	23724.6	0	175821	0	sp|P60710|ACTB_MOUSE;sp|P63260|ACTG_MOUSE;tr|E9Q1F2|E9Q1F2_MOUSE;tr|B1ATY1|B1ATY1_MOUSE;tr|F8WGM8|F8WGM8_MOUSE	28076	16.9597	20230929_DDA_TMT18_CD1_MF102_HS_A_3_1_rep03.28076.28076.3
ILIRPLYSNPPLNGAR	ILIRPLYSNPPLNGAR	sp|P05202|AATM_MOUSE	Unique	22346.6	0	53563	0	16553	0	99346.3	0	45593.3	0	44718.7	0	20906.1	0	130163	0	sp|P05202|AATM_MOUSE	28081	10.3689	20230929_DDA_TMT18_CD1_MF102_HS_A_3_1_rep03.28081.28081.3
WVNDVEDSYGQQWTYEQR	WVNDVEDSYGQQWTYEQR	sp|Q8VDN2|AT1A1_MOUSE	Unique	8455.16	0	12859.5	0	3073.67	0	24223.5	0	11713.2	0	7604.12	0	3566.26	0	32299.8	0	sp|Q8VDN2|AT1A1_MOUSE	28099	12.0445	20230929_DDA_TMT18_CD1_MF102_HS_A_3_1_rep03.28099.28099.2
RNFLELTELK	RNFLELTELK	sp|Q9Z1G4|VPP1_MOUSE;tr|K3W4T3|K3W4T3_MOUSE	Unique	25146.9	0	65116.5	0	22224.2	0	111597	0	50429.3	0	44643.6	0	20229.5	0	165485	0	sp|Q9Z1G4|VPP1_MOUSE;tr|K3W4T3|K3W4T3_MOUSE	28145	11.5409	20230929_DDA_TMT18_CD1_MF102_HS_A_3_1_rep03.28145.28145.2
LGPNEQYKFYSVNVDYSK	LGPNEQYK[304.207146]FYSVNVDYSK	sp|Q62425|NDUA4_MOUSE;tr|A0A0N4SVQ1|A0A0N4SVQ1_MOUSE	Unique	250172	0	388020	2.69764e-06	50583.5	0	401505	0.00618478	161781	0	192833	5.82311	62622.9	0	788840	2513.3	sp|Q62425|NDUA4_MOUSE;tr|A0A0N4SVQ1|A0A0N4SVQ1_MOUSE	28170	13.97	20230929_DDA_TMT18_CD1_MF102_HS_A_3_1_rep03.28170.28170.3
KDLYANNVLSGGTTMYPGIADR	K[304.207146]DLYANNVLSGGTTM[15.9949]YPGIADR	sp|P68033|ACTC_MOUSE	Greedy	39963.5	0	55165.6	1401.78	20238.3	0	127924	9.79736	61080.1	0	57688	0.0309609	27566.3	0	226074	2.44984e-05	sp|P62737|ACTA_MOUSE;sp|P63268|ACTH_MOUSE;sp|P68033|ACTC_MOUSE	28191	11.838	20230929_DDA_TMT18_CD1_MF102_HS_A_3_1_rep03.28191.28191.3
QLFHPEQLITGKEDAANNYAR	QLFHPEQLITGK[304.207146]EDAANNYAR	sp|P68368|TBA4A_MOUSE;tr|A0A0A0MQA5|A0A0A0MQA5_MOUSE	Multiple	93467.7	0	208574	0	77421.4	0	458847	0	167324	0	174430	0	78987.4	0	414023	0	sp|P68373|TBA1C_MOUSE;sp|P05214|TBA3_MOUSE;sp|Q9JJZ2|TBA8_MOUSE;sp|P05213|TBA1B_MOUSE;sp|P68369|TBA1A_MOUSE;sp|P68368|TBA4A_MOUSE;tr|A0A0A0MQA5|A0A0A0MQA5_MOUSE;tr|A0A087WRB4|A0A087WRB4_MOUSE;tr|A0A087WQS4|A0A087WQS4_MOUSE;tr|A0A2R8VHF3|A0A2R8VHF3_MOUSE	28208	11.8304	20230929_DDA_TMT18_CD1_MF102_HS_A_3_1_rep03.28208.28208.4
HSAEVAGYQDSIGQLESDLR	HSAEVAGYQDSIGQLESDLR	sp|P46660|AINX_MOUSE	Unique	41776.4	0	87299.7	0	30067	0	173693	0	62250.5	0	55894.6	0	28903.4	0	201211	0	sp|P46660|AINX_MOUSE	28217	16.7955	20230929_DDA_TMT18_CD1_MF102_HS_A_3_1_rep03.28217.28217.3
LGEHNIDVLEGGEQFIDAEK	LGEHNIDVLEGGEQFIDAEK	tr|F6R7E8|F6R7E8_MOUSE;tr|Q9CPN7|Q9CPN7_MOUSE	Unique	36386	0	80855.3	0	22793.8	0	158445	0	60271	0	58396.9	0	27825.2	0	194387	0	tr|F6R7E8|F6R7E8_MOUSE;tr|Q9CPN7|Q9CPN7_MOUSE	28225	11.9551	20230929_DDA_TMT18_CD1_MF102_HS_A_3_1_rep03.28225.28225.3
TKEQVTNVGGAVVTGVTAVAQK	TK[304.207146]EQVTNVGGAVVTGVTAVAQK	sp|O55042|SYUA_MOUSE	Unique	58749.8	0	107300	0	34294.3	0	193262	0	89549.8	0	65717	0	33274.1	0	241565	0	sp|O55042|SYUA_MOUSE	28367	9.34332	20230929_DDA_TMT18_CD1_MF102_HS_A_3_1_rep03.28367.28367.3
GVVPLAGTNGETTTQGLDGLSER	GVVPLAGTNGETTTQGLDGLSER	sp|P05064|ALDOA_MOUSE;tr|A0A0U1RPN8|A0A0U1RPN8_MOUSE;tr|D3YWI1|D3YWI1_MOUSE;tr|D3Z510|D3Z510_MOUSE	UniqueCovered	8510.15	0	19719.8	0	2732.64	0	33373	0	11236.4	0	8271.29	0	4938.51	0	45180.7	0	sp|P05064|ALDOA_MOUSE;tr|D3YV98|D3YV98_MOUSE;tr|A0A0U1RPT5|A0A0U1RPT5_MOUSE;tr|A0A0U1RPN8|A0A0U1RPN8_MOUSE;tr|D3Z510|D3Z510_MOUSE;tr|D3YWI1|D3YWI1_MOUSE;tr|A6ZI46|A6ZI46_MOUSE;tr|Q9CPQ9|Q9CPQ9_MOUSE;tr|A6ZI44|A6ZI44_MOUSE	28378	12.7027	20230929_DDA_TMT18_CD1_MF102_HS_A_3_1_rep03.28378.28378.2
ARFEELNADLFR	ARFEELNADLFR	sp|P63017|HSP7C_MOUSE	UniqueCovered	4876.92	0	6886.19	0	3163.52	0	13341.9	0	7642.46	0	3087.9	0	2920.91	0	21155.7	0	sp|P63017|HSP7C_MOUSE;sp|P17156|HSP72_MOUSE;tr|Q504P4|Q504P4_MOUSE	28411	12.2586	20230929_DDA_TMT18_CD1_MF102_HS_A_3_1_rep03.28411.28411.3
VDKGVVPLAGTNGETTTQGLDGLSER	VDK[304.207146]GVVPLAGTNGETTTQGLDGLSER	sp|P05064|ALDOA_MOUSE;tr|A0A0U1RPN8|A0A0U1RPN8_MOUSE;tr|D3YWI1|D3YWI1_MOUSE;tr|D3Z510|D3Z510_MOUSE	UniqueCovered	213007	0	290809	0	34241.6	0	327255	0	214821	0	106104	0	29201.7	0	484844	0	sp|P05064|ALDOA_MOUSE;tr|D3YV98|D3YV98_MOUSE;tr|A0A0U1RPT5|A0A0U1RPT5_MOUSE;tr|A0A0U1RPN8|A0A0U1RPN8_MOUSE;tr|D3Z510|D3Z510_MOUSE;tr|D3YWI1|D3YWI1_MOUSE;tr|A6ZI46|A6ZI46_MOUSE;tr|Q9CPQ9|Q9CPQ9_MOUSE;tr|A6ZI44|A6ZI44_MOUSE	28419	12.1762	20230929_DDA_TMT18_CD1_MF102_HS_A_3_1_rep03.28419.28419.3
GLKLTFDSSFSPNTGKK	GLK[304.207146]LTFDSSFSPNTGK[304.207146]K	sp|Q60932|VDAC1_MOUSE	UniqueCovered	147115	0	796550	0	107487	0	1.03813e+06	0	522618	0	416815	0	129722	0	1.53431e+06	0	sp|Q60932|VDAC1_MOUSE;tr|F2Z471|F2Z471_MOUSE	28438	9.43908	20230929_DDA_TMT18_CD1_MF102_HS_A_3_1_rep03.28438.28438.4
KGFIGPGIDVPAPDMSTGER	K[304.207146]GFIGPGIDVPAPDM[15.9949]STGER	sp|P26443|DHE3_MOUSE	Unique	127599	0	180599	3.61562e-06	43949.3	0	303042	0.00828938	136202	0	144566	7.80464	45839.8	0	584610	3368.54	sp|P26443|DHE3_MOUSE	28450	12.6021	20230929_DDA_TMT18_CD1_MF102_HS_A_3_1_rep03.28450.28450.3
EKYSKIVEIPFNSTNK	EK[304.207146]YSK[304.207146]IVEIPFNSTNK	sp|Q8VDN2|AT1A1_MOUSE	Unique	61122.1	0	140634	0	30438.1	0	195645	0	89850.2	0	60333.7	0	29187.1	0	426868	0	sp|Q8VDN2|AT1A1_MOUSE	28457	13.3761	20230929_DDA_TMT18_CD1_MF102_HS_A_3_1_rep03.28457.28457.4
DKYKQIFLGGVDK	DK[304.207146]YK[304.207146]QIFLGGVDK	sp|P51881|ADT2_MOUSE	Unique	69789.6	0	212048	0	8044.71	0	157442	0	72403.7	0	82597.6	0	25394.8	0	396149	0	sp|P51881|ADT2_MOUSE	28481	10.8357	20230929_DDA_TMT18_CD1_MF102_HS_A_3_1_rep03.28481.28481.4
GLDHLNVTVGVDGTLYK	GLDHLNVTVGVDGTLYK	sp|P17710|HXK1_MOUSE;tr|G3UVV4|G3UVV4_MOUSE	Unique	27237.7	3797.13	60051.3	0	10694.7	37.1508	107651	0	50010.8	0.172046	30155.9	0	12382.7	0.000332446	156989	0	sp|P17710|HXK1_MOUSE;tr|G3UVV4|G3UVV4_MOUSE	28520	13.2657	20230929_DDA_TMT18_CD1_MF102_HS_A_3_1_rep03.28520.28520.3
TVQTAAANAASTAATSAAQNAFK	TVQTAAANAASTAATSAAQNAFK	sp|Q8K021|SCAM1_MOUSE;tr|Q3TSA8|Q3TSA8_MOUSE	Unique	55296.4	0	96210.7	0	44223.2	0	204036	0	80035.4	0	80195.1	0	39798.5	0	252460	0	sp|Q8K021|SCAM1_MOUSE;tr|Q3TSA8|Q3TSA8_MOUSE	28536	9.69686	20230929_DDA_TMT18_CD1_MF102_HS_A_3_1_rep03.28536.28536.3
AFVHWYVGEGMEEGEFSEAR	AFVHWYVGEGM[15.9949]EEGEFSEAR	sp|P68368|TBA4A_MOUSE;tr|A0A0A0MQA5|A0A0A0MQA5_MOUSE	Multiple	43086.2	0	90917.5	0	28127.2	0	144636	0	65653.4	0	67267.3	0	23567.7	0	209876	0	sp|P68373|TBA1C_MOUSE;sp|P05214|TBA3_MOUSE;sp|Q9JJZ2|TBA8_MOUSE;sp|P05213|TBA1B_MOUSE;sp|P68369|TBA1A_MOUSE;sp|P68368|TBA4A_MOUSE;tr|A0A0A0MQA5|A0A0A0MQA5_MOUSE	28540	18.1715	20230929_DDA_TMT18_CD1_MF102_HS_A_3_1_rep03.28540.28540.3
AFVHWYVGEGMEEGEFSEAR	AFVHWYVGEGM[15.9949]EEGEFSEAR	sp|P68368|TBA4A_MOUSE;tr|A0A0A0MQA5|A0A0A0MQA5_MOUSE	Multiple	34289.6	0	73594.9	0	23386.7	0	139408	0	60141.8	0	46460.1	0	22652	0	184083	0	sp|P68373|TBA1C_MOUSE;sp|P05214|TBA3_MOUSE;sp|Q9JJZ2|TBA8_MOUSE;sp|P05213|TBA1B_MOUSE;sp|P68369|TBA1A_MOUSE;sp|P68368|TBA4A_MOUSE;tr|A0A0A0MQA5|A0A0A0MQA5_MOUSE	28552	19.8349	20230929_DDA_TMT18_CD1_MF102_HS_A_3_1_rep03.28552.28552.3
TDFDKVVDEYSLNSGK	TDFDK[304.207146]VVDEYSLNSGK	sp|P17710|HXK1_MOUSE;tr|G3UVV4|G3UVV4_MOUSE	Unique	167187	0	214121	0	38998.2	0	279901	0	152452	0	121325	0	44453.9	0	471625	0	sp|P17710|HXK1_MOUSE;tr|G3UVV4|G3UVV4_MOUSE	28555	9.3496	20230929_DDA_TMT18_CD1_MF102_HS_A_3_1_rep03.28555.28555.3
LLIHQSLAGGIIGVK	LLIHQSLAGGIIGVK	sp|P61979|HNRPK_MOUSE;tr|B2M1R6|B2M1R6_MOUSE;tr|H3BLL4|H3BLL4_MOUSE	UniqueCovered	27597	0	71527.5	0	24567.6	0	131606	0	61015.6	0	50103.1	0	22854.3	0	179682	0	sp|P61979|HNRPK_MOUSE;tr|A0A286YCM2|A0A286YCM2_MOUSE;tr|H3BLL4|H3BLL4_MOUSE;tr|H3BK96|H3BK96_MOUSE;tr|H3BKI8|H3BKI8_MOUSE;tr|H3BKD0|H3BKD0_MOUSE;tr|H3BJS9|H3BJS9_MOUSE;tr|B2M1R6|B2M1R6_MOUSE;tr|A0A286YDM3|A0A286YDM3_MOUSE	28637	15.0938	20230929_DDA_TMT18_CD1_MF102_HS_A_3_1_rep03.28637.28637.2
QTGKTSIAIDTIINQKR	QTGK[304.207146]TSIAIDTIINQK[304.207146]R	sp|Q03265|ATPA_MOUSE;tr|D3Z6F5|D3Z6F5_MOUSE	Unique	85205.1	6622.09	504259	7041.92	390119	0	1.73259e+06	49.2281	618437	0	570440	10.0302	412518	0	2.19028e+06	4261.98	sp|Q03265|ATPA_MOUSE;tr|D3Z6F5|D3Z6F5_MOUSE	28665	10.0299	20230929_DDA_TMT18_CD1_MF102_HS_A_3_1_rep03.28665.28665.4
RFDEILEASDGIMVAR	RFDEILEASDGIM[15.9949]VAR	sp|P52480|KPYM_MOUSE	Unique	26490.6	1351.24	46811.5	1151.33	13378.3	0	82054.2	8.04692	36148.8	0	30149.2	0.0254293	14220.8	0	110161	2.01214e-05	sp|P52480|KPYM_MOUSE	28752	17.2974	20230929_DDA_TMT18_CD1_MF102_HS_A_3_1_rep03.28752.28752.2
KDLYANTVLSGGTTMYPGIADR	K[304.207146]DLYANTVLSGGTTM[15.9949]YPGIADR	tr|E9Q1F2|E9Q1F2_MOUSE	Greedy	55901.9	0	104161	0	26155.8	0	133257	0	82701.2	0	57706.1	0	20485.8	0	192496	0	sp|P60710|ACTB_MOUSE;sp|P63260|ACTG_MOUSE;tr|E9Q1F2|E9Q1F2_MOUSE;tr|B1ATY1|B1ATY1_MOUSE;tr|F8WGM8|F8WGM8_MOUSE	28928	12.8905	20230929_DDA_TMT18_CD1_MF102_HS_A_3_1_rep03.28928.28928.3
VNFTVDQIR	[304.207146]VNFTVDQIR	sp|P58252|EF2_MOUSE	Unique	204139	0	281708	2.62298e-06	117467	0	525977	0.00601361	250419	0	163894	5.66195	83672.7	0	774463	2443.74	sp|P58252|EF2_MOUSE	28979	12.2513	20230929_DDA_TMT18_CD1_MF102_HS_A_3_1_rep03.28979.28979.2
ASPAPTPTPAGAASPLAAVAAPATDAPQAK	ASPAPTPTPAGAASPLAAVAAPATDAPQAK	sp|P13595|NCAM1_MOUSE;tr|A0A0A6YY91|A0A0A6YY91_MOUSE	Unique	19404.7	0	51729.2	0	21102	0	87941.2	0	40784.3	0	37286.6	0	14855.8	0	119879	0	sp|P13595|NCAM1_MOUSE;tr|A0A0A6YY91|A0A0A6YY91_MOUSE	28992	12.4812	20230929_DDA_TMT18_CD1_MF102_HS_A_3_1_rep03.28992.28992.3
KDLYANTVLSGGTTMYPGIADR	K[304.207146]DLYANTVLSGGTTM[15.9949]YPGIADR	tr|E9Q1F2|E9Q1F2_MOUSE	Greedy	54598.6	0	93270.3	0	20951.3	0	145704	0	66884.2	0	55939.8	0	27622.6	0	203520	0	sp|P60710|ACTB_MOUSE;sp|P63260|ACTG_MOUSE;tr|E9Q1F2|E9Q1F2_MOUSE;tr|B1ATY1|B1ATY1_MOUSE;tr|F8WGM8|F8WGM8_MOUSE	29005	9.65069	20230929_DDA_TMT18_CD1_MF102_HS_A_3_1_rep03.29005.29005.3
LGEHNINVLEGNEQFIDAAK	LGEHNINVLEGNEQFIDAAK	tr|Q9Z1R9|Q9Z1R9_MOUSE	Unique	31582.9	0	69794.3	0	34751.3	0	158539	0	57726.7	0	56409.5	0	28685.4	0	215534	0	tr|Q9Z1R9|Q9Z1R9_MOUSE	29053	9.43576	20230929_DDA_TMT18_CD1_MF102_HS_A_3_1_rep03.29053.29053.3
LGEHNINVLEGNEQFIDAAK	LGEHNINVLEGNEQFIDAAK	tr|Q9Z1R9|Q9Z1R9_MOUSE	Unique	52951.3	0	103741	0	31036.3	0	211307	0	100465	0	78248.5	0	40649.2	0	291598	0	tr|Q9Z1R9|Q9Z1R9_MOUSE	29065	11.0982	20230929_DDA_TMT18_CD1_MF102_HS_A_3_1_rep03.29065.29065.3
HALIIYDDLSKQAVAYR	HALIIYDDLSK[304.207146]QAVAYR	sp|Q03265|ATPA_MOUSE;tr|D3Z6F5|D3Z6F5_MOUSE	Unique	166498	0	273127	3.36054e-06	39480.7	0	326262	0.00770458	153964	0	139880	7.25404	57202	0	719065	3130.89	sp|Q03265|ATPA_MOUSE;tr|D3Z6F5|D3Z6F5_MOUSE	29123	11.224	20230929_DDA_TMT18_CD1_MF102_HS_A_3_1_rep03.29123.29123.3
HALIIYDDLSKQAVAYR	HALIIYDDLSK[304.207146]QAVAYR	sp|Q03265|ATPA_MOUSE;tr|D3Z6F5|D3Z6F5_MOUSE	Unique	191609	0	318865	5.3483e-06	47457.7	0	367446	0.0122618	196318	0	182623	11.5448	61247.9	0	896926	4982.81	sp|Q03265|ATPA_MOUSE;tr|D3Z6F5|D3Z6F5_MOUSE	29155	10.2803	20230929_DDA_TMT18_CD1_MF102_HS_A_3_1_rep03.29155.29155.3
AYHEQLSVAEITNACFEPANQMVK	AYHEQLSVAEITNAC[57.021463735]FEPANQM[15.9949]VK	sp|P68368|TBA4A_MOUSE;tr|A0A0A0MQA5|A0A0A0MQA5_MOUSE	Multiple	23431.9	0	40765	0	18696.7	0	89383	0	40256.9	0	32767.2	0	17939.9	0	110847	0	sp|P05214|TBA3_MOUSE;sp|P05213|TBA1B_MOUSE;sp|P68369|TBA1A_MOUSE;sp|P68368|TBA4A_MOUSE;tr|A0A0A0MQA5|A0A0A0MQA5_MOUSE	29259	12.6924	20230929_DDA_TMT18_CD1_MF102_HS_A_3_1_rep03.29259.29259.3
APLGLKAVVGEK	[304.207146]APLGLK[304.207146]AVVGEK	sp|Q64324|STXB2_MOUSE	Greedy	99130.8	0	375353	8525.44	60123.6	0	766767	59.5988	237970	0	287043	11.9863	67279.3	0	990016	5092.11	sp|Q64324|STXB2_MOUSE;tr|A0A140LHM1|A0A140LHM1_MOUSE;tr|A0A140LJH9|A0A140LJH9_MOUSE	29287	14.6268	20230929_DDA_TMT18_CD1_MF102_HS_A_3_1_rep03.29287.29287.3
LGEHNIDVLEGGEQFIDAEK	LGEHNIDVLEGGEQFIDAEK	tr|F6R7E8|F6R7E8_MOUSE;tr|Q9CPN7|Q9CPN7_MOUSE	Unique	35947.5	0	89145.8	0	34379.8	0	208382	0	60625.2	0	78835.2	0	34228.8	0	269772	0	tr|F6R7E8|F6R7E8_MOUSE;tr|Q9CPN7|Q9CPN7_MOUSE	29295	11.9848	20230929_DDA_TMT18_CD1_MF102_HS_A_3_1_rep03.29295.29295.3
GVGIISEGNETVEDIAAR	GVGIISEGNETVEDIAAR	sp|Q6PIC6|AT1A3_MOUSE;tr|A0A0G2JGX4|A0A0G2JGX4_MOUSE	Multiple	39150.6	0	158602	0	8241.39	0	212798	0	35110.9	0	158640	0	47719.8	0	277305	0	sp|Q8VDN2|AT1A1_MOUSE;sp|Q6PIE5|AT1A2_MOUSE;sp|Q6PIC6|AT1A3_MOUSE;tr|D3YYN7|D3YYN7_MOUSE;tr|Q8VCE0|Q8VCE0_MOUSE;tr|A0A0G2JGX4|A0A0G2JGX4_MOUSE	29333	12.849	20230929_DDA_TMT18_CD1_MF102_HS_A_3_1_rep03.29333.29333.3
AYHEQLSVAEITNACFEPANQMVK	AYHEQLSVAEITNAC[57.021463735]FEPANQM[15.9949]VK	sp|P68368|TBA4A_MOUSE;tr|A0A0A0MQA5|A0A0A0MQA5_MOUSE	Multiple	20069.4	0	30658.1	1085.05	19539.9	0	76920	7.58367	33699.6	0	29964.5	0.0239654	13881.2	0	99969.1	1.89631e-05	sp|P05214|TBA3_MOUSE;sp|P05213|TBA1B_MOUSE;sp|P68369|TBA1A_MOUSE;sp|P68368|TBA4A_MOUSE;tr|A0A0A0MQA5|A0A0A0MQA5_MOUSE	29339	11.6373	20230929_DDA_TMT18_CD1_MF102_HS_A_3_1_rep03.29339.29339.3
RPLGNFTPPPTYAETLSTAPVASR	RPLGNFTPPPTYAETLSTAPVASR	sp|Q8CC35|SYNPO_MOUSE	UniqueCovered	24767.6	0	50828.2	0	20563.2	0	94834.3	0	44136.7	0	35353.5	0	18184.3	0	139875	0	sp|Q8CC35|SYNPO_MOUSE;tr|E9Q3E2|E9Q3E2_MOUSE	29352	17.5569	20230929_DDA_TMT18_CD1_MF102_HS_A_3_1_rep03.29352.29352.3
AFVHWYVGEGMEEGEFSEAR	AFVHWYVGEGM[15.9949]EEGEFSEAR	sp|P68368|TBA4A_MOUSE;tr|A0A0A0MQA5|A0A0A0MQA5_MOUSE	Multiple	28988.8	0	55488.1	0	21127	0	113176	0	46857.8	0	43101.6	0	19540.2	0	149506	0	sp|P68373|TBA1C_MOUSE;sp|P05214|TBA3_MOUSE;sp|Q9JJZ2|TBA8_MOUSE;sp|P05213|TBA1B_MOUSE;sp|P68369|TBA1A_MOUSE;sp|P68368|TBA4A_MOUSE;tr|A0A0A0MQA5|A0A0A0MQA5_MOUSE	29359	9.36968	20230929_DDA_TMT18_CD1_MF102_HS_A_3_1_rep03.29359.29359.3
GHYTEGAELVDSVLDVVR	GHYTEGAELVDSVLDVVR	sp|P68372|TBB4B_MOUSE	Multiple	26316.9	2045.99	39134.6	898.236	19383	0	77563.3	6.27798	33111.1	0	31131.3	0.0198392	12905.6	0	118624	1.56982e-05	sp|P99024|TBB5_MOUSE;sp|P68372|TBB4B_MOUSE;sp|Q9CWF2|TBB2B_MOUSE;sp|Q7TMM9|TBB2A_MOUSE;sp|Q922F4|TBB6_MOUSE;sp|Q9ERD7|TBB3_MOUSE;tr|G3UZR1|G3UZR1_MOUSE	29391	16.2005	20230929_DDA_TMT18_CD1_MF102_HS_A_3_1_rep03.29391.29391.3
AIAKGVGIISEGNETVEDIAAR	AIAK[304.207146]GVGIISEGNETVEDIAAR	sp|Q6PIC6|AT1A3_MOUSE;tr|A0A0G2JGX4|A0A0G2JGX4_MOUSE	Multiple	77653.9	0	123507	3600.44	25845	0	161902	25.1643	73369.1	0	93999.6	0.0795224	30665.4	0	283792	6.29237e-05	sp|Q8VDN2|AT1A1_MOUSE;sp|Q6PIE5|AT1A2_MOUSE;sp|Q6PIC6|AT1A3_MOUSE;tr|D3YYN7|D3YYN7_MOUSE;tr|Q8VCE0|Q8VCE0_MOUSE;tr|A0A0G2JGX4|A0A0G2JGX4_MOUSE	29418	11.8963	20230929_DDA_TMT18_CD1_MF102_HS_A_3_1_rep03.29418.29418.3
LIKDDFLQQNGYTPYDR	LIK[304.207146]DDFLQQNGYTPYDR	sp|P50516|VATA_MOUSE	Unique	156275	0	212943	0	29204.7	0	227518	0	156523	0	94886.1	0	33529	0	380419	0	sp|P50516|VATA_MOUSE	29427	13.3636	20230929_DDA_TMT18_CD1_MF102_HS_A_3_1_rep03.29427.29427.3
KGIVDQSQQAYQEAFEISK	K[304.207146]GIVDQSQQAYQEAFEISK	sp|P63101|1433Z_MOUSE	UniqueCovered	137247	0	236149	0	23071.3	0	194563	0	94339.2	0	64366.2	0	20683.7	0	269408	0	sp|P63101|1433Z_MOUSE;tr|A0A2I3BQ03|A0A2I3BQ03_MOUSE	29430	19.0422	20230929_DDA_TMT18_CD1_MF102_HS_A_3_1_rep03.29430.29430.3
KVITAFNDGLNHLDSLK	K[304.207146]VITAFNDGLNHLDSLK	tr|A8DUK4|A8DUK4_MOUSE	UniqueCovered	102229	0	105443	1375.38	23491.1	0	141100	9.61284	67863.6	0	68976.3	0.0303778	29199.9	0	379019	2.4037e-05	sp|P02088|HBB1_MOUSE;tr|E9Q223|E9Q223_MOUSE;tr|A8DUK4|A8DUK4_MOUSE	29442	11.1585	20230929_DDA_TMT18_CD1_MF102_HS_A_3_1_rep03.29442.29442.3
VDKGVVPLAGTNGETTTQGLDGLSER	VDK[304.207146]GVVPLAGTNGETTTQGLDGLSER	sp|P05064|ALDOA_MOUSE;tr|A0A0U1RPN8|A0A0U1RPN8_MOUSE;tr|D3YWI1|D3YWI1_MOUSE;tr|D3Z510|D3Z510_MOUSE	UniqueCovered	53493.6	0	77784.5	0	17438.5	0	113213	0	56735.7	0	38617.6	0	14643.9	0	152598	0	sp|P05064|ALDOA_MOUSE;tr|D3YV98|D3YV98_MOUSE;tr|A0A0U1RPT5|A0A0U1RPT5_MOUSE;tr|A0A0U1RPN8|A0A0U1RPN8_MOUSE;tr|D3Z510|D3Z510_MOUSE;tr|D3YWI1|D3YWI1_MOUSE;tr|A6ZI46|A6ZI46_MOUSE;tr|Q9CPQ9|Q9CPQ9_MOUSE;tr|A6ZI44|A6ZI44_MOUSE	29459	9.23508	20230929_DDA_TMT18_CD1_MF102_HS_A_3_1_rep03.29459.29459.3
GHYTIGKEIIDPVLDR	GHYTIGK[304.207146]EIIDPVLDR	sp|P68368|TBA4A_MOUSE;tr|A0A0A0MQA5|A0A0A0MQA5_MOUSE	UniqueCovered	97883.4	0	229314	0	70083.7	0	425232	0	133473	0	125426	0	58400.3	0	362205	0	sp|P68368|TBA4A_MOUSE;tr|A0A0A0MQA5|A0A0A0MQA5_MOUSE;tr|A0A087WQS4|A0A087WQS4_MOUSE	29467	9.27774	20230929_DDA_TMT18_CD1_MF102_HS_A_3_1_rep03.29467.29467.3
IVITGDAALDHDQALAQAIR	IVITGDAALDHDQALAQAIR	sp|O70318|E41L2_MOUSE;tr|A0A1W2P6H2|A0A1W2P6H2_MOUSE;tr|A0A1W2P7I2|A0A1W2P7I2_MOUSE;tr|Q80UE4|Q80UE4_MOUSE;tr|Q80UE5|Q80UE5_MOUSE	Unique	35373.9	0	73888.9	0	29197.1	0	165084	0	64586.9	0	56080.4	0	32379.6	0	203980	0	sp|O70318|E41L2_MOUSE;tr|Q80UE4|Q80UE4_MOUSE;tr|Q80UE5|Q80UE5_MOUSE;tr|A0A1W2P7I2|A0A1W2P7I2_MOUSE;tr|A0A1W2P6H2|A0A1W2P6H2_MOUSE	29502	9.97757	20230929_DDA_TMT18_CD1_MF102_HS_A_3_1_rep03.29502.29502.3
GLKTVFDEAIR	GLK[304.207146]TVFDEAIR	sp|P60764|RAC3_MOUSE;sp|P63001|RAC1_MOUSE;tr|A2AC13|A2AC13_MOUSE	UniqueCovered	40287.8	0	67642.8	0	15867.2	0	104908	0	45089.8	0	36992.7	0	22261.4	0	135443	0	sp|Q05144|RAC2_MOUSE;sp|P63001|RAC1_MOUSE;sp|P60764|RAC3_MOUSE;tr|A0A2R8VHH0|A0A2R8VHH0_MOUSE;tr|Q3TLP8|Q3TLP8_MOUSE;tr|A2AC13|A2AC13_MOUSE	29535	9.81055	20230929_DDA_TMT18_CD1_MF102_HS_A_3_1_rep03.29535.29535.3
KGVNLPGAAVDLPAVSEK	K[304.207146]GVNLPGAAVDLPAVSEK	sp|P52480|KPYM_MOUSE	UniqueCovered	144301	0	270811	0	33523.8	0	308657	0	146661	0	143255	0	45826.7	0	514900	0	sp|P52480|KPYM_MOUSE;tr|A0A1L1SU37|A0A1L1SU37_MOUSE	29585	9.98644	20230929_DDA_TMT18_CD1_MF102_HS_A_3_1_rep03.29585.29585.3
LGEHNIDVLEGGEQFIDAEK	LGEHNIDVLEGGEQFIDAEK	tr|F6R7E8|F6R7E8_MOUSE;tr|Q9CPN7|Q9CPN7_MOUSE	Unique	34074.6	0	76892.7	4265.26	25395.7	0	152470	29.8109	52850.1	0	47181.4	0.0942063	22597.7	0	216693	7.45425e-05	tr|F6R7E8|F6R7E8_MOUSE;tr|Q9CPN7|Q9CPN7_MOUSE	29694	12.5218	20230929_DDA_TMT18_CD1_MF102_HS_A_3_1_rep03.29694.29694.3
KVQSLQDEVAFLR	K[304.207146]VQSLQDEVAFLR	sp|P08553|NFM_MOUSE;tr|A0A0R4J036|A0A0R4J036_MOUSE	UniqueCovered	40737	0	148056	0	7010.66	0	151328	0	32929.8	0	97712	0	28086.2	0	209260	0	sp|P08553|NFM_MOUSE;tr|A0A0R4J036|A0A0R4J036_MOUSE;tr|D3YZ35|D3YZ35_MOUSE	29772	9.707	20230929_DDA_TMT18_CD1_MF102_HS_A_3_1_rep03.29772.29772.3
LDGHGTVPLGADQILLR	LDGHGTVPLGADQILLR	sp|P70704|AT8A1_MOUSE;tr|A0A0J9YV34|A0A0J9YV34_MOUSE;tr|A0A0M3HEP7|A0A0M3HEP7_MOUSE	Unique	22613.9	0	38848.2	0	9615.08	0	54053.9	0	27172.6	0	19343.8	0	7399.52	0	109264	0	sp|P70704|AT8A1_MOUSE;tr|A0A0J9YV34|A0A0J9YV34_MOUSE;tr|A0A0M3HEP7|A0A0M3HEP7_MOUSE	29779	10.9046	20230929_DDA_TMT18_CD1_MF102_HS_A_3_1_rep03.29779.29779.3
DLKPENLLLASK	DLK[304.207146]PENLLLASK	sp|P11798|KCC2A_MOUSE;tr|F8WIS9|F8WIS9_MOUSE	Greedy	125368	0	152309	0	9900.16	0	124246	0	132791	0	27450	0	8726.36	0	144833	0	sp|Q6PHZ2|KCC2D_MOUSE;sp|Q923T9|KCC2G_MOUSE;sp|P28652|KCC2B_MOUSE;sp|P11798|KCC2A_MOUSE;tr|E9Q1T1|E9Q1T1_MOUSE;tr|Q5SVI1|Q5SVI1_MOUSE;tr|Q5SVI2|Q5SVI2_MOUSE;tr|Q5SVI3|Q5SVI3_MOUSE;tr|A0A0G2JGS4|A0A0G2JGS4_MOUSE;tr|Q5SVJ1|Q5SVJ1_MOUSE;tr|F6WHR9|F6WHR9_MOUSE;tr|Q5SVJ0|Q5SVJ0_MOUSE;tr|A0A2I3BQP6|A0A2I3BQP6_MOUSE;tr|E9Q1W0|E9Q1W0_MOUSE;tr|F8WIS9|F8WIS9_MOUSE;tr|E9Q1V9|E9Q1V9_MOUSE;tr|Q5SVI9|Q5SVI9_MO…	29786	9.27222	20230929_DDA_TMT18_CD1_MF102_HS_A_3_1_rep03.29786.29786.3
GHYTEGAELVDSVLDVVR	GHYTEGAELVDSVLDVVR	sp|P68372|TBB4B_MOUSE	Multiple	23162.9	0	33310.1	0	15573.3	0	69777.3	0	33083.2	0	20389.3	0	13424.8	0	94682.8	0	sp|P99024|TBB5_MOUSE;sp|P68372|TBB4B_MOUSE;sp|Q9CWF2|TBB2B_MOUSE;sp|Q7TMM9|TBB2A_MOUSE;sp|Q922F4|TBB6_MOUSE;sp|Q9ERD7|TBB3_MOUSE;tr|G3UZR1|G3UZR1_MOUSE	29825	11.1332	20230929_DDA_TMT18_CD1_MF102_HS_A_3_1_rep03.29825.29825.2
GLKLTFDSSFSPNTGK	GLK[304.207146]LTFDSSFSPNTGK	sp|Q60932|VDAC1_MOUSE	UniqueCovered	242799	0	465949	2.93459e-06	43986.7	0	389408	0.00672801	213096	0	196633	6.33457	33900.2	0	743831	2734.05	sp|Q60932|VDAC1_MOUSE;tr|F2Z471|F2Z471_MOUSE	29831	10.1484	20230929_DDA_TMT18_CD1_MF102_HS_A_3_1_rep03.29831.29831.3
GAHGIIVVYDVTDQESFNNVK	GAHGIIVVYDVTDQESFNNVK	sp|P62821|RAB1A_MOUSE;tr|Q5SW88|Q5SW88_MOUSE	Unique	39171.9	0	68534.1	0	28192	0	147999	0	55328.9	0	53235.8	0	30324.1	0	186478	0	sp|P62821|RAB1A_MOUSE;tr|Q5SW88|Q5SW88_MOUSE	29915	12.5706	20230929_DDA_TMT18_CD1_MF102_HS_A_3_1_rep03.29915.29915.3
GAHGIIVVYDVTDQESFNNVK	GAHGIIVVYDVTDQESFNNVK	sp|P62821|RAB1A_MOUSE;tr|Q5SW88|Q5SW88_MOUSE	Unique	38830.6	0	63050.9	1171.9	24440.5	0	138055	8.19071	61744.1	0	51310.7	0.0258837	24841.4	0	185968	2.0481e-05	sp|P62821|RAB1A_MOUSE;tr|Q5SW88|Q5SW88_MOUSE	29941	15.8746	20230929_DDA_TMT18_CD1_MF102_HS_A_3_1_rep03.29941.29941.3
SFRPDFVLIR	SFRPDFVLIR	sp|Q64332|SYN2_MOUSE	Unique	0	0	0.90773	0	0	0	1839.65	0	0	0	15.5668	0	0	0	3450.55	0	sp|Q64332|SYN2_MOUSE	29953	10.2004	20230929_DDA_TMT18_CD1_MF102_HS_A_3_1_rep03.29953.29953.3
QRPYSVAVPAFSQGLDDYGAR	QRPYSVAVPAFSQGLDDYGAR	sp|Q8BKX1|BAIP2_MOUSE;tr|B1AZ46|B1AZ46_MOUSE	Unique	26842.4	0	55785	0	22630.4	0	118004	0	48362.7	0	43385.2	0	23157.2	0	161219	0	sp|Q8BKX1|BAIP2_MOUSE;tr|B1AZ46|B1AZ46_MOUSE	29962	12.9563	20230929_DDA_TMT18_CD1_MF102_HS_A_3_1_rep03.29962.29962.3
VHLTDAEKAAVSGLWGK	VHLTDAEK[304.207146]AAVSGLWGK	tr|A8DUK4|A8DUK4_MOUSE	UniqueCovered	154662	0	155827	0	24135.9	0	207672	0	82153.3	0	90858.6	0	21329.6	0	667306	0	tr|E9Q223|E9Q223_MOUSE;tr|A8DUK4|A8DUK4_MOUSE	29973	14.177	20230929_DDA_TMT18_CD1_MF102_HS_A_3_1_rep03.29973.29973.3
GMKGLVYETSVLDPDEGIR	GM[15.9949]K[304.207146]GLVYETSVLDPDEGIR	sp|Q9CZU6|CISY_MOUSE	UniqueCovered	47881	0	103017	0	37628.4	0	186771	0	86886.7	0	64936.1	0	32431.2	0	267442	0	sp|Q9CZU6|CISY_MOUSE;tr|Q80X68|Q80X68_MOUSE	29980	10.0757	20230929_DDA_TMT18_CD1_MF102_HS_A_3_1_rep03.29980.29980.3
QRPYSVAVPAFSQGLDDYGAR	QRPYSVAVPAFSQGLDDYGAR	sp|Q8BKX1|BAIP2_MOUSE;tr|B1AZ46|B1AZ46_MOUSE	Unique	24713.5	0	56192.5	1492.6	20383.1	0	110213	10.4321	42027.6	0	41593.7	0.0329668	20588	0	130140	2.60856e-05	sp|Q8BKX1|BAIP2_MOUSE;tr|B1AZ46|B1AZ46_MOUSE	29982	13.8513	20230929_DDA_TMT18_CD1_MF102_HS_A_3_1_rep03.29982.29982.3
KDLYANTVLSGGTTMYPGIADR	K[304.207146]DLYANTVLSGGTTM[15.9949]YPGIADR	tr|E9Q1F2|E9Q1F2_MOUSE	Greedy	48766.1	0	71919.6	0	24627.9	0	130765	0	65584.9	0	42850.2	0	22257.1	0	175581	0	sp|P60710|ACTB_MOUSE;sp|P63260|ACTG_MOUSE;tr|E9Q1F2|E9Q1F2_MOUSE;tr|B1ATY1|B1ATY1_MOUSE;tr|F8WGM8|F8WGM8_MOUSE	29995	9.94229	20230929_DDA_TMT18_CD1_MF102_HS_A_3_1_rep03.29995.29995.3
MQIFVKTLTGK	[304.207146]M[15.9949]QIFVK[304.207146]TLTGK	sp|P0CG49|UBB_MOUSE;sp|P0CG50|UBC_MOUSE;sp|P62983|RS27A_MOUSE;sp|P62984|RL40_MOUSE;tr|A0A0A6YW67|A0A0A6YW67_MOUSE;tr|E9Q5F6|E9Q5F6_MOUSE;tr|E9Q9J0|E9Q9J0_MOUSE;tr|Q5SX22|Q5SX22_MOUSE	Unique	42314.5	0	81149.2	0	23192	0	145567	0	60446.3	0	67438.1	0	32519.3	0	253531	0	sp|P0CG49|UBB_MOUSE;sp|P62984|RL40_MOUSE;sp|P0CG50|UBC_MOUSE;sp|P62983|RS27A_MOUSE;tr|A0A0A6YW67|A0A0A6YW67_MOUSE;tr|E9Q5F6|E9Q5F6_MOUSE;tr|E9Q9J0|E9Q9J0_MOUSE;tr|Q5SX22|Q5SX22_MOUSE	30008	10.515	20230929_DDA_TMT18_CD1_MF102_HS_A_3_1_rep03.30008.30008.3
NDAIGKVFVGYNSTGAELR	NDAIGK[304.207146]VFVGYNSTGAELR	sp|P46096|SYT1_MOUSE	Unique	256359	0	309193	0	31483.8	0	301924	0	196679	0	65607.5	0	30573.5	0	307647	0	sp|P46096|SYT1_MOUSE	30201	11.4931	20230929_DDA_TMT18_CD1_MF102_HS_A_3_1_rep03.30201.30201.3
KSADTLWDIQKDLK	K[304.207146]SADTLWDIQK[304.207146]DLK	sp|P16125|LDHB_MOUSE	Unique	25071.3	0	128854	2925.68	33142.4	0	282080	20.4482	89243.6	0	143281	0.064619	35525.4	0	522669	5.11311e-05	sp|P16125|LDHB_MOUSE	30210	10.9991	20230929_DDA_TMT18_CD1_MF102_HS_A_3_1_rep03.30210.30210.4
EGAAHAFAQYNLDQFTPVK	EGAAHAFAQYNLDQFTPVK	sp|P47754|CAZA2_MOUSE;tr|A0A0N4SVM0|A0A0N4SVM0_MOUSE;tr|D6RCW7|D6RCW7_MOUSE	Unique	43204.8	0	73526.4	0	22294.5	0	141885	0	63100.7	0	51277.9	0	22187.7	0	168048	0	sp|P47754|CAZA2_MOUSE;tr|A0A0N4SVM0|A0A0N4SVM0_MOUSE;tr|D6RCW7|D6RCW7_MOUSE	30265	21.0713	20230929_DDA_TMT18_CD1_MF102_HS_A_3_1_rep03.30265.30265.3
KACADATLSQITNNIDPVGR	K[304.207146]AC[57.021463735]ADATLSQITNNIDPVGR	sp|P62874|GBB1_MOUSE;tr|H3BKR2|H3BKR2_MOUSE;tr|H3BLF7|H3BLF7_MOUSE	Unique	42449.5	0	74027.6	0	44398.6	0	181323	0	71756.1	0	63673.6	0	33875.5	0	209001	0	sp|P62874|GBB1_MOUSE;tr|H3BKR2|H3BKR2_MOUSE;tr|H3BLF7|H3BLF7_MOUSE	30300	14.1102	20230929_DDA_TMT18_CD1_MF102_HS_A_3_1_rep03.30300.30300.3
NVNAGGHKLGLGLEFQA	NVNAGGHK[304.207146]LGLGLEFQA	sp|Q60932|VDAC1_MOUSE	Unique	92961.4	0	175160	0.00227137	26235.8	0	220539	5.20748	95852.3	0	82558.4	4902.96	36034.9	0	369393	3.87956	sp|Q60932|VDAC1_MOUSE	30326	10.319	20230929_DDA_TMT18_CD1_MF102_HS_A_3_1_rep03.30326.30326.3
ASLSKLGDVYVNDAFGTAHR	ASLSK[304.207146]LGDVYVNDAFGTAHR	sp|P09411|PGK1_MOUSE	UniqueCovered	52922.7	3434.59	94568.1	0	29431.1	33.6038	178427	0	84209.2	0.15562	62910.7	0	25619	0.000300706	239194	0	sp|P09411|PGK1_MOUSE;tr|S4R2M7|S4R2M7_MOUSE	30357	10.4809	20230929_DDA_TMT18_CD1_MF102_HS_A_3_1_rep03.30357.30357.4
HSAEVAGYQDSIGQLESDLR	HSAEVAGYQDSIGQLESDLR	sp|P46660|AINX_MOUSE	Unique	34136.7	0	67928.3	0	22009	0	122095	0	53121.7	0	44313.6	0	21034.6	0	172794	0	sp|P46660|AINX_MOUSE	30399	19.3098	20230929_DDA_TMT18_CD1_MF102_HS_A_3_1_rep03.30399.30399.3
ASLSKLGDVYVNDAFGTAHR	ASLSK[304.207146]LGDVYVNDAFGTAHR	sp|P09411|PGK1_MOUSE	UniqueCovered	35527.6	0	71518.9	0	24023.3	0	119227	0	61524.1	0	41182.5	0	16409.8	0	191155	0	sp|P09411|PGK1_MOUSE;tr|S4R2M7|S4R2M7_MOUSE	30405	9.12864	20230929_DDA_TMT18_CD1_MF102_HS_A_3_1_rep03.30405.30405.4
LNRPLTLSEKIVYGHLDDPANQEIER	LNRPLTLSEK[304.207146]IVYGHLDDPANQEIER	sp|Q99KI0|ACON_MOUSE	UniqueCovered	43637.6	0	87202.9	1451	26993.8	0	157516	10.1414	63345.5	0	67358.9	0.0320481	26785.8	0	255565	2.53587e-05	sp|Q99KI0|ACON_MOUSE;tr|A0A2R8VJW0|A0A2R8VJW0_MOUSE	30447	22.4439	20230929_DDA_TMT18_CD1_MF102_HS_A_3_1_rep03.30447.30447.4
ILYMMDEINNPVLTVK	ILYM[15.9949]M[15.9949]DEINNPVLTVK	sp|P00405|COX2_MOUSE	Unique	17485.8	0	36336.9	0	8541.35	0	83170.4	0	27713.3	0	34269.3	0	17412.5	0	127082	0	sp|P00405|COX2_MOUSE	30487	14.977	20230929_DDA_TMT18_CD1_MF102_HS_A_3_1_rep03.30487.30487.2
YGPQYGHPPPPPPPPDYGPHADSPVLMVYGLDQSK	YGPQYGHPPPPPPPPDYGPHADSPVLM[15.9949]VYGLDQSK	sp|Q8R081|HNRPL_MOUSE;tr|G3UY38|G3UY38_MOUSE;tr|G5E924|G5E924_MOUSE	Unique	10249.2	7.75907e-07	31586	0	14743	0.00448105	80926.2	0	29947.1	4.95211	21793.7	0	10831.1	4015.41	81277.6	0	sp|Q8R081|HNRPL_MOUSE;tr|G5E924|G5E924_MOUSE;tr|G3UY38|G3UY38_MOUSE	30597	11.8997	20230929_DDA_TMT18_CD1_MF102_HS_A_3_1_rep03.30597.30597.4
YGPQYGHPPPPPPPPDYGPHADSPVLMVYGLDQSK	YGPQYGHPPPPPPPPDYGPHADSPVLM[15.9949]VYGLDQSK	sp|Q8R081|HNRPL_MOUSE;tr|G3UY38|G3UY38_MOUSE;tr|G5E924|G5E924_MOUSE	Unique	18656.7	0	41912	1459.35	12862	0	73937.5	10.1998	26080.8	0	25980	0.0322326	12006.1	0	92537.2	2.55047e-05	sp|Q8R081|HNRPL_MOUSE;tr|G5E924|G5E924_MOUSE;tr|G3UY38|G3UY38_MOUSE	30666	10.4223	20230929_DDA_TMT18_CD1_MF102_HS_A_3_1_rep03.30666.30666.4
TIHQEDELIEIQSDTGTWYQR	TIHQEDELIEIQSDTGTWYQR	sp|Q9JIS5|SV2A_MOUSE	Unique	30679.5	0	56974.8	1746.41	24146.4	0	136354	12.2061	51156.7	0	43873.6	0.0385728	25591.2	0	157045	3.05215e-05	sp|Q9JIS5|SV2A_MOUSE	30680	13.7927	20230929_DDA_TMT18_CD1_MF102_HS_A_3_1_rep03.30680.30680.3
EAFSLFDKDGDGTITTK	EAFSLFDK[304.207146]DGDGTITTK	sp|P0DP26|CALM1_MOUSE;sp|P0DP27|CALM2_MOUSE;sp|P0DP28|CALM3_MOUSE;tr|Q3UKW2|Q3UKW2_MOUSE	Unique	140427	0	170339	0	32514.3	0	190264	0	96760	0	70637.9	0	26140.1	0	253243	0	sp|P0DP27|CALM2_MOUSE;sp|P0DP28|CALM3_MOUSE;sp|P0DP26|CALM1_MOUSE;tr|Q3UKW2|Q3UKW2_MOUSE	30738	10.0869	20230929_DDA_TMT18_CD1_MF102_HS_A_3_1_rep03.30738.30738.3
SGHDQVVELLLER	SGHDQVVELLLER	sp|Q8C8R3|ANK2_MOUSE;tr|S4R1I1|S4R1I1_MOUSE;tr|S4R1J9|S4R1J9_MOUSE;tr|S4R2D6|S4R2D6_MOUSE;tr|S4R2F3|S4R2F3_MOUSE;tr|S4R2R5|S4R2R5_MOUSE;tr|S4R2T7|S4R2T7_MOUSE	Unique	2484.99	0	6356.16	0	2697.27	0	9304.18	0	3813.07	0	4868.27	0	0	0	13830.4	0	sp|Q8C8R3|ANK2_MOUSE;tr|S4R1J9|S4R1J9_MOUSE;tr|S4R1I1|S4R1I1_MOUSE;tr|S4R2R5|S4R2R5_MOUSE;tr|S4R2F3|S4R2F3_MOUSE;tr|S4R2T7|S4R2T7_MOUSE;tr|S4R2D6|S4R2D6_MOUSE	30764	10.2844	20230929_DDA_TMT18_CD1_MF102_HS_A_3_1_rep03.30764.30764.3
KFNALFAQGNYSEAAKVAANAPK	K[304.207146]FNALFAQGNYSEAAK[304.207146]VAANAPK	sp|Q68FD5|CLH1_MOUSE;tr|Q5SXR6|Q5SXR6_MOUSE	Unique	60983.6	0	200561	0	54906.1	0	377914	0	185281	0	134880	0	48995	0	452767	0	sp|Q68FD5|CLH1_MOUSE;tr|Q5SXR6|Q5SXR6_MOUSE	30883	9.89288	20230929_DDA_TMT18_CD1_MF102_HS_A_3_1_rep03.30883.30883.4
TSIDAYDNFDNISLAQR	TSIDAYDNFDNISLAQR	sp|Q68FD5|CLH1_MOUSE;tr|Q5SXR6|Q5SXR6_MOUSE	UniqueCovered	23461.5	3450.9	39793.8	0	13716.6	33.7633	93837	0	35642.3	0.156359	32285.1	0	16073.2	0.000302134	108782	0	sp|Q68FD5|CLH1_MOUSE;tr|F6Z1R4|F6Z1R4_MOUSE;tr|Q5SXR6|Q5SXR6_MOUSE	31092	11.373	20230929_DDA_TMT18_CD1_MF102_HS_A_3_1_rep03.31092.31092.2
IGKNDAIGKVFVGYNSTGAELR	IGK[304.207146]NDAIGK[304.207146]VFVGYNSTGAELR	sp|P46096|SYT1_MOUSE	Unique	72822.4	0	244014	0	42923.1	0	371492	0	226177	0	68378.9	0	34363	0	306939	0	sp|P46096|SYT1_MOUSE	31164	13.8421	20230929_DDA_TMT18_CD1_MF102_HS_A_3_1_rep03.31164.31164.4
QKIEVGLVVGNSQVAFEK	QK[304.207146]IEVGLVVGNSQVAFEK	sp|P46460|NSF_MOUSE	UniqueCovered	51450.3	0	102009	0	33433.2	0	206351	0	92443.5	0	75044.4	0	39025.5	0	233716	0	sp|P46460|NSF_MOUSE;tr|G3UX86|G3UX86_MOUSE	31176	10.5841	20230929_DDA_TMT18_CD1_MF102_HS_A_3_1_rep03.31176.31176.3
LAELEEFINGPNNAHIQQVGDR	LAELEEFINGPNNAHIQQVGDR	sp|Q68FD5|CLH1_MOUSE;tr|Q5SXR6|Q5SXR6_MOUSE	Unique	30718.6	0	60823.5	0	21279.8	0	118816	0	50215.7	0	49300	0	23498.6	0	170382	0	sp|Q68FD5|CLH1_MOUSE;tr|Q5SXR6|Q5SXR6_MOUSE	31287	9.70748	20230929_DDA_TMT18_CD1_MF102_HS_A_3_1_rep03.31287.31287.3
SLIHLSLANNNLQTLPK	SLIHLSLANNNLQTLPK	sp|Q9JIA1|LGI1_MOUSE;tr|A0A0G2JFT0|A0A0G2JFT0_MOUSE;tr|A0A0G2JGB7|A0A0G2JGB7_MOUSE	Unique	22330.8	0	37954.8	0	9704.13	0	67847	0	26026.7	0	31332	0	11147.8	0	112109	0	sp|Q9JIA1|LGI1_MOUSE;tr|A0A0G2JGB7|A0A0G2JGB7_MOUSE;tr|A0A0G2JFT0|A0A0G2JFT0_MOUSE	31312	9.40459	20230929_DDA_TMT18_CD1_MF102_HS_A_3_1_rep03.31312.31312.3
VNKKLETAVNLAWTAGNSNTR	VNK[304.207146]K[304.207146]LETAVNLAWTAGNSNTR	sp|Q60932|VDAC1_MOUSE	UniqueCovered	34272.4	0	90539.1	0	21260.2	0	151052	0	69421.2	0	55134.4	0	23680.8	0	229292	0	sp|Q60932|VDAC1_MOUSE;tr|F2Z471|F2Z471_MOUSE	31390	16.0491	20230929_DDA_TMT18_CD1_MF102_HS_A_3_1_rep03.31390.31390.4
GHYTIGKEIIDLVLDR	GHYTIGK[304.207146]EIIDLVLDR	sp|P68369|TBA1A_MOUSE	Greedy	19724.9	0	40674.7	0	1731.99	0	67753.8	0	28443.6	0	21300.4	0	8925.61	0	70147.8	0	sp|P68373|TBA1C_MOUSE;sp|P05213|TBA1B_MOUSE;sp|P68369|TBA1A_MOUSE;tr|A0A2R8VHF3|A0A2R8VHF3_MOUSE	31425	15.1906	20230929_DDA_TMT18_CD1_MF102_HS_A_3_1_rep03.31425.31425.4
AIAKGVGIISEGNETVEDIAAR	AIAK[304.207146]GVGIISEGNETVEDIAAR	sp|Q6PIC6|AT1A3_MOUSE;tr|A0A0G2JGX4|A0A0G2JGX4_MOUSE	Multiple	125435	0	172957	0.00229339	42843.3	0	280319	5.25796	106180	0	127740	4950.48	53294.3	0	406858	3.91717	sp|Q8VDN2|AT1A1_MOUSE;sp|Q6PIE5|AT1A2_MOUSE;sp|Q6PIC6|AT1A3_MOUSE;tr|D3YYN7|D3YYN7_MOUSE;tr|Q8VCE0|Q8VCE0_MOUSE;tr|A0A0G2JGX4|A0A0G2JGX4_MOUSE	31509	12.1503	20230929_DDA_TMT18_CD1_MF102_HS_A_3_1_rep03.31509.31509.3
HVLFEDTFFDK	HVLFEDTFFDK	sp|Q8BG39|SV2B_MOUSE	Unique	30360.6	0	79586.3	1688.99	23861.2	0	153545	11.8048	61294.9	0	52372.5	0.0373045	26810.1	0	178635	2.95179e-05	sp|Q8BG39|SV2B_MOUSE	31523	13.6426	20230929_DDA_TMT18_CD1_MF102_HS_A_3_1_rep03.31523.31523.2
LGEHNIDVLEGGEQFIDAEK	LGEHNIDVLEGGEQFIDAEK	tr|F6R7E8|F6R7E8_MOUSE;tr|Q9CPN7|Q9CPN7_MOUSE	Unique	38554.2	0	81163.6	0	22375.5	0	161659	0	66712.7	0	60257.6	0	24041.8	0	205203	0	tr|F6R7E8|F6R7E8_MOUSE;tr|Q9CPN7|Q9CPN7_MOUSE	31541	12.1832	20230929_DDA_TMT18_CD1_MF102_HS_A_3_1_rep03.31541.31541.3
DNGKHALIIYDDLSKQAVAYR	DNGK[304.207146]HALIIYDDLSK[304.207146]QAVAYR	sp|Q03265|ATPA_MOUSE;tr|D3Z6F5|D3Z6F5_MOUSE	Unique	70412.7	0	284500	6.58379e-06	157120	0	915716	0.0150944	338094	0	279243	14.2117	186717	0	1.35961e+06	6133.87	sp|Q03265|ATPA_MOUSE;tr|D3Z6F5|D3Z6F5_MOUSE	31625	10.3123	20230929_DDA_TMT18_CD1_MF102_HS_A_3_1_rep03.31625.31625.4
DLAALGDKVNSLGETAQR	DLAALGDK[304.207146]VNSLGETAQR	sp|P16546|SPTN1_MOUSE;tr|A3KGU7|A3KGU7_MOUSE;tr|A3KGU9|A3KGU9_MOUSE	UniqueCovered	149568	0	333647	8349.17	105696	0	543909	58.3543	266585	0	168568	0.184407	79277.9	0	724343	0.000145916	sp|P16546|SPTN1_MOUSE;tr|A3KGU5|A3KGU5_MOUSE;tr|A3KGU9|A3KGU9_MOUSE;tr|E9Q447|E9Q447_MOUSE;tr|A3KGU7|A3KGU7_MOUSE	31629	11.589	20230929_DDA_TMT18_CD1_MF102_HS_A_3_1_rep03.31629.31629.3
LGESTNAAKQAITQVVISR	LGESTNAAK[304.207146]QAITQVVISR	sp|Q99JR1|SFXN1_MOUSE	Unique	73025.8	0	147542	2.95111e-06	58854.2	0	290161	0.00676588	136863	0	107395	6.37023	60206.9	0	341743	2749.44	sp|Q99JR1|SFXN1_MOUSE	31667	9.8664	20230929_DDA_TMT18_CD1_MF102_HS_A_3_1_rep03.31667.31667.3
EKLELVSYFGK	EK[304.207146]LELVSYFGK	sp|P16330|CN37_MOUSE	Unique	26678.2	0	152218	0	0	0	138367	0	14537.3	0	97425.9	0	17986.9	0	152010	0	sp|P16330|CN37_MOUSE	31770	11.6658	20230929_DDA_TMT18_CD1_MF102_HS_A_3_1_rep03.31770.31770.3
EYQPHVIVSTTGPNPFNTLTDR	EYQPHVIVSTTGPNPFNTLTDR	sp|Q9QYC0|ADDA_MOUSE;tr|A0A0J9YVI4|A0A0J9YVI4_MOUSE;tr|E9Q1K3|E9Q1K3_MOUSE;tr|F6RDR0|F6RDR0_MOUSE;tr|F8WGR0|F8WGR0_MOUSE;tr|F8WHZ9|F8WHZ9_MOUSE	Unique	31556.6	0	60798.3	0	29537.6	0	117162	0	53619.8	0	52970.4	0	22850.2	0	170611	0	sp|Q9QYC0|ADDA_MOUSE;tr|E9Q1K3|E9Q1K3_MOUSE;tr|A0A0J9YVI4|A0A0J9YVI4_MOUSE;tr|F6RDR0|F6RDR0_MOUSE;tr|F8WGR0|F8WGR0_MOUSE;tr|F8WHZ9|F8WHZ9_MOUSE	31866	13.1703	20230929_DDA_TMT18_CD1_MF102_HS_A_3_1_rep03.31866.31866.3
HYFQNTQGLIFVVDSNDR	HYFQNTQGLIFVVDSNDR	sp|P61205|ARF3_MOUSE;sp|P61750|ARF4_MOUSE;sp|P84078|ARF1_MOUSE;sp|P84084|ARF5_MOUSE;sp|Q8BSL7|ARF2_MOUSE;tr|E9Q798|E9Q798_MOUSE	Unique	31400.7	0	74467.6	0	19675.4	0	149628	0	57171.4	0	53105.2	0	22088.3	0	200360	0	sp|P84078|ARF1_MOUSE;sp|Q8BSL7|ARF2_MOUSE;sp|P61750|ARF4_MOUSE;sp|P84084|ARF5_MOUSE;sp|P61205|ARF3_MOUSE;tr|E9Q798|E9Q798_MOUSE	31880	20.908	20230929_DDA_TMT18_CD1_MF102_HS_A_3_1_rep03.31880.31880.3
VIHDNFGIVEGLMTTVHAITATQK	VIHDNFGIVEGLM[15.9949]TTVHAITATQK	sp|P16858|G3P_MOUSE;tr|A0A1D5RLD8|A0A1D5RLD8_MOUSE;tr|S4R1W1|S4R1W1_MOUSE	Greedy	29394.7	0	61099.1	2349.43	20111.8	0	128103	0	47507.9	1220.11	43419	0	21857.8	2.35764	142033	0	sp|P16858|G3P_MOUSE;tr|S4R257|S4R257_MOUSE;tr|S4R1W1|S4R1W1_MOUSE;tr|A0A0A0MQF6|A0A0A0MQF6_MOUSE;tr|A0A1D5RLD8|A0A1D5RLD8_MOUSE	31888	12.6941	20230929_DDA_TMT18_CD1_MF102_HS_A_3_1_rep03.31888.31888.3
HYFQNTQGLIFVVDSNDR	HYFQNTQGLIFVVDSNDR	sp|P61205|ARF3_MOUSE;sp|P61750|ARF4_MOUSE;sp|P84078|ARF1_MOUSE;sp|P84084|ARF5_MOUSE;sp|Q8BSL7|ARF2_MOUSE;tr|E9Q798|E9Q798_MOUSE	Unique	13306.9	7.97091e-07	20727	0	10479.1	0.00460339	54798.8	0	26586.3	5.08731	20237.8	0	11315.6	4125.05	70394.6	0	sp|P84078|ARF1_MOUSE;sp|Q8BSL7|ARF2_MOUSE;sp|P61750|ARF4_MOUSE;sp|P84084|ARF5_MOUSE;sp|P61205|ARF3_MOUSE;tr|E9Q798|E9Q798_MOUSE	31893	11.6432	20230929_DDA_TMT18_CD1_MF102_HS_A_3_1_rep03.31893.31893.2
VGSHITGGDIYGIVNENSLIK	VGSHITGGDIYGIVNENSLIK	sp|P50516|VATA_MOUSE	UniqueCovered	43547.8	0	70458.4	0	23827.8	0	119109	0	49681	0	42989.6	0	25678.2	0	152058	0	sp|P50516|VATA_MOUSE;tr|D3Z1B9|D3Z1B9_MOUSE;tr|D3YWH3|D3YWH3_MOUSE	31975	18.2676	20230929_DDA_TMT18_CD1_MF102_HS_A_3_1_rep03.31975.31975.3
KDLYANTVLSGGTTMYPGIADR	K[304.207146]DLYANTVLSGGTTMYPGIADR	tr|E9Q1F2|E9Q1F2_MOUSE	Greedy	43316.1	0	107864	0	37941.2	0	196785	0	85456.7	0	60865.4	0	34717.7	0	252551	0	sp|P60710|ACTB_MOUSE;sp|P63260|ACTG_MOUSE;tr|E9Q1F2|E9Q1F2_MOUSE;tr|B1ATY1|B1ATY1_MOUSE;tr|F8WGM8|F8WGM8_MOUSE	32007	10.7918	20230929_DDA_TMT18_CD1_MF102_HS_A_3_1_rep03.32007.32007.3
GQKVLDSGAPIKIPVGPETLGR	GQK[304.207146]VLDSGAPIK[304.207146]IPVGPETLGR	sp|P56480|ATPB_MOUSE	Unique	26935.7	0	78501.3	0	54380.4	0	226271	0	89662.2	0	79068.3	0	56029.4	0	280759	0	sp|P56480|ATPB_MOUSE	32029	9.80768	20230929_DDA_TMT18_CD1_MF102_HS_A_3_1_rep03.32029.32029.4
NVPVITGSKDLQNVNITLR	NVPVITGSK[304.207146]DLQNVNITLR	sp|P67778|PHB_MOUSE	UniqueCovered	166480	0	317249	0.000985888	100319	0	574370	2.26031	247037	0	195981	2128.13	115321	0	772219	1.68392	sp|P67778|PHB_MOUSE;tr|Q5SQG5|Q5SQG5_MOUSE	32046	11.3459	20230929_DDA_TMT18_CD1_MF102_HS_A_3_1_rep03.32046.32046.3
YTEHSTVGLAQQWDQLDQLGMR	YTEHSTVGLAQQWDQLDQLGM[15.9949]R	sp|P16546|SPTN1_MOUSE;tr|A3KGU7|A3KGU7_MOUSE;tr|A3KGU9|A3KGU9_MOUSE	UniqueCovered	36463.8	0	78755.5	0	28009.4	0	154324	0	70036.1	0	53913	0	23075.1	0	199010	0	sp|P16546|SPTN1_MOUSE;tr|A3KGU5|A3KGU5_MOUSE;tr|A3KGU9|A3KGU9_MOUSE;tr|E9Q447|E9Q447_MOUSE;tr|A3KGU7|A3KGU7_MOUSE	32104	14.0087	20230929_DDA_TMT18_CD1_MF102_HS_A_3_1_rep03.32104.32104.3
QGFVPAAYVKKLDPAQSASR	QGFVPAAYVK[304.207146]K[304.207146]LDPAQSASR	sp|P16546|SPTN1_MOUSE;tr|A3KGU7|A3KGU7_MOUSE;tr|A3KGU9|A3KGU9_MOUSE	UniqueCovered	37230.4	0	173349	0	115258	0	552242	0	254498	0	102529	0	87940.5	0	471337	0	sp|P16546|SPTN1_MOUSE;tr|A3KGU5|A3KGU5_MOUSE;tr|A3KGU9|A3KGU9_MOUSE;tr|E9Q447|E9Q447_MOUSE;tr|A3KGU7|A3KGU7_MOUSE	32143	10.9797	20230929_DDA_TMT18_CD1_MF102_HS_A_3_1_rep03.32143.32143.4
TPLVSVLLEGPPHSGK	TPLVSVLLEGPPHSGK	sp|P46460|NSF_MOUSE	Unique	13785.6	0	17870.4	0	2413.25	0	21122.1	0	12522.9	0	11237.5	0	4173.4	0	43320.5	0	sp|P46460|NSF_MOUSE	32215	9.47013	20230929_DDA_TMT18_CD1_MF102_HS_A_3_1_rep03.32215.32215.3
TDLNPDNLQGGDDLDPNYVLSSR	TDLNPDNLQGGDDLDPNYVLSSR	sp|Q04447|KCRB_MOUSE	Unique	9009.09	0	13078.4	0	2244.37	0	29112.5	0	11566.3	0	4619.32	0	1636.6	0	39100.1	0	sp|Q04447|KCRB_MOUSE	32268	11.3977	20230929_DDA_TMT18_CD1_MF102_HS_A_3_1_rep03.32268.32268.2
GQKVLDSGAPIKIPVGPETLGR	GQK[304.207146]VLDSGAPIK[304.207146]IPVGPETLGR	sp|P56480|ATPB_MOUSE	Unique	26939.1	0	102920	3.47712e-06	78870.6	0	327998	0.00797186	118361	0	117034	7.50568	69111.9	0	373255	3239.51	sp|P56480|ATPB_MOUSE	32284	13.5475	20230929_DDA_TMT18_CD1_MF102_HS_A_3_1_rep03.32284.32284.3
KTLNPVFNEQFTFK	K[304.207146]TLNPVFNEQFTFK	sp|P46096|SYT1_MOUSE	Unique	144674	0	199578	0	23793.3	0	190726	0	134851	0	49332.3	0	21892	0	204720	0	sp|P46096|SYT1_MOUSE	32327	9.29343	20230929_DDA_TMT18_CD1_MF102_HS_A_3_1_rep03.32327.32327.3
DAMLAKVDSSNGFLIDGYPR	DAM[15.9949]LAK[304.207146]VDSSNGFLIDGYPR	sp|Q9R0Y5|KAD1_MOUSE	Greedy	58884.9	0	121442	0	44232.2	0	237020	0	98699.4	0	87009.8	0	38156.7	0	312931	0	sp|Q9R0Y5|KAD1_MOUSE;tr|A0A0A6YXW8|A0A0A6YXW8_MOUSE	32328	10.3213	20230929_DDA_TMT18_CD1_MF102_HS_A_3_1_rep03.32328.32328.3
TPLVSVLLEGPPHSGK	TPLVSVLLEGPPHSGK	sp|P46460|NSF_MOUSE	Unique	12476.4	0	18218.3	0	3406.28	0	23906.4	0	12540	0	11650.2	0	4656.72	0	35105	0	sp|P46460|NSF_MOUSE	32361	10.1591	20230929_DDA_TMT18_CD1_MF102_HS_A_3_1_rep03.32361.32361.3
HQSGGNFFEPTLLSNVTR	HQSGGNFFEPTLLSNVTR	sp|Q8BWF0|SSDH_MOUSE	Unique	18888.7	0	40295.2	0	15535.9	0	82122.9	0	34104.7	0	36923.5	0	12034.8	0	123617	0	sp|Q8BWF0|SSDH_MOUSE	32458	12.4528	20230929_DDA_TMT18_CD1_MF102_HS_A_3_1_rep03.32458.32458.3
AFVHWYVGEGMEEGEFSEAR	AFVHWYVGEGMEEGEFSEAR	sp|P68368|TBA4A_MOUSE;tr|A0A0A0MQA5|A0A0A0MQA5_MOUSE	Multiple	37831	0	118340	0	50610.1	0	242972	0	106969	0	80614.5	0	37424.7	0	268907	0	sp|P68373|TBA1C_MOUSE;sp|P05214|TBA3_MOUSE;sp|Q9JJZ2|TBA8_MOUSE;sp|P05213|TBA1B_MOUSE;sp|P68369|TBA1A_MOUSE;sp|P68368|TBA4A_MOUSE;tr|A0A0A0MQA5|A0A0A0MQA5_MOUSE	32482	14.8091	20230929_DDA_TMT18_CD1_MF102_HS_A_3_1_rep03.32482.32482.3
VTQSNFAVGYKTDEFQLHTNVNDGTEFGGSIYQK	VTQSNFAVGYK[304.207146]TDEFQLHTNVNDGTEFGGSIYQK	sp|Q60932|VDAC1_MOUSE	UniqueCovered	63282.4	0	116944	0	14392	0	127005	0	60506.4	0	55192.8	0	16362.5	0	200192	0	sp|Q60932|VDAC1_MOUSE;tr|F2Z471|F2Z471_MOUSE	32516	8.94709	20230929_DDA_TMT18_CD1_MF102_HS_A_3_1_rep03.32516.32516.4
RREPLPSLEAVYLITPSEK	RREPLPSLEAVYLITPSEK	sp|O08599|STXB1_MOUSE	UniqueCovered	28690.1	0	63561	0	22174.4	0	115496	0	52183.7	0	47023.3	0	19707.6	0	153321	0	sp|O08599|STXB1_MOUSE;tr|A0A140LHJ4|A0A140LHJ4_MOUSE	32532	9.59418	20230929_DDA_TMT18_CD1_MF102_HS_A_3_1_rep03.32532.32532.3
YRGEYKDNALLAQLIQDK	YRGEYK[304.207146]DNALLAQLIQDK	sp|O08599|STXB1_MOUSE	Unique	84297.1	0	145265	0	49759.3	0	272277	0	112242	0	106047	0	52193.3	0	339178	0	sp|O08599|STXB1_MOUSE	32597	11.7848	20230929_DDA_TMT18_CD1_MF102_HS_A_3_1_rep03.32597.32597.3
KLGGDVSPTQIDVSQFGSFK	K[304.207146]LGGDVSPTQIDVSQFGSFK	sp|P14873|MAP1B_MOUSE	Unique	52459.8	0	101454	0	33477.6	0	189465	0	85766	0	68060.2	0	32355.7	0	213836	0	sp|P14873|MAP1B_MOUSE	32620	10.4418	20230929_DDA_TMT18_CD1_MF102_HS_A_3_1_rep03.32620.32620.3
EKVGEQAQVVIIDMNDPSNPIR	EK[304.207146]VGEQAQVVIIDMNDPSNPIR	sp|Q68FD5|CLH1_MOUSE;tr|Q5SXR6|Q5SXR6_MOUSE	Unique	29845.6	0	68457.1	3227.35	28470.1	0	127599	1864.83	58678	0	43328.8	5.89311	22336	0	188573	0.00466304	sp|Q68FD5|CLH1_MOUSE;tr|Q5SXR6|Q5SXR6_MOUSE	32710	10.959	20230929_DDA_TMT18_CD1_MF102_HS_A_3_1_rep03.32710.32710.3
DHGVNSFLVYMAFK	DHGVNSFLVYM[15.9949]AFK	sp|O08553|DPYL2_MOUSE	Unique	6808.2	0	12176.9	0	2953.16	0	20830.7	0	8539.71	0	7661.51	0	1775.88	0	31670.2	0	sp|O08553|DPYL2_MOUSE	32724	17.6396	20230929_DDA_TMT18_CD1_MF102_HS_A_3_1_rep03.32724.32724.3
TSKVGEGFEETLGEAVISTK	TSK[304.207146]VGEGFEETLGEAVISTK	sp|P46660|AINX_MOUSE	Unique	64113.8	0	157543	0	43680.1	0	270700	0	90616.4	0	97413.9	0	41752.6	0	342503	0	sp|P46660|AINX_MOUSE	32830	11.0875	20230929_DDA_TMT18_CD1_MF102_HS_A_3_1_rep03.32830.32830.3
FTHGFQNIVDAYGIGTYR	FTHGFQNIVDAYGIGTYR	sp|Q9Z1G4|VPP1_MOUSE;tr|K3W4T3|K3W4T3_MOUSE	Unique	22306.6	6.13518e-07	49562	0	16685.8	0.00354322	76377.2	0	37827.5	3.91569	31473.7	0	9370.09	3175.03	126008	0	sp|Q9Z1G4|VPP1_MOUSE;tr|K3W4T3|K3W4T3_MOUSE	32957	13.7552	20230929_DDA_TMT18_CD1_MF102_HS_A_3_1_rep03.32957.32957.3
AAVSGLWGKVNADEVGGEALGR	AAVSGLWGK[304.207146]VNADEVGGEALGR	tr|A8DUK4|A8DUK4_MOUSE	UniqueCovered	168425	0	210113	10485	48652	0	345702	75.1523	114580	0	146107	1760.9	45337.1	0	1.00046e+06	3664.19	tr|E9Q223|E9Q223_MOUSE;tr|A8DUK4|A8DUK4_MOUSE	32960	13.6416	20230929_DDA_TMT18_CD1_MF102_HS_A_3_1_rep03.32960.32960.3
WNTDNTLGTEITVEDQLAR	WNTDNTLGTEITVEDQLAR	sp|Q60932|VDAC1_MOUSE	UniqueCovered	21847.2	1.06017e-06	47107.5	0	21137.8	0.00612274	86347.3	0	39293.8	6.76638	33684.7	0	18766.2	5486.51	108460	0	sp|Q60932|VDAC1_MOUSE;tr|F2Z471|F2Z471_MOUSE	32979	11.7893	20230929_DDA_TMT18_CD1_MF102_HS_A_3_1_rep03.32979.32979.2
DHTNAQFKSLADLTAVDVPTR	DHTNAQFK[304.207146]SLADLTAVDVPTR	sp|Q9DCT2|NDUS3_MOUSE	Unique	21494	0	42545.8	0	12714.7	0	74864.7	0	26958.8	0	26697.7	0	14487.8	0	110560	0	sp|Q9DCT2|NDUS3_MOUSE	32988	15.1311	20230929_DDA_TMT18_CD1_MF102_HS_A_3_1_rep03.32988.32988.4
VLHMDQNPYYGGESASITPLEDLYK	VLHM[15.9949]DQNPYYGGESASITPLEDLYK	sp|Q61598|GDIB_MOUSE;tr|A0A1Y7VL99|A0A1Y7VL99_MOUSE	Unique	15920.2	0	37282.1	0	16995.8	0	77664.1	0	37202	0	32376.1	0	14378.6	0	97070.9	0	sp|Q61598|GDIB_MOUSE;tr|A0A1Y7VL99|A0A1Y7VL99_MOUSE	33045	9.51288	20230929_DDA_TMT18_CD1_MF102_HS_A_3_1_rep03.33045.33045.3
GGVVGIKVDKGVVPLAGTNGETTTQGLDGLSER	GGVVGIK[304.207146]VDK[304.207146]GVVPLAGTNGETTTQGLDGLSER	sp|P05064|ALDOA_MOUSE;tr|A0A0U1RPN8|A0A0U1RPN8_MOUSE;tr|D3YWI1|D3YWI1_MOUSE;tr|D3Z510|D3Z510_MOUSE	UniqueCovered	37805.7	0	141672	2446.56	44249.4	0	294827	17.0995	165650	0	87824.8	0.0540368	31277.5	0	346911	4.27576e-05	sp|P05064|ALDOA_MOUSE;tr|D3YV98|D3YV98_MOUSE;tr|A0A0U1RPT5|A0A0U1RPT5_MOUSE;tr|A0A0U1RPN8|A0A0U1RPN8_MOUSE;tr|D3Z510|D3Z510_MOUSE;tr|D3YWI1|D3YWI1_MOUSE;tr|A6ZI46|A6ZI46_MOUSE;tr|Q9CPQ9|Q9CPQ9_MOUSE;tr|A6ZI44|A6ZI44_MOUSE	33209	16.5517	20230929_DDA_TMT18_CD1_MF102_HS_A_3_1_rep03.33209.33209.4
LGEHNIDVLEGGEQFIDAEK	LGEHNIDVLEGGEQFIDAEK	tr|F6R7E8|F6R7E8_MOUSE;tr|Q9CPN7|Q9CPN7_MOUSE	Unique	7322.26	0	15585.8	0	8317.17	0	37875.6	0	15050.1	0	11315.5	0	7813.88	0	47674	0	tr|F6R7E8|F6R7E8_MOUSE;tr|Q9CPN7|Q9CPN7_MOUSE	33353	11.7052	20230929_DDA_TMT18_CD1_MF102_HS_A_3_1_rep03.33353.33353.2
IRPGEFEQFESTIGFK	IRPGEFEQFESTIGFK	sp|Q9WV92|E41L3_MOUSE;tr|A0A5F8MPE1|A0A5F8MPE1_MOUSE;tr|A0A5F8MPR1|A0A5F8MPR1_MOUSE;tr|D0VYV6|D0VYV6_MOUSE	Greedy	38429.7	0	68623.4	0	7647.74	0	77492.9	0	34102.8	0	33148.6	0	13128.5	0	125452	0	sp|Q9WV92|E41L3_MOUSE;tr|A0A3B2WBE1|A0A3B2WBE1_MOUSE;tr|A0A286YD84|A0A286YD84_MOUSE;tr|A0A3B2WD96|A0A3B2WD96_MOUSE;tr|A0A5F8MPE1|A0A5F8MPE1_MOUSE;tr|A0A286YDY4|A0A286YDY4_MOUSE;tr|A0A5F8MPR1|A0A5F8MPR1_MOUSE;tr|D0VYV6|D0VYV6_MOUSE;tr|A7YY80|A7YY80_MOUSE	33360	11.3651	20230929_DDA_TMT18_CD1_MF102_HS_A_3_1_rep03.33360.33360.3
LGEHNIDVLEGGEQFIDAEK	LGEHNIDVLEGGEQFIDAEK	tr|F6R7E8|F6R7E8_MOUSE;tr|Q9CPN7|Q9CPN7_MOUSE	Unique	7730.67	0	19990.3	0	7176.79	0	35223.1	0	14251	0	12303.3	0	5353.29	0	47612.8	0	tr|F6R7E8|F6R7E8_MOUSE;tr|Q9CPN7|Q9CPN7_MOUSE	33394	11.221	20230929_DDA_TMT18_CD1_MF102_HS_A_3_1_rep03.33394.33394.2
EHINLGCDVDFDIAGPSIR	EHINLGC[57.021463735]DVDFDIAGPSIR	sp|Q60932|VDAC1_MOUSE	UniqueCovered	25587.8	0	45188.4	0	16126	0	93595.4	0	31104	0	30981.3	0	13672.9	0	119114	0	sp|Q60932|VDAC1_MOUSE;tr|F2Z471|F2Z471_MOUSE	33430	12.674	20230929_DDA_TMT18_CD1_MF102_HS_A_3_1_rep03.33430.33430.3
DRLPLAVVGSNTIIEVNGK	DRLPLAVVGSNTIIEVNGK	sp|O55131|SEPT7_MOUSE;tr|E9Q1G8|E9Q1G8_MOUSE;tr|E9Q9F5|E9Q9F5_MOUSE	Unique	20105.3	0	40648.1	1259.48	11397.8	0	63959.9	8.80279	38491.9	0	24205.1	0.0278179	10140.8	0	99658.9	2.20115e-05	sp|O55131|SEPT7_MOUSE;tr|E9Q9F5|E9Q9F5_MOUSE;tr|E9Q1G8|E9Q1G8_MOUSE	33440	14.2646	20230929_DDA_TMT18_CD1_MF102_HS_A_3_1_rep03.33440.33440.3
RPDEISQILAQSQGSITLK	RPDEISQILAQSQGSITLK	sp|O88910|MPP3_MOUSE;tr|Q6XE40|Q6XE40_MOUSE	Unique	94534.2	0	129527	0.00216007	41983.6	0	169684	4.95232	91162.8	0	72078.3	4662.71	27043.7	0	359312	3.68946	sp|O88910|MPP3_MOUSE;tr|Q6XE40|Q6XE40_MOUSE	33598	11.446	20230929_DDA_TMT18_CD1_MF102_HS_A_3_1_rep03.33598.33598.3
LHFFMPGFAPLTSR	LHFFM[15.9949]PGFAPLTSR	sp|Q9D6F9|TBB4A_MOUSE	Multiple	12313	0	20063.5	0	8289.71	0	28950.5	0	17092.8	0	11946.2	0	7143.46	0	47703.3	0	sp|P99024|TBB5_MOUSE;sp|P68372|TBB4B_MOUSE;sp|Q9CWF2|TBB2B_MOUSE;sp|Q7TMM9|TBB2A_MOUSE;sp|Q9D6F9|TBB4A_MOUSE	33733	9.74375	20230929_DDA_TMT18_CD1_MF102_HS_A_3_1_rep03.33733.33733.3
GHYTEGAELVDSVLDVVR	GHYTEGAELVDSVLDVVR	sp|P68372|TBB4B_MOUSE	Multiple	17464.9	8.67897e-07	39543.2	0	11173.6	0.00501231	53646.3	0	22371.5	5.53922	25118.1	0	9571.85	4491.47	88945.4	0	sp|P99024|TBB5_MOUSE;sp|P68372|TBB4B_MOUSE;sp|Q9CWF2|TBB2B_MOUSE;sp|Q7TMM9|TBB2A_MOUSE;sp|Q922F4|TBB6_MOUSE;sp|Q9ERD7|TBB3_MOUSE;tr|G3UZR1|G3UZR1_MOUSE	33814	10.3383	20230929_DDA_TMT18_CD1_MF102_HS_A_3_1_rep03.33814.33814.3
GHYTEGAELVDSVLDVVR	GHYTEGAELVDSVLDVVR	sp|P68372|TBB4B_MOUSE	Multiple	20882.4	0	43385	0	12104.6	0	71726.6	0	36196.6	0	25232.9	0	11969.9	0	116932	0	sp|P99024|TBB5_MOUSE;sp|P68372|TBB4B_MOUSE;sp|Q9CWF2|TBB2B_MOUSE;sp|Q7TMM9|TBB2A_MOUSE;sp|Q922F4|TBB6_MOUSE;sp|Q9ERD7|TBB3_MOUSE;tr|G3UZR1|G3UZR1_MOUSE	33849	13.1156	20230929_DDA_TMT18_CD1_MF102_HS_A_3_1_rep03.33849.33849.3
TSVNVVGDSFGAGIVYHLSK	TSVNVVGDSFGAGIVYHLSK	sp|P43006|EAA2_MOUSE;tr|A2APL5|A2APL5_MOUSE	UniqueCovered	30908.3	0	71809.8	0.00315731	64885.1	0	241150	7.23864	65428.7	0	84962.3	6815.34	79189.3	0	297565	5.39277	sp|P43006|EAA2_MOUSE;tr|F6ZRK3|F6ZRK3_MOUSE;tr|F7CAM6|F7CAM6_MOUSE;tr|A2APL5|A2APL5_MOUSE	33896	10.2119	20230929_DDA_TMT18_CD1_MF102_HS_A_3_1_rep03.33896.33896.3
SVQNHNNKSVNESLNNLFITEEDYQALR	SVQNHNNK[304.207146]SVNESLNNLFITEEDYQALR	sp|Q68FD5|CLH1_MOUSE;tr|Q5SXR6|Q5SXR6_MOUSE	Unique	36990	0	74260.3	1595.76	30020	0	183139	11.1531	77654.7	0	52220	0.0352453	34499.8	0	216096	2.78885e-05	sp|Q68FD5|CLH1_MOUSE;tr|Q5SXR6|Q5SXR6_MOUSE	33901	19.1648	20230929_DDA_TMT18_CD1_MF102_HS_A_3_1_rep03.33901.33901.4
YFHVVIAGPQDSPFEGGTFK	YFHVVIAGPQDSPFEGGTFK	sp|P61089|UBE2N_MOUSE;tr|A0A1W2P7Z3|A0A1W2P7Z3_MOUSE	Unique	24037	0.000231441	49965.4	0	18039	1.33663	91304.1	0	41033.9	1477.14	29287.6	0	21834.7	2.85429	130245	0	sp|P61089|UBE2N_MOUSE;tr|A0A1W2P7Z3|A0A1W2P7Z3_MOUSE	33925	15.5661	20230929_DDA_TMT18_CD1_MF102_HS_A_3_1_rep03.33925.33925.3
KTQPYDVYDQVEFDVPIGSR	K[304.207146]TQPYDVYDQVEFDVPIGSR	sp|Q91WD5|NDUS2_MOUSE;tr|D3YXT0|D3YXT0_MOUSE	Unique	77159	0	152738	0	50224	0	289441	0	120338	0	108383	0	49751	0	399681	0	sp|Q91WD5|NDUS2_MOUSE;tr|D3YXT0|D3YXT0_MOUSE	33962	11.08	20230929_DDA_TMT18_CD1_MF102_HS_A_3_1_rep03.33962.33962.3
SSPGLYTAPVQDSLQPTAVSPTYSSDISPVSPSR	SSPGLYTAPVQDSLQPTAVSPTYSSDISPVSPSR	sp|Q8CC35|SYNPO_MOUSE	Unique	11350.4	0	14589.9	0	9260.12	0	39253	0	21233.2	0	13640.4	0	8676.17	0	48762.2	0	sp|Q8CC35|SYNPO_MOUSE	33964	10.3592	20230929_DDA_TMT18_CD1_MF102_HS_A_3_1_rep03.33964.33964.3
IHFPLATYAPVISAEK	IHFPLATYAPVISAEK	sp|P68368|TBA4A_MOUSE;tr|A0A0A0MQA5|A0A0A0MQA5_MOUSE	Multiple	39003	0	153810	0	33593	0	253418	0	132426	0	98346.8	0	25799.2	0	402662	0	sp|P68373|TBA1C_MOUSE;sp|P05214|TBA3_MOUSE;sp|P05213|TBA1B_MOUSE;sp|P68369|TBA1A_MOUSE;sp|P68368|TBA4A_MOUSE;tr|A0A0A0MQA5|A0A0A0MQA5_MOUSE	33980	12.7658	20230929_DDA_TMT18_CD1_MF102_HS_A_3_1_rep03.33980.33980.3
DVKLLLLGAGESGK	DVK[304.207146]LLLLGAGESGK	sp|P18872|GNAO_MOUSE	Unique	116041	0	131813	0	2372.36	0	80958.2	0	45787.5	0	36556	0	11648.9	0	155749	0	sp|P18872|GNAO_MOUSE	33982	9.88545	20230929_DDA_TMT18_CD1_MF102_HS_A_3_1_rep03.33982.33982.3
LIIWDSYTTNKVHAIPLR	LIIWDSYTTNK[304.207146]VHAIPLR	sp|P62874|GBB1_MOUSE;tr|H3BKR2|H3BKR2_MOUSE;tr|H3BLF7|H3BLF7_MOUSE	UniqueCovered	214302	0	328227	2.68166e-06	28396.4	0	261601	0.00614813	152327	0	116628	5.7886	29407.3	0	439680	2498.4	sp|P62874|GBB1_MOUSE;sp|P62880|GBB2_MOUSE;tr|D3Z1M1|D3Z1M1_MOUSE;tr|H3BKR2|H3BKR2_MOUSE;tr|D3Z1T4|D3Z1T4_MOUSE;tr|H3BLF7|H3BLF7_MOUSE;tr|E9QKR0|E9QKR0_MOUSE;tr|D3YZX3|D3YZX3_MOUSE	34019	10.9698	20230929_DDA_TMT18_CD1_MF102_HS_A_3_1_rep03.34019.34019.4
DRLPLAVVGSNTIIEVNGK	DRLPLAVVGSNTIIEVNGK	sp|O55131|SEPT7_MOUSE;tr|E9Q1G8|E9Q1G8_MOUSE;tr|E9Q9F5|E9Q9F5_MOUSE	Unique	17323	0	48701	0	11761.3	0	69569.2	0	36954.1	0	26414.7	0	11333	0	95304.8	0	sp|O55131|SEPT7_MOUSE;tr|E9Q9F5|E9Q9F5_MOUSE;tr|E9Q1G8|E9Q1G8_MOUSE	34090	12.803	20230929_DDA_TMT18_CD1_MF102_HS_A_3_1_rep03.34090.34090.3
AQIQAQNPSIDVVYYNKGL	AQIQAQNPSIDVVYYNK[304.207146]GL	sp|Q91V61|SFXN3_MOUSE;tr|Q3U4F0|Q3U4F0_MOUSE	Unique	133402	0	328586	0	86443.8	0	443696	0	209623	0	118203	0	57878	0	395054	0	sp|Q91V61|SFXN3_MOUSE;tr|Q3U4F0|Q3U4F0_MOUSE	34110	11.6579	20230929_DDA_TMT18_CD1_MF102_HS_A_3_1_rep03.34110.34110.3
VHLTDAEKAAVSGLWGK	[304.207146]VHLTDAEK[304.207146]AAVSGLWGK	tr|A8DUK4|A8DUK4_MOUSE	UniqueCovered	28209.5	0	59108.4	5041.97	14188	0	127171	35.2395	44834	0	40875.3	0.111361	24863.1	0	446654	8.81169e-05	tr|E9Q223|E9Q223_MOUSE;tr|A8DUK4|A8DUK4_MOUSE	34171	19.5248	20230929_DDA_TMT18_CD1_MF102_HS_A_3_1_rep03.34171.34171.4
VDNQHDFQDIASVVALTK	VDNQHDFQDIASVVALTK	sp|O88935|SYN1_MOUSE	Unique	27691.5	0	51010.6	0	22739.1	0	95580.1	0	35241	0	38717.9	0	18452	0	150549	0	sp|O88935|SYN1_MOUSE	34252	10.974	20230929_DDA_TMT18_CD1_MF102_HS_A_3_1_rep03.34252.34252.3
IHFPLATYAPVISAEK	IHFPLATYAPVISAEK	sp|P68368|TBA4A_MOUSE;tr|A0A0A0MQA5|A0A0A0MQA5_MOUSE	Multiple	28924.8	0	31688.7	0	6651.74	0	46243.5	0	17774.1	0	22171	0	5237.99	0	74151.3	0	sp|P68373|TBA1C_MOUSE;sp|P05214|TBA3_MOUSE;sp|P05213|TBA1B_MOUSE;sp|P68369|TBA1A_MOUSE;sp|P68368|TBA4A_MOUSE;tr|A0A0A0MQA5|A0A0A0MQA5_MOUSE	34303	10.246	20230929_DDA_TMT18_CD1_MF102_HS_A_3_1_rep03.34303.34303.3
IHFPLATYAPVISAEK	IHFPLATYAPVISAEK	sp|P68368|TBA4A_MOUSE;tr|A0A0A0MQA5|A0A0A0MQA5_MOUSE	Multiple	16051.5	2071.43	27653.7	0	2205.01	20.2667	30360.8	0	16517.9	0.0938555	9574.93	0	6801.92	0.000181358	55637.2	0	sp|P68373|TBA1C_MOUSE;sp|P05214|TBA3_MOUSE;sp|P05213|TBA1B_MOUSE;sp|P68369|TBA1A_MOUSE;sp|P68368|TBA4A_MOUSE;tr|A0A0A0MQA5|A0A0A0MQA5_MOUSE	34381	15.3064	20230929_DDA_TMT18_CD1_MF102_HS_A_3_1_rep03.34381.34381.3
DVFLPKPSWGNHTPIFR	DVFLPK[304.207146]PSWGNHTPIFR	sp|P05202|AATM_MOUSE	Unique	45713.3	0	110344	2989.9	18169.7	0	170160	20.8971	84260.9	0	69731.1	0.0660375	27727.5	0	276449	5.22535e-05	sp|P05202|AATM_MOUSE	34655	10.5359	20230929_DDA_TMT18_CD1_MF102_HS_A_3_1_rep03.34655.34655.4
TTGIVMDSGDGVTHTVPIYEGYALPHAILR	TTGIVM[15.9949]DSGDGVTHTVPIYEGYALPHAILR	tr|E9Q1F2|E9Q1F2_MOUSE	Greedy	27564.5	0	69951.2	0	30803.6	0	161842	0	54216.5	0	54068.3	0	27045.5	0	195058	0	sp|P60710|ACTB_MOUSE;sp|Q8BFZ3|ACTBL_MOUSE;sp|P63260|ACTG_MOUSE;tr|E9Q1F2|E9Q1F2_MOUSE;tr|E9Q5F4|E9Q5F4_MOUSE;tr|G3UZ07|G3UZ07_MOUSE	34731	9.53396	20230929_DDA_TMT18_CD1_MF102_HS_A_3_1_rep03.34731.34731.4
SPPTSASVSTVIDGPTQILVR	SPPTSASVSTVIDGPTQILVR	sp|Q8BYI9|TENR_MOUSE	Unique	21806.9	0	51752.1	1590.82	14872.9	0	81183	11.1186	37660.6	0	37984	0.0351362	16654.1	0	130561	2.78022e-05	sp|Q8BYI9|TENR_MOUSE	34882	12.1665	20230929_DDA_TMT18_CD1_MF102_HS_A_3_1_rep03.34882.34882.3
AGGAGVPAFYTSTGYGTLVQEGGSPIK	AGGAGVPAFYTSTGYGTLVQEGGSPIK	sp|Q9D0K2|SCOT1_MOUSE;tr|Q3UJQ9|Q3UJQ9_MOUSE	Unique	26744.4	0	47239	0	16772.7	0	88906.9	0	33820.9	0	37619.9	0	14580.6	0	126064	0	sp|Q9D0K2|SCOT1_MOUSE;tr|Q3UJQ9|Q3UJQ9_MOUSE	34915	11.3689	20230929_DDA_TMT18_CD1_MF102_HS_A_3_1_rep03.34915.34915.3
SPPTSASVSTVIDGPTQILVR	SPPTSASVSTVIDGPTQILVR	sp|Q8BYI9|TENR_MOUSE	Unique	16029.7	1477.59	24775.3	0	9586.71	14.4566	53888.3	0	25829.7	0.0669488	19584.3	0	12663.6	0.000129366	75186.8	0	sp|Q8BYI9|TENR_MOUSE	34926	11.3713	20230929_DDA_TMT18_CD1_MF102_HS_A_3_1_rep03.34926.34926.2
HGVYNPNKIFGVTTLDIVR	HGVYNPNK[304.207146]IFGVTTLDIVR	sp|P08249|MDHM_MOUSE	UniqueCovered	53687.5	0	77541	0	9827.8	0	89942.5	0	47094.1	0	45806.6	0	9817.53	0	210759	0	sp|P08249|MDHM_MOUSE;tr|A0A0G2JF23|A0A0G2JF23_MOUSE;tr|A0A0G2JGY4|A0A0G2JGY4_MOUSE	35057	21.7744	20230929_DDA_TMT18_CD1_MF102_HS_A_3_1_rep03.35057.35057.4
NTTIPTKQTQTFTTYSDNQPGVLIQVYEGER	NTTIPTK[304.207146]QTQTFTTYSDNQPGVLIQVYEGER	sp|P63017|HSP7C_MOUSE	UniqueCovered	54399	0	108302	0	45492.7	0	246771	0	92693	0	77473.3	0	47391.3	0	288371	0	sp|P63017|HSP7C_MOUSE;tr|Q504P4|Q504P4_MOUSE	35063	10.8341	20230929_DDA_TMT18_CD1_MF102_HS_A_3_1_rep03.35063.35063.4
NTTIPTKQTQTFTTYSDNQPGVLIQVYEGER	NTTIPTK[304.207146]QTQTFTTYSDNQPGVLIQVYEGER	sp|P63017|HSP7C_MOUSE	UniqueCovered	46416.5	0	98661.8	0	47594.8	0	221456	0	92632.5	0	73350.2	0	45446.2	0	257579	0	sp|P63017|HSP7C_MOUSE;tr|Q504P4|Q504P4_MOUSE	35078	10.2176	20230929_DDA_TMT18_CD1_MF102_HS_A_3_1_rep03.35078.35078.4
TDAKQKWLLLTGISAQQNR	TDAK[304.207146]QK[304.207146]WLLLTGISAQQNR	sp|Q68FD5|CLH1_MOUSE;tr|Q5SXR6|Q5SXR6_MOUSE	Unique	32175.5	0	127928	0.00240031	70917.9	0	362929	5.50311	159788	0	81670	5181.3	42521.2	0	366497	4.0998	sp|Q68FD5|CLH1_MOUSE;tr|Q5SXR6|Q5SXR6_MOUSE	35161	13.9318	20230929_DDA_TMT18_CD1_MF102_HS_A_3_1_rep03.35161.35161.4
GEYKDNALLAQLIQDK	GEYK[304.207146]DNALLAQLIQDK	sp|O08599|STXB1_MOUSE	Unique	60707.6	0	112461	0	18845	0	144130	0	58499.2	0	61307.7	0	16937	0	225887	0	sp|O08599|STXB1_MOUSE	35247	9.39915	20230929_DDA_TMT18_CD1_MF102_HS_A_3_1_rep03.35247.35247.3
NRPSFDAILYYYQSGGR	NRPSFDAILYYYQSGGR	sp|P16388|KCNA1_MOUSE;sp|P16390|KCNA3_MOUSE;sp|P63141|KCNA2_MOUSE;sp|Q61423|KCNA4_MOUSE;sp|Q61923|KCNA6_MOUSE	Unique	22552.3	0	41153.6	2448.77	18750.3	0	88526.9	1193.83	33997.5	0	35528.9	3.77265	20572.9	0	108597	0.00298518	sp|P63141|KCNA2_MOUSE;sp|P16390|KCNA3_MOUSE;sp|Q61923|KCNA6_MOUSE;sp|P16388|KCNA1_MOUSE;sp|Q61423|KCNA4_MOUSE	35344	13.6708	20230929_DDA_TMT18_CD1_MF102_HS_A_3_1_rep03.35344.35344.2
LSFTSVGSITSGYSQSSQVFGR	LSFTSVGSITSGYSQSSQVFGR	sp|P08551|NFL_MOUSE	Unique	37210.1	1828.78	42533.4	0	12693.6	17.8926	57568.5	0	28853.7	0.0828609	29692.7	0	13077.5	0.000160113	98414.1	0	sp|P08551|NFL_MOUSE	35475	14.4501	20230929_DDA_TMT18_CD1_MF102_HS_A_3_1_rep03.35475.35475.2
LYQQIKAGAYDFPSPEWDTVTPEAK	LYQQIK[304.207146]AGAYDFPSPEWDTVTPEAK	sp|P11798|KCC2A_MOUSE;tr|F8WIS9|F8WIS9_MOUSE	Greedy	71766.1	0	109418	0	18994.4	0	104670	0	96809	0	39425.3	0	11059.3	0	117539	0	sp|Q6PHZ2|KCC2D_MOUSE;sp|Q923T9|KCC2G_MOUSE;sp|P28652|KCC2B_MOUSE;sp|P11798|KCC2A_MOUSE;tr|E9Q1T1|E9Q1T1_MOUSE;tr|Q5SVI1|Q5SVI1_MOUSE;tr|A0A286YDL6|A0A286YDL6_MOUSE;tr|A0A286YCB8|A0A286YCB8_MOUSE;tr|Q5SVI2|Q5SVI2_MOUSE;tr|Q5SVI3|Q5SVI3_MOUSE;tr|A0A0G2JGS4|A0A0G2JGS4_MOUSE;tr|Q5SVJ1|Q5SVJ1_MOUSE;tr|Q5SVJ0|Q5SVJ0_MOUSE;tr|A0A2I3BQP6|A0A2I3BQP6_MOUSE;tr|E9Q1W0|E9Q1W0_MOUSE;tr|F8WIS9|F8WIS9_MOUSE;tr|…	35484	11.391	20230929_DDA_TMT18_CD1_MF102_HS_A_3_1_rep03.35484.35484.3
EYQLNDSAAYYLNDLER	EYQLNDSAAYYLNDLER	sp|P08752|GNAI2_MOUSE;tr|A0A0A6YWA9|A0A0A6YWA9_MOUSE	Unique	20773.3	6.0848e-07	33558.7	0	19550	0.00351412	81327.4	0	34272.1	3.88353	26745.9	0	16664.4	3148.96	110947	0	sp|P08752|GNAI2_MOUSE;tr|A0A0A6YWA9|A0A0A6YWA9_MOUSE	35538	11.3309	20230929_DDA_TMT18_CD1_MF102_HS_A_3_1_rep03.35538.35538.2
LNDHFPLVVWQTGSGTQTNMNVNEVISNR	LNDHFPLVVWQTGSGTQTNM[15.9949]NVNEVISNR	sp|P97807|FUMH_MOUSE	Unique	8766.55	0	26067.4	0	13247.4	0	61281.8	0	26537.1	0	19907.1	0	8555.87	0	78577.6	0	sp|P97807|FUMH_MOUSE	35755	19.082	20230929_DDA_TMT18_CD1_MF102_HS_A_3_1_rep03.35755.35755.3
LNDHFPLVVWQTGSGTQTNMNVNEVISNR	LNDHFPLVVWQTGSGTQTNM[15.9949]NVNEVISNR	sp|P97807|FUMH_MOUSE	Unique	12732.5	0	27132.1	0	12938	0	62184.3	0	28280.6	0	20687.1	0	12715.2	0	69006.9	0	sp|P97807|FUMH_MOUSE	35774	19.1087	20230929_DDA_TMT18_CD1_MF102_HS_A_3_1_rep03.35774.35774.3
LHDINAQLVEDQGFLDTLK	LHDINAQLVEDQGFLDTLK	sp|O35643|AP1B1_MOUSE;tr|Q5SVG4|Q5SVG4_MOUSE;tr|Q5SVG5|Q5SVG5_MOUSE	Unique	19977.3	0	53041.7	0	18581.3	0	93604.5	0	40963.3	0	29708.7	0	15420	0	136836	0	sp|O35643|AP1B1_MOUSE;tr|Q5SVG4|Q5SVG4_MOUSE;tr|Q5SVG5|Q5SVG5_MOUSE	35776	10.2155	20230929_DDA_TMT18_CD1_MF102_HS_A_3_1_rep03.35776.35776.3
GPSGLGFNIVGGTDQQYVSNDSGIYVSR	GPSGLGFNIVGGTDQQYVSNDSGIYVSR	sp|Q9D6K5|SYJ2B_MOUSE;tr|E9PVN6|E9PVN6_MOUSE	Unique	25074	0	48132.4	0	24599.4	0	120277	0	41382.4	0	41121.7	0	17879.2	0	134511	0	sp|Q9D6K5|SYJ2B_MOUSE;tr|E9PVN6|E9PVN6_MOUSE	35798	9.44138	20230929_DDA_TMT18_CD1_MF102_HS_A_3_1_rep03.35798.35798.3
WGEAGAEYVVESTGVFTTMEK	WGEAGAEYVVESTGVFTTM[15.9949]EK	sp|P16858|G3P_MOUSE;tr|A0A1D5RLD8|A0A1D5RLD8_MOUSE;tr|S4R1W1|S4R1W1_MOUSE	Greedy	29729.9	0	54366.6	0	28031.3	0	110715	0	42557.2	0	43241.4	0	23648.9	0	162448	0	sp|P16858|G3P_MOUSE;tr|S4R257|S4R257_MOUSE;tr|S4R1W1|S4R1W1_MOUSE;tr|A0A0A0MQF6|A0A0A0MQF6_MOUSE;tr|A0A1D5RLD8|A0A1D5RLD8_MOUSE	35847	13.7892	20230929_DDA_TMT18_CD1_MF102_HS_A_3_1_rep03.35847.35847.3
STLVHSLFLTDLYK	STLVHSLFLTDLYK	sp|Q9Z2Q6|SEPT5_MOUSE;tr|A0A338P6R8|A0A338P6R8_MOUSE;tr|A0A338P729|A0A338P729_MOUSE;tr|A0A338P755|A0A338P755_MOUSE;tr|A0A338P769|A0A338P769_MOUSE;tr|B7ZNM7|B7ZNM7_MOUSE	Unique	5626.21	0	12263.4	0	4108.96	0	22533	0	9001.89	0	8703.72	0	2552.43	0	31514.1	0	sp|Q9Z2Q6|SEPT5_MOUSE;tr|A0A338P6R8|A0A338P6R8_MOUSE;tr|A0A338P755|A0A338P755_MOUSE;tr|A0A338P769|A0A338P769_MOUSE;tr|B7ZNM7|B7ZNM7_MOUSE;tr|A0A338P729|A0A338P729_MOUSE	35881	10.2866	20230929_DDA_TMT18_CD1_MF102_HS_A_3_1_rep03.35881.35881.3
LAGTQPLEVLEAVQR	LAGTQPLEVLEAVQR	sp|Q02053|UBA1_MOUSE	Unique	2895.32	0	4502.49	0	0	0	7005.04	0	3781.59	0	1761.53	0	0	0	7795.91	0	sp|Q02053|UBA1_MOUSE	36109	9.58743	20230929_DDA_TMT18_CD1_MF102_HS_A_3_1_rep03.36109.36109.3
KDPELWGSVLLESNPYR	KDPELWGSVLLESNPYR	sp|Q68FD5|CLH1_MOUSE;tr|Q5SXR6|Q5SXR6_MOUSE	Unique	12460.1	0	28615.2	0	9652.54	0	41023.2	0	22489.4	0	16512.1	0	8126.21	0	57010.6	0	sp|Q68FD5|CLH1_MOUSE;tr|Q5SXR6|Q5SXR6_MOUSE	36121	16.8508	20230929_DDA_TMT18_CD1_MF102_HS_A_3_1_rep03.36121.36121.3
AVTLHDQGTTQWADLSSQFYLR	AVTLHDQGTTQWADLSSQFYLR	sp|Q02053|UBA1_MOUSE	Unique	33701	0	78676.5	0	44348.5	0	172576	0	75361.3	0	59545.4	0	31239.9	0	203788	0	sp|Q02053|UBA1_MOUSE	36129	13.2075	20230929_DDA_TMT18_CD1_MF102_HS_A_3_1_rep03.36129.36129.3
LGEHNIDVLEGGEQFIDAEK	LGEHNIDVLEGGEQFIDAEK	tr|F6R7E8|F6R7E8_MOUSE;tr|Q9CPN7|Q9CPN7_MOUSE	Unique	26192.9	0	52641.8	0	18907.7	0	103338	0	49739.5	0	35057.6	0	18074.3	0	168863	0	tr|F6R7E8|F6R7E8_MOUSE;tr|Q9CPN7|Q9CPN7_MOUSE	36136	10.7113	20230929_DDA_TMT18_CD1_MF102_HS_A_3_1_rep03.36136.36136.3
GHLDNISNNLLIGAINIENGK	GHLDNISNNLLIGAINIENGK	sp|Q99KI0|ACON_MOUSE	Unique	23417.6	0	52981.7	0	15781.9	0	101495	0	41757.8	0	36803.6	0	17060.8	0	158428	0	sp|Q99KI0|ACON_MOUSE	36166	14.6856	20230929_DDA_TMT18_CD1_MF102_HS_A_3_1_rep03.36166.36166.3
FWEVISDEHGIDPSGNYVGDSDLQLER	FWEVISDEHGIDPSGNYVGDSDLQLER	sp|Q9ERD7|TBB3_MOUSE	UniqueCovered	22000.6	0	40613.1	1537.28	18819.8	0	100076	10.4708	44648.8	7.42372	30302.7	0	17430.4	6556.6	123529	0	sp|Q9ERD7|TBB3_MOUSE;tr|A0A1D5RM76|A0A1D5RM76_MOUSE	36273	12.1205	20230929_DDA_TMT18_CD1_MF102_HS_A_3_1_rep03.36273.36273.3
VDSILLTHIGDDNLPGINSMLQR	VDSILLTHIGDDNLPGINSM[15.9949]LQR	sp|P14873|MAP1B_MOUSE	Unique	36714.9	0	83148.2	1951.56	26295.8	0	146656	13.6399	68785.5	0	61545.8	0.0431039	31238.2	0	217605	3.41068e-05	sp|P14873|MAP1B_MOUSE	36289	15.0724	20230929_DDA_TMT18_CD1_MF102_HS_A_3_1_rep03.36289.36289.3
SNAHYNLQNAFNLAEQHLGLTK	SNAHYNLQNAFNLAEQHLGLTK	sp|Q62261|SPTB2_MOUSE	UniqueCovered	8680.49	0	17665.7	0	4832.03	0	27888.1	0	10707.6	0	8954.7	0	4378.26	0	42339.4	0	sp|Q62261|SPTB2_MOUSE;tr|A0A0A0MQG2|A0A0A0MQG2_MOUSE	36379	10.2619	20230929_DDA_TMT18_CD1_MF102_HS_A_3_1_rep03.36379.36379.4
REPLPSLEAVYLITPSEK	REPLPSLEAVYLITPSEK	sp|O08599|STXB1_MOUSE	UniqueCovered	18521.6	0	35960.2	0	8945.71	0	79547.3	0	34066.9	0	23998.7	0	10782.8	0	89329.2	0	sp|O08599|STXB1_MOUSE;tr|A0A140LHJ4|A0A140LHJ4_MOUSE	36450	18.4019	20230929_DDA_TMT18_CD1_MF102_HS_A_3_1_rep03.36450.36450.3
DEGSKAFFKGAWSNVLR	DEGSK[304.207146]AFFK[304.207146]GAWSNVLR	sp|P51881|ADT2_MOUSE	Unique	22577.4	0	87655.5	3190.16	28843.4	0	207257	22.2968	67954.1	0	57429.4	0.0704607	38205.3	0	267316	5.57534e-05	sp|P51881|ADT2_MOUSE	36568	11.0384	20230929_DDA_TMT18_CD1_MF102_HS_A_3_1_rep03.36568.36568.4
VYSPHVLNLTLVDLPGMTK	VYSPHVLNLTLVDLPGM[15.9949]TK	sp|P39053|DYN1_MOUSE;tr|A0A0J9YUE9|A0A0J9YUE9_MOUSE;tr|A0A0J9YUN4|A0A0J9YUN4_MOUSE	Unique	20104.5	1.03505e-06	42312	0	13224.9	0.00597768	85907	0	33545.6	6.60607	35386.8	0	19802	5356.53	118745	0	sp|P39053|DYN1_MOUSE;tr|A0A0J9YUN4|A0A0J9YUN4_MOUSE;tr|A0A0J9YUE9|A0A0J9YUE9_MOUSE	36605	13.3557	20230929_DDA_TMT18_CD1_MF102_HS_A_3_1_rep03.36605.36605.3
HPNGTQETILLNHTFNETQIEWFR	HPNGTQETILLNHTFNETQIEWFR	sp|Q99KI0|ACON_MOUSE	Unique	20384.2	0	37884	0	15786.4	0	74296.8	0	30999.1	0	26409.9	0	13885.2	0	95317.2	0	sp|Q99KI0|ACON_MOUSE	36611	16.3572	20230929_DDA_TMT18_CD1_MF102_HS_A_3_1_rep03.36611.36611.4
FIIHAPPGEFNEVFNDVR	FIIHAPPGEFNEVFNDVR	sp|P47754|CAZA2_MOUSE;tr|A0A0N4SVM0|A0A0N4SVM0_MOUSE;tr|D6RCW7|D6RCW7_MOUSE	Unique	19428.3	0	40760.7	0	14213	0	75555.4	0	30164.9	0	30174.9	0	13286.9	0	95335.3	0	sp|P47754|CAZA2_MOUSE;tr|A0A0N4SVM0|A0A0N4SVM0_MOUSE;tr|D6RCW7|D6RCW7_MOUSE	36628	11.2339	20230929_DDA_TMT18_CD1_MF102_HS_A_3_1_rep03.36628.36628.3
LPLQDVYKIGGIGTVPVGR	LPLQDVYK[304.207146]IGGIGTVPVGR	sp|P62631|EF1A2_MOUSE	Multiple	257338	0	474840	3406.7	225633	0	1.11967e+06	23.8208	457704	0	391505	9.994	211400	0	1.50272e+06	4281.01	sp|P10126|EF1A1_MOUSE;sp|P62631|EF1A2_MOUSE	36865	12.03	20230929_DDA_TMT18_CD1_MF102_HS_A_3_1_rep03.36865.36865.3
GAQAAIVVYDITNTDTFAR	GAQAAIVVYDITNTDTFAR	sp|P35278|RAB5C_MOUSE;tr|Q8C266|Q8C266_MOUSE	Unique	22616.6	0	41433.6	0	17359	0	97067.9	0	36424.8	0	33285	0	16876.4	0	122717	0	sp|P35278|RAB5C_MOUSE;tr|Q8C266|Q8C266_MOUSE	36909	11.0656	20230929_DDA_TMT18_CD1_MF102_HS_A_3_1_rep03.36909.36909.2
NKTWKFVEGLPINDFSR	NK[304.207146]TWK[304.207146]FVEGLPINDFSR	sp|P14152|MDHC_MOUSE;tr|A0A5F8MPN8|A0A5F8MPN8_MOUSE	Unique	33847.9	0	84763.7	0	14419.2	0	132163	0	54564.6	0	58522.4	0	23469	0	226777	0	sp|P14152|MDHC_MOUSE;tr|A0A5F8MPN8|A0A5F8MPN8_MOUSE	37030	12.7597	20230929_DDA_TMT18_CD1_MF102_HS_A_3_1_rep03.37030.37030.4
NGVKITLPVDFVTADK	NGVK[304.207146]ITLPVDFVTADK	sp|P09411|PGK1_MOUSE	Unique	38769.8	0	58251.7	0	6079.35	0	73720.8	0	31092.5	0	26592	0	8898.29	0	120412	0	sp|P09411|PGK1_MOUSE	37031	11.2514	20230929_DDA_TMT18_CD1_MF102_HS_A_3_1_rep03.37031.37031.3
GHLDNISNNLLIGAINIENGK	GHLDNISNNLLIGAINIENGK	sp|Q99KI0|ACON_MOUSE	Unique	28650.7	0	56698.8	0	28897.9	0	118551	0	51879	0	39308.9	0	15839.1	0	180471	0	sp|Q99KI0|ACON_MOUSE	37056	18.7151	20230929_DDA_TMT18_CD1_MF102_HS_A_3_1_rep03.37056.37056.3
SGAFGHLFRPDNFIFGQSGAGNNWAK	SGAFGHLFRPDNFIFGQSGAGNNWAK	sp|Q9ERD7|TBB3_MOUSE	Unique	33362.1	0	67387.9	0.00153558	29686.8	0	136804	3.52056	60037.2	0	43762.5	3314.68	25970.9	0	164042	2.62281	sp|Q9ERD7|TBB3_MOUSE	37103	13.9085	20230929_DDA_TMT18_CD1_MF102_HS_A_3_1_rep03.37103.37103.3
GHLDNISNNLLIGAINIENGK	GHLDNISNNLLIGAINIENGK	sp|Q99KI0|ACON_MOUSE	Unique	15951.6	0	45477.8	0	15239.2	0	82935.7	0	37591	0	28805.4	0	15351.2	0	114910	0	sp|Q99KI0|ACON_MOUSE	37127	11.073	20230929_DDA_TMT18_CD1_MF102_HS_A_3_1_rep03.37127.37127.2
AQFGQPEILLGTIPGAGGTQR	AQFGQPEILLGTIPGAGGTQR	sp|Q8BH95|ECHM_MOUSE	Unique	27485	0	50523	0	15215.7	0	89444.9	0	36400.4	0	33982.4	0	14489.7	0	119772	0	sp|Q8BH95|ECHM_MOUSE	37154	11.2473	20230929_DDA_TMT18_CD1_MF102_HS_A_3_1_rep03.37154.37154.3
AQFGQPEILLGTIPGAGGTQR	AQFGQPEILLGTIPGAGGTQR	sp|Q8BH95|ECHM_MOUSE	Unique	17986.3	0	42304.9	0	14815.8	0	74119.9	0	35104.6	0	22203.1	0	12340.3	0	100892	0	sp|Q8BH95|ECHM_MOUSE	37175	9.61151	20230929_DDA_TMT18_CD1_MF102_HS_A_3_1_rep03.37175.37175.3
HSQFIGYPITLYLEK	HSQFIGYPITLYLEK	sp|P11499|HS90B_MOUSE	Unique	36066.7	0	76000.5	0	23309.7	0	143986	0	61476.3	0	50483.2	0	30004.5	0	206380	0	sp|P11499|HS90B_MOUSE	37257	16.6634	20230929_DDA_TMT18_CD1_MF102_HS_A_3_1_rep03.37257.37257.2
KLFIGGLSFETTDDSLR	K[304.207146]LFIGGLSFETTDDSLR	sp|Q8BG05|ROA3_MOUSE;tr|A2AL12|A2AL12_MOUSE	Unique	71501	0	124839	0	34062.7	0	198095	0	83848.2	0	70535.7	0	37299.9	0	361192	0	sp|Q8BG05|ROA3_MOUSE;tr|A2AL12|A2AL12_MOUSE	37262	12.1334	20230929_DDA_TMT18_CD1_MF102_HS_A_3_1_rep03.37262.37262.3
HSQFIGYPITLYLEK	HSQFIGYPITLYLEK	sp|P11499|HS90B_MOUSE	Unique	32944.2	0	84256.1	0	30677.6	0	144291	0	67136.6	0	52967.7	0	26632.8	0	184420	0	sp|P11499|HS90B_MOUSE	37287	12.9858	20230929_DDA_TMT18_CD1_MF102_HS_A_3_1_rep03.37287.37287.2
TPIGSFLGSLASQPATK	TPIGSFLGSLASQPATK	sp|Q8QZT1|THIL_MOUSE	Unique	7111.16	0	7229.9	0	2125.08	0	10594.9	0	3484.04	0	3787.79	0	2236.05	0	15909.5	0	sp|Q8QZT1|THIL_MOUSE	37300	9.37426	20230929_DDA_TMT18_CD1_MF102_HS_A_3_1_rep03.37300.37300.3
WARPPISMNFEVPFAPSGLK	WARPPISM[15.9949]NFEVPFAPSGLK	sp|P84091|AP2M1_MOUSE;tr|Q3TWV4|Q3TWV4_MOUSE	Unique	43224.1	0	68291.8	0	23944.6	0	126216	0	66867.2	0	49960.1	0	25970.1	0	178611	0	sp|P84091|AP2M1_MOUSE;tr|Q3TWV4|Q3TWV4_MOUSE	37301	16.2569	20230929_DDA_TMT18_CD1_MF102_HS_A_3_1_rep03.37301.37301.3
VETGILRPGMVVTFAPVNITTEVK	VETGILRPGM[15.9949]VVTFAPVNITTEVK	sp|P62631|EF1A2_MOUSE	Unique	36091.3	0	78718.9	0	27344.3	0	163673	0	69975	0	55824.8	0	28300.5	0	206350	0	sp|P62631|EF1A2_MOUSE	37342	9.6705	20230929_DDA_TMT18_CD1_MF102_HS_A_3_1_rep03.37342.37342.3
LDWSHNFTNMLGYTDPQFTELMR	LDWSHNFTNM[15.9949]LGYTDPQFTELM[15.9949]R	sp|Q9CZU6|CISY_MOUSE	UniqueCovered	37153.6	0	70393.4	0	33214.3	0	129867	0	66088.5	0	47207.4	0	23120.2	0	181177	0	sp|Q9CZU6|CISY_MOUSE;tr|Q80X68|Q80X68_MOUSE	37377	12.812	20230929_DDA_TMT18_CD1_MF102_HS_A_3_1_rep03.37377.37377.3
EVDEQMLNVQNKNSSYFVEWIPNNVK	EVDEQM[15.9949]LNVQNK[304.207146]NSSYFVEWIPNNVK	sp|P68372|TBB4B_MOUSE	Multiple	78589	0	106494	0	15150.5	0	114513	0	69953.1	0	53579.5	0	22252.7	0	138654	0	sp|P99024|TBB5_MOUSE;sp|P68372|TBB4B_MOUSE;sp|Q9CWF2|TBB2B_MOUSE;sp|Q7TMM9|TBB2A_MOUSE	37421	9.76182	20230929_DDA_TMT18_CD1_MF102_HS_A_3_1_rep03.37421.37421.3
AVFVDLEPTVIDEIR	AVFVDLEPTVIDEIR	sp|P68368|TBA4A_MOUSE;tr|A0A0A0MQA5|A0A0A0MQA5_MOUSE	UniqueCovered	33444.4	0	58553	1366.15	25944.9	0	138169	9.54837	62208.3	0	46156.6	0.0301741	26007.9	0	181968	2.38758e-05	sp|P68368|TBA4A_MOUSE;tr|A0A0A0MQA5|A0A0A0MQA5_MOUSE;tr|A0A087WRB4|A0A087WRB4_MOUSE;tr|A0A087WQS4|A0A087WQS4_MOUSE;tr|A0A087WSB0|A0A087WSB0_MOUSE;tr|A0A087WSL5|A0A087WSL5_MOUSE	37535	12.4879	20230929_DDA_TMT18_CD1_MF102_HS_A_3_1_rep03.37535.37535.2
TPAGLQVLNDYLADK	TPAGLQVLNDYLADK	sp|O70251|EF1B_MOUSE;tr|A0A087WS46|A0A087WS46_MOUSE;tr|G3UX43|G3UX43_MOUSE;tr|G3UZ47|G3UZ47_MOUSE;tr|M0QWH8|M0QWH8_MOUSE;tr|M0QWK5|M0QWK5_MOUSE	Unique	29238.9	0	55863.4	0	23779.4	0	128711	0	44828.1	0	33779.3	0	22315.5	0	163661	0	sp|O70251|EF1B_MOUSE;tr|G3UX43|G3UX43_MOUSE;tr|M0QWH8|M0QWH8_MOUSE;tr|M0QWK5|M0QWK5_MOUSE;tr|G3UZ47|G3UZ47_MOUSE;tr|A0A087WS46|A0A087WS46_MOUSE	37543	11.6915	20230929_DDA_TMT18_CD1_MF102_HS_A_3_1_rep03.37543.37543.2
FENAFLSHVISQHQSLLGNIR	FENAFLSHVISQHQSLLGNIR	sp|Q03265|ATPA_MOUSE;tr|D3Z6F5|D3Z6F5_MOUSE	Unique	33003.9	0	66467.9	0	22624.7	0	138794	0	47047.4	0	48024.5	0	23941.8	0	177557	0	sp|Q03265|ATPA_MOUSE;tr|D3Z6F5|D3Z6F5_MOUSE	37551	10.1061	20230929_DDA_TMT18_CD1_MF102_HS_A_3_1_rep03.37551.37551.3
IAKDEGANAFFKGAWSNVLR	IAK[304.207146]DEGANAFFK[304.207146]GAWSNVLR	sp|P48962|ADT1_MOUSE	Unique	31405.8	0	102937	0	26253	0	232678	0	89303.7	0	96099.8	0	33561.6	0	367396	0	sp|P48962|ADT1_MOUSE	37609	13.233	20230929_DDA_TMT18_CD1_MF102_HS_A_3_1_rep03.37609.37609.4
QGAIVAVTGDGVNDSPALKKADIGVAMGIAGSDVSK	QGAIVAVTGDGVNDSPALK[304.207146]K[304.207146]ADIGVAMGIAGSDVSK	sp|Q6PIC6|AT1A3_MOUSE;tr|A0A0G2JGX4|A0A0G2JGX4_MOUSE	UniqueCovered	27483.1	0	91378.2	3169.66	34991.1	0	308336	22.1535	99409.7	0	126770	0.0700079	45801.2	0	301969	5.53951e-05	sp|Q6PIC6|AT1A3_MOUSE;tr|Q8VCE0|Q8VCE0_MOUSE;tr|A0A0G2JGX4|A0A0G2JGX4_MOUSE	37638	10.8697	20230929_DDA_TMT18_CD1_MF102_HS_A_3_1_rep03.37638.37638.4
GHLDNISNNLLIGAINIENGKANSVR	GHLDNISNNLLIGAINIENGK[304.207146]ANSVR	sp|Q99KI0|ACON_MOUSE	Unique	101407	0	262246	6207.11	100183	0	525571	43.3891	234010	0	202153	5.93072	95261.4	0	857194	2500.57	sp|Q99KI0|ACON_MOUSE	37653	11.1025	20230929_DDA_TMT18_CD1_MF102_HS_A_3_1_rep03.37653.37653.4
TLKLTTPTYGDLNHLVSATMSGVTTCLR	TLK[304.207146]LTTPTYGDLNHLVSATM[15.9949]SGVTTC[57.021463735]LR	sp|Q9D6F9|TBB4A_MOUSE	Multiple	41963.5	0	73338.2	0.0013998	45230.6	0	190025	3.20927	66590.1	0	66138.9	3021.6	33815.6	0	204981	2.3909	sp|P99024|TBB5_MOUSE;sp|P68372|TBB4B_MOUSE;sp|Q9CWF2|TBB2B_MOUSE;sp|Q7TMM9|TBB2A_MOUSE;sp|Q9D6F9|TBB4A_MOUSE	37657	8.91825	20230929_DDA_TMT18_CD1_MF102_HS_A_3_1_rep03.37657.37657.4
EATESFASDPILYRPVAVALDTK	EATESFASDPILYRPVAVALDTK	sp|P52480|KPYM_MOUSE	UniqueCovered	11086.4	0	22458.7	0	10348.9	0	46575.3	0	17939.8	0	14514	0	6867.43	0	54172	0	sp|P52480|KPYM_MOUSE;tr|A0A1L1SSN6|A0A1L1SSN6_MOUSE;tr|A0A1L1SQV8|A0A1L1SQV8_MOUSE;tr|A0A1L1SUV0|A0A1L1SUV0_MOUSE;tr|A0A1L1SU37|A0A1L1SU37_MOUSE;tr|A0A1L1STV8|A0A1L1STV8_MOUSE	37697	13.5147	20230929_DDA_TMT18_CD1_MF102_HS_A_3_1_rep03.37697.37697.2
FPGSVNSAVLHLSPYVNYQFR	FPGSVNSAVLHLSPYVNYQFR	sp|Q810U3|NFASC_MOUSE;tr|A0A087WNW2|A0A087WNW2_MOUSE;tr|A0A087WPX3|A0A087WPX3_MOUSE;tr|A0A087WR56|A0A087WR56_MOUSE;tr|E9PW06|E9PW06_MOUSE;tr|E9Q171|E9Q171_MOUSE	Unique	28474.9	0	56511.6	0	19236.5	0	103559	0	55113.1	0	40648.3	0	19316.5	0	157064	0	sp|Q810U3|NFASC_MOUSE;tr|E9Q171|E9Q171_MOUSE;tr|A0A087WNW2|A0A087WNW2_MOUSE;tr|A0A087WPX3|A0A087WPX3_MOUSE;tr|A0A087WR56|A0A087WR56_MOUSE;tr|E9PW06|E9PW06_MOUSE	37877	9.44659	20230929_DDA_TMT18_CD1_MF102_HS_A_3_1_rep03.37877.37877.3
LQPHEFQGGTFTISNLGMFGIK	LQPHEFQGGTFTISNLGM[15.9949]FGIK	sp|Q8BMF4|ODP2_MOUSE	Unique	36098.6	0	73388.7	0	23343.3	0	120119	0	58430	0	45575.7	0	20258.1	0	176790	0	sp|Q8BMF4|ODP2_MOUSE	37896	9.97707	20230929_DDA_TMT18_CD1_MF102_HS_A_3_1_rep03.37896.37896.3
EVDEQMLSVQSKNSSYFVEWIPNNVK	EVDEQM[15.9949]LSVQSK[304.207146]NSSYFVEWIPNNVK	sp|Q9D6F9|TBB4A_MOUSE	Unique	43255.6	0	63570.5	0	6212.46	0	87818.6	0	30435.6	0	35728.2	0	18080	0	142103	0	sp|Q9D6F9|TBB4A_MOUSE	37932	9.63352	20230929_DDA_TMT18_CD1_MF102_HS_A_3_1_rep03.37932.37932.3
LGAGAAGLYDPSTPLGPLPYPER	LGAGAAGLYDPSTPLGPLPYPER	sp|Q4ACU6|SHAN3_MOUSE;tr|A0A589M675|A0A589M675_MOUSE	Unique	29517.7	0	77511.8	0	25821.4	0	141903	0	51882.2	0	55348	0	25674.7	0	187696	0	sp|Q4ACU6|SHAN3_MOUSE;tr|A0A589M675|A0A589M675_MOUSE	37980	10.8426	20230929_DDA_TMT18_CD1_MF102_HS_A_3_1_rep03.37980.37980.3
AYHEQLSVAEITSSCFEPNSQMVK	AYHEQLSVAEITSSC[57.021463735]FEPNSQMVK	sp|Q9JJZ2|TBA8_MOUSE	Unique	26539.4	0	55629.5	0	19098.4	0	118615	0	48116.7	0	47958.2	0	24600.6	0	148535	0	sp|Q9JJZ2|TBA8_MOUSE	38028	9.21088	20230929_DDA_TMT18_CD1_MF102_HS_A_3_1_rep03.38028.38028.3
LHIAQDINQENLQLFLGSYNGR	LHIAQDINQENLQLFLGSYNGR	sp|Q9QYF9|NDRG3_MOUSE;tr|Q8CBD0|Q8CBD0_MOUSE;tr|Q8VCV2|Q8VCV2_MOUSE	Unique	31583.3	0	77759.3	0	25625	0	152577	0	54546.4	0	53341.4	0	20794.3	0	185603	0	sp|Q9QYF9|NDRG3_MOUSE;tr|Q8VCV2|Q8VCV2_MOUSE;tr|Q8CBD0|Q8CBD0_MOUSE	38121	20.2855	20230929_DDA_TMT18_CD1_MF102_HS_A_3_1_rep03.38121.38121.3
EVKYFSFPGELLMR	EVK[304.207146]YFSFPGELLM[15.9949]R	sp|P56564|EAA1_MOUSE	UniqueCovered	26655.6	0	45491.6	2108.79	18363.8	0	68103.8	14.7388	42675	0	26652.4	0.0465766	8394.29	0	203504	3.68547e-05	sp|P56564|EAA1_MOUSE;tr|D3YY51|D3YY51_MOUSE	38227	9.66697	20230929_DDA_TMT18_CD1_MF102_HS_A_3_1_rep03.38227.38227.3
KFDLNSPWEAFPAYR	K[304.207146]FDLNSPWEAFPAYR	sp|Q9DCT2|NDUS3_MOUSE	Unique	49190.2	0	112761	0	39412.3	0	207470	0	81635.4	0	82251.1	0	43684.6	0	299278	0	sp|Q9DCT2|NDUS3_MOUSE	38273	11.8014	20230929_DDA_TMT18_CD1_MF102_HS_A_3_1_rep03.38273.38273.3
TKVIESTQGLGNDLAGVLALQR	TK[304.207146]VIESTQGLGNDLAGVLALQR	tr|Q68FG2|Q68FG2_MOUSE	Unique	53926.3	0	92666	2012.22	34146.9	0	158063	14.0638	82109.7	0	48535.1	0.0444436	25476.5	0	231362	3.51668e-05	tr|Q68FG2|Q68FG2_MOUSE	38281	10.059	20230929_DDA_TMT18_CD1_MF102_HS_A_3_1_rep03.38281.38281.3
RPPPAQAPAPQPAPQPAPTPSVGSSFFSSLSQAVK	RPPPAQAPAPQPAPQPAPTPSVGSSFFSSLSQAVK	sp|Q64332|SYN2_MOUSE	Unique	8587	5.82858e-07	20595.8	0	7892.81	0.00336614	42212.5	0	16415.1	3.72	16856.3	0	6020.47	3016.36	56808.8	0	sp|Q64332|SYN2_MOUSE	38301	10.7219	20230929_DDA_TMT18_CD1_MF102_HS_A_3_1_rep03.38301.38301.3
ARDDLITDLLNEAK	ARDDLITDLLNEAK	sp|P50518|VATE1_MOUSE	UniqueCovered	8341.74	0	10651.5	0	2197.28	0	13087.5	0	6753.73	0	6386.41	0	740.67	0	43835	0	sp|P50518|VATE1_MOUSE;tr|A0A0N4SW34|A0A0N4SW34_MOUSE;tr|A0A0N4SW07|A0A0N4SW07_MOUSE	38303	10.9975	20230929_DDA_TMT18_CD1_MF102_HS_A_3_1_rep03.38303.38303.3
TLKLATPTYGDLNHLVSATMSGVTTSLR	TLK[304.207146]LATPTYGDLNHLVSATM[15.9949]SGVTTSLR	sp|Q9ERD7|TBB3_MOUSE	Unique	33224.6	0	82219.7	0	21282.6	0	150050	0	52477.6	0	63352.2	0	25770.2	0	154010	0	sp|Q9ERD7|TBB3_MOUSE	38431	11.3405	20230929_DDA_TMT18_CD1_MF102_HS_A_3_1_rep03.38431.38431.3
LLHDGIQPVAAIDSNFANFTYTPR	LLHDGIQPVAAIDSNFANFTYTPR	sp|Q922S4|PDE2A_MOUSE;tr|A0A1B0GRJ9|A0A1B0GRJ9_MOUSE;tr|F7D3W5|F7D3W5_MOUSE;tr|Q5PR72|Q5PR72_MOUSE	Unique	29137.9	0	64457.8	0	23773	0	131853	0	48418.1	0	49970.6	0	24723.4	0	166954	0	sp|Q922S4|PDE2A_MOUSE;tr|A0A1B0GRJ9|A0A1B0GRJ9_MOUSE;tr|Q5PR72|Q5PR72_MOUSE;tr|F7D3W5|F7D3W5_MOUSE	38443	13.3656	20230929_DDA_TMT18_CD1_MF102_HS_A_3_1_rep03.38443.38443.3
REPIPSLEAIYLLSPTEK	REPIPSLEAIYLLSPTEK	sp|Q64324|STXB2_MOUSE	Greedy	32749.9	0	54338.5	0	9857.41	0	75305.2	0	34881.5	0	33039	0	10858.3	0	121386	0	sp|Q64324|STXB2_MOUSE;tr|F8WGM5|F8WGM5_MOUSE	38446	9.62195	20230929_DDA_TMT18_CD1_MF102_HS_A_3_1_rep03.38446.38446.3
RPFTQNLGLEELGIELDPK	RPFTQNLGLEELGIELDPK	sp|O08749|DLDH_MOUSE	Unique	19894.3	0	42945.7	0	12062.9	0	80064.7	0	31419.6	0	28493.1	0	14526.9	0	105954	0	sp|O08749|DLDH_MOUSE	38455	16.1297	20230929_DDA_TMT18_CD1_MF102_HS_A_3_1_rep03.38455.38455.3
KDPELWGSVLLESNPYR	K[304.207146]DPELWGSVLLESNPYR	sp|Q68FD5|CLH1_MOUSE;tr|Q5SXR6|Q5SXR6_MOUSE	Unique	52860.5	0	107357	0	38322.8	0	199560	0	99311.5	0	55754.6	0	41849	0	246941	0	sp|Q68FD5|CLH1_MOUSE;tr|Q5SXR6|Q5SXR6_MOUSE	38517	13.8601	20230929_DDA_TMT18_CD1_MF102_HS_A_3_1_rep03.38517.38517.3
LLHDGIQPVAAIDSNFANFTYTPR	LLHDGIQPVAAIDSNFANFTYTPR	sp|Q922S4|PDE2A_MOUSE;tr|A0A1B0GRJ9|A0A1B0GRJ9_MOUSE;tr|F7D3W5|F7D3W5_MOUSE;tr|Q5PR72|Q5PR72_MOUSE	Unique	27787.5	0	70175	0	26133.2	0	138067	0	59908.5	0	46166.9	0	23918.8	0	178032	0	sp|Q922S4|PDE2A_MOUSE;tr|A0A1B0GRJ9|A0A1B0GRJ9_MOUSE;tr|Q5PR72|Q5PR72_MOUSE;tr|F7D3W5|F7D3W5_MOUSE	38527	18.0366	20230929_DDA_TMT18_CD1_MF102_HS_A_3_1_rep03.38527.38527.3
MQVNAEEVVVGDLVEIK	M[15.9949]QVNAEEVVVGDLVEIK	sp|Q6PIC6|AT1A3_MOUSE;tr|A0A0G2JGX4|A0A0G2JGX4_MOUSE	UniqueCovered	37208.8	0	58890.2	0	31513.5	0	137902	0	62781.4	0	50553.5	0	20962.1	0	179061	0	sp|Q6PIC6|AT1A3_MOUSE;tr|Q8VCE0|Q8VCE0_MOUSE;tr|A0A0G2JGX4|A0A0G2JGX4_MOUSE	38547	13.1199	20230929_DDA_TMT18_CD1_MF102_HS_A_3_1_rep03.38547.38547.2
HLDYLIQATNETNVNIPQMADTLFER	HLDYLIQATNETNVNIPQM[15.9949]ADTLFER	sp|Q61548|AP180_MOUSE	UniqueCovered	24033.6	0	45104.1	1636.2	19279.9	0	97516.3	11.4358	40316.6	0	24816.4	0.0361386	16176.6	0	130879	2.85953e-05	sp|Q61548|AP180_MOUSE;tr|E9QQ05|E9QQ05_MOUSE;tr|E9Q9A3|E9Q9A3_MOUSE;tr|A0A087WSI9|A0A087WSI9_MOUSE;tr|E9QLK9|E9QLK9_MOUSE;tr|Q3TWS4|Q3TWS4_MOUSE;tr|A0A5F8MPL3|A0A5F8MPL3_MOUSE	38577	10.3548	20230929_DDA_TMT18_CD1_MF102_HS_A_3_1_rep03.38577.38577.3
AVFVDLEPTVIDEIR	AVFVDLEPTVIDEIR	sp|P68368|TBA4A_MOUSE;tr|A0A0A0MQA5|A0A0A0MQA5_MOUSE	UniqueCovered	43634.8	0	102717	0	40427.1	0	217990	0	91455.6	0	70574.4	0	34731	0	275279	0	sp|P68368|TBA4A_MOUSE;tr|A0A0A0MQA5|A0A0A0MQA5_MOUSE;tr|A0A087WRB4|A0A087WRB4_MOUSE;tr|A0A087WQS4|A0A087WQS4_MOUSE;tr|A0A087WSB0|A0A087WSB0_MOUSE;tr|A0A087WSL5|A0A087WSL5_MOUSE	38655	12.9129	20230929_DDA_TMT18_CD1_MF102_HS_A_3_1_rep03.38655.38655.2
VTEQLIEAISNGDFESYTK	VTEQLIEAISNGDFESYTK	sp|P11798|KCC2A_MOUSE;tr|F8WIS9|F8WIS9_MOUSE	Greedy	23049.6	0	47745.1	0	14386.4	0	80268.9	0	34292.6	0	29379.8	0	14790.4	0	113698	0	sp|P11798|KCC2A_MOUSE;tr|F8WHB5|F8WHB5_MOUSE;tr|F8WIS9|F8WIS9_MOUSE	38713	9.66233	20230929_DDA_TMT18_CD1_MF102_HS_A_3_1_rep03.38713.38713.3
VVDLLAPYAKGGKIGLFGGAGVGK	VVDLLAPYAK[304.207146]GGK[304.207146]IGLFGGAGVGK	sp|P56480|ATPB_MOUSE	Unique	56245.6	0	214469	1394.05	33524.7	0	269975	11.7966	128291	0	121436	1933.19	49048.9	0	544552	1.52968	sp|P56480|ATPB_MOUSE	38923	9.00934	20230929_DDA_TMT18_CD1_MF102_HS_A_3_1_rep03.38923.38923.4
SLLHGDFHALSSSPDLFSYIR	SLLHGDFHALSSSPDLFSYIR	sp|P10852|4F2_MOUSE;tr|A0A0U1RPK4|A0A0U1RPK4_MOUSE	Unique	26334.6	0	55557.9	0	18390.5	0	109282	0	51537.9	0	39943.1	0	24444.9	0	152278	0	sp|P10852|4F2_MOUSE;tr|A0A0U1RPK4|A0A0U1RPK4_MOUSE	38951	11.3752	20230929_DDA_TMT18_CD1_MF102_HS_A_3_1_rep03.38951.38951.3
YALNHPDTVEGLVLINIDPNAK	YALNHPDTVEGLVLINIDPNAK	sp|Q9QYG0|NDRG2_MOUSE;tr|A0A2I3BPL1|A0A2I3BPL1_MOUSE;tr|A0A2I3BPW0|A0A2I3BPW0_MOUSE;tr|A0A2I3BQR5|A0A2I3BQR5_MOUSE	Unique	28901	0	51763.8	1674.18	21658.9	0	127833	11.7012	46730	0	38548.7	0.0369773	18732.9	0	162071	2.9259e-05	sp|Q9QYG0|NDRG2_MOUSE;tr|A0A2I3BPL1|A0A2I3BPL1_MOUSE;tr|A0A2I3BPW0|A0A2I3BPW0_MOUSE;tr|A0A2I3BQR5|A0A2I3BQR5_MOUSE	38963	13.8399	20230929_DDA_TMT18_CD1_MF102_HS_A_3_1_rep03.38963.38963.3
FANSLVGVQQQLQAFNTYR	FANSLVGVQQQLQAFNTYR	sp|Q62261|SPTB2_MOUSE	UniqueCovered	25812.6	0	51061.5	0	17831.7	0	94179.5	0	40179	0	36689.2	0	15731.1	0	126368	0	sp|Q62261|SPTB2_MOUSE;tr|A0A0A0MQG2|A0A0A0MQG2_MOUSE	39081	10.631	20230929_DDA_TMT18_CD1_MF102_HS_A_3_1_rep03.39081.39081.2
GVAGALRPLLQGAVPAASEPPVLDVK	GVAGALRPLLQGAVPAASEPPVLDVK	sp|Q9CR68|UCRI_MOUSE	Unique	32073.6	0	68466.5	0	26957.1	0	130233	0	60019.5	0	49759.8	0	27659	0	184338	0	sp|Q9CR68|UCRI_MOUSE	39110	13.7704	20230929_DDA_TMT18_CD1_MF102_HS_A_3_1_rep03.39110.39110.3
FGIAAKYQLDPTASISAKVNNSSLIGVGYTQTLRPGVK	FGIAAK[304.207146]YQLDPTASISAK[304.207146]VNNSSLIGVGYTQTLRPGVK	sp|Q60930|VDAC2_MOUSE;tr|G3UX26|G3UX26_MOUSE	Unique	27894	0	87245.9	1295.05	29639.6	0	160050	9.05141	62440.8	0	61728.6	0.0286036	26610.1	0	233275	2.26332e-05	sp|Q60930|VDAC2_MOUSE;tr|G3UX26|G3UX26_MOUSE	39205	12.5116	20230929_DDA_TMT18_CD1_MF102_HS_A_3_1_rep03.39205.39205.5
LLVSASQDGKLIIWDSYTTNKVHAIPLR	LLVSASQDGK[304.207146]LIIWDSYTTNK[304.207146]VHAIPLR	sp|P62874|GBB1_MOUSE;tr|H3BKR2|H3BKR2_MOUSE;tr|H3BLF7|H3BLF7_MOUSE	UniqueCovered	37316	0	166428	0	80262.6	0	385431	0	162016	0	107589	0	74407.5	0	403421	0	sp|P62874|GBB1_MOUSE;sp|P62880|GBB2_MOUSE;tr|D3Z1M1|D3Z1M1_MOUSE;tr|H3BKR2|H3BKR2_MOUSE;tr|D3Z1T4|D3Z1T4_MOUSE;tr|H3BLF7|H3BLF7_MOUSE;tr|E9QKR0|E9QKR0_MOUSE;tr|D3YZX3|D3YZX3_MOUSE	39217	12.9567	20230929_DDA_TMT18_CD1_MF102_HS_A_3_1_rep03.39217.39217.5
AVFVDLEPTVIDEIR	AVFVDLEPTVIDEIR	sp|P68368|TBA4A_MOUSE;tr|A0A0A0MQA5|A0A0A0MQA5_MOUSE	UniqueCovered	34232.9	0	73434.6	0	33626.1	0	162343	0	65941.9	0	55132.9	0	28871	0	199413	0	sp|P68368|TBA4A_MOUSE;tr|A0A0A0MQA5|A0A0A0MQA5_MOUSE;tr|A0A087WRB4|A0A087WRB4_MOUSE;tr|A0A087WQS4|A0A087WQS4_MOUSE;tr|A0A087WSB0|A0A087WSB0_MOUSE;tr|A0A087WSL5|A0A087WSL5_MOUSE	39239	13.1237	20230929_DDA_TMT18_CD1_MF102_HS_A_3_1_rep03.39239.39239.2
VGQLLKDPKVSLAVLNPYIK	VGQLLK[304.207146]DPK[304.207146]VSLAVLNPYIK	sp|Q9DB20|ATPO_MOUSE	Greedy	23664.2	0	117445	0	35100.7	0	208996	0	89647.4	0	78539.9	0	26429.8	0	368713	0	sp|Q9DB20|ATPO_MOUSE;tr|A0A338P776|A0A338P776_MOUSE	39250	10.75	20230929_DDA_TMT18_CD1_MF102_HS_A_3_1_rep03.39250.39250.4
AVFVDLEPTVIDEIR	AVFVDLEPTVIDEIR	sp|P68368|TBA4A_MOUSE;tr|A0A0A0MQA5|A0A0A0MQA5_MOUSE	UniqueCovered	31275.6	0	81763	0	25865.9	0	166211	0	68370.8	0	54887.9	0	23498.3	0	203665	0	sp|P68368|TBA4A_MOUSE;tr|A0A0A0MQA5|A0A0A0MQA5_MOUSE;tr|A0A087WRB4|A0A087WRB4_MOUSE;tr|A0A087WQS4|A0A087WQS4_MOUSE;tr|A0A087WSB0|A0A087WSB0_MOUSE;tr|A0A087WSL5|A0A087WSL5_MOUSE	39273	13.1928	20230929_DDA_TMT18_CD1_MF102_HS_A_3_1_rep03.39273.39273.2
HSQFIGYPITLFVEK	HSQFIGYPITLFVEK	sp|P07901|HS90A_MOUSE	Unique	4792	0	7732.24	0	3353.85	0	14576.8	0	8464.79	0	6118.6	0	2203.56	0	26647.5	0	sp|P07901|HS90A_MOUSE	39390	12.2327	20230929_DDA_TMT18_CD1_MF102_HS_A_3_1_rep03.39390.39390.3
VFHLPTTTFIGGQEPALPLR	VFHLPTTTFIGGQEPALPLR	sp|Q60597|ODO1_MOUSE;tr|Z4YJV4|Z4YJV4_MOUSE	Unique	24064.6	0	54570.4	0	23024.7	0	97388.7	0	49819.3	0	38530.1	0	21359.2	0	143343	0	sp|Q60597|ODO1_MOUSE;tr|Z4YJV4|Z4YJV4_MOUSE	39449	10.1668	20230929_DDA_TMT18_CD1_MF102_HS_A_3_1_rep03.39449.39449.3
KVESLLDELAFVR	KVESLLDELAFVR	sp|P46660|AINX_MOUSE	Unique	1922.02	0	4356.07	0	698.626	0	6418.19	0	562.961	0	1164.89	0	0	0	7156.62	0	sp|P46660|AINX_MOUSE	39671	14.4815	20230929_DDA_TMT18_CD1_MF102_HS_A_3_1_rep03.39671.39671.3
KPAAGLSAAPVPPAAAPLLDFSSDSVPPAPR	KPAAGLSAAPVPPAAAPLLDFSSDSVPPAPR	sp|Q99P72|RTN4_MOUSE	Unique	30600.3	0	62953.2	0	24091.1	0	142758	0	63366.3	0	44481.7	0	26802.3	0	168874	0	sp|Q99P72|RTN4_MOUSE	39684	10.6508	20230929_DDA_TMT18_CD1_MF102_HS_A_3_1_rep03.39684.39684.3
LHLQSTDYGNFLANEASPLTVSVIDDK	LHLQSTDYGNFLANEASPLTVSVIDDK	sp|P51863|VA0D1_MOUSE	Unique	26745.9	0	67215	0	23790.3	0	124840	0	52447.3	0	40243.5	0	20468.4	0	153825	0	sp|P51863|VA0D1_MOUSE	39707	23.3216	20230929_DDA_TMT18_CD1_MF102_HS_A_3_1_rep03.39707.39707.3
AVFVDLEPTVIDEIR	AVFVDLEPTVIDEIR	sp|P68368|TBA4A_MOUSE;tr|A0A0A0MQA5|A0A0A0MQA5_MOUSE	UniqueCovered	49830.1	0	109094	0	45973.8	0	214950	0	105105	0	67750.6	0	42076.3	0	254369	0	sp|P68368|TBA4A_MOUSE;tr|A0A0A0MQA5|A0A0A0MQA5_MOUSE;tr|A0A087WRB4|A0A087WRB4_MOUSE;tr|A0A087WQS4|A0A087WQS4_MOUSE;tr|A0A087WSB0|A0A087WSB0_MOUSE;tr|A0A087WSL5|A0A087WSL5_MOUSE	39744	12.1795	20230929_DDA_TMT18_CD1_MF102_HS_A_3_1_rep03.39744.39744.2
AQVVLQAVTAVQTANTPLSGTTVSESAVTPAQSPVLR	AQVVLQAVTAVQTANTPLSGTTVSESAVTPAQSPVLR	sp|Q91Z31|PTBP2_MOUSE;tr|A0A0G2JGW0|A0A0G2JGW0_MOUSE;tr|Q3V328|Q3V328_MOUSE	Unique	23374.7	0	57559	0	21531.7	0	118396	0	53887.6	0	40888.7	0	19048.1	0	147257	0	sp|Q91Z31|PTBP2_MOUSE;tr|Q3V328|Q3V328_MOUSE;tr|A0A0G2JGW0|A0A0G2JGW0_MOUSE	39780	9.13775	20230929_DDA_TMT18_CD1_MF102_HS_A_3_1_rep03.39780.39780.4
LDQLFEMADQYQYQVVLVEPK	LDQLFEM[15.9949]ADQYQYQVVLVEPK	sp|P16330|CN37_MOUSE	Unique	13619.2	0	30381.6	0	9888.82	0	42598.2	0	19469.5	0	15675.4	0	9411.09	0	54684	0	sp|P16330|CN37_MOUSE	39897	10.536	20230929_DDA_TMT18_CD1_MF102_HS_A_3_1_rep03.39897.39897.2
ALIGMTAGATGAFVGTPAEVALIR	ALIGM[15.9949]TAGATGAFVGTPAEVALIR	sp|Q9CR62|M2OM_MOUSE	UniqueCovered	26061.4	0	58791.4	0	20212.3	0	116837	0	53746.6	0	41727.5	0	20460	0	162874	0	sp|Q9CR62|M2OM_MOUSE;tr|Q5SX46|Q5SX46_MOUSE	39959	10.2331	20230929_DDA_TMT18_CD1_MF102_HS_A_3_1_rep03.39959.39959.3
AKDINQEVYNFLATAGAK	AK[304.207146]DINQEVYNFLATAGAK	sp|Q99KI0|ACON_MOUSE	Unique	62267	0	131223	0	27402.9	0	168065	0	85876.2	0	72260.3	0	25032.7	0	321171	0	sp|Q99KI0|ACON_MOUSE	39979	12.5785	20230929_DDA_TMT18_CD1_MF102_HS_A_3_1_rep03.39979.39979.3
GLKMSATFIGNSTAIQELFK	GLK[304.207146]M[15.9949]SATFIGNSTAIQELFK	sp|P68372|TBB4B_MOUSE	Multiple	152472	0	235866	0.00239933	53007.8	0	397786	5.50085	215863	0	164571	5179.17	50816	0	431277	4.09812	sp|P68372|TBB4B_MOUSE;sp|Q9CWF2|TBB2B_MOUSE;sp|Q7TMM9|TBB2A_MOUSE	39987	12.2858	20230929_DDA_TMT18_CD1_MF102_HS_A_3_1_rep03.39987.39987.3
ALIGMTAGATGAFVGTPAEVALIR	ALIGM[15.9949]TAGATGAFVGTPAEVALIR	sp|Q9CR62|M2OM_MOUSE	UniqueCovered	20413.2	0	49968.8	1365.98	18782.8	0	106438	9.54712	39039.6	0	38748.7	0.0301701	14806.3	0	145227	2.38727e-05	sp|Q9CR62|M2OM_MOUSE;tr|Q5SX46|Q5SX46_MOUSE	40012	9.39145	20230929_DDA_TMT18_CD1_MF102_HS_A_3_1_rep03.40012.40012.3
AKDINQEVYNFLATAGAK	AK[304.207146]DINQEVYNFLATAGAK	sp|Q99KI0|ACON_MOUSE	Unique	48296.3	0	96109.2	2.61326e-06	21559.1	0	131916	0.00599132	65000.6	0	54394.7	5.64096	20013.8	0	250278	2434.68	sp|Q99KI0|ACON_MOUSE	40022	11.1001	20230929_DDA_TMT18_CD1_MF102_HS_A_3_1_rep03.40022.40022.3
ITTTKKGSITSVQAIYVPADDLTDPAPATTFAHLDATTVLSR	ITTTK[304.207146]K[304.207146]GSITSVQAIYVPADDLTDPAPATTFAHLDATTVLSR	sp|P56480|ATPB_MOUSE	Unique	18179.8	0	58273.6	0	27526.9	0	132358	0	44463.3	0	42099.6	0	24193	0	161037	0	sp|P56480|ATPB_MOUSE	40281	17.3969	20230929_DDA_TMT18_CD1_MF102_HS_A_3_1_rep03.40281.40281.5
IITITGTQDQIQNAQYLLQNSVK	IITITGTQDQIQNAQYLLQNSVK	sp|P61979|HNRPK_MOUSE;tr|B2M1R6|B2M1R6_MOUSE;tr|H3BLL4|H3BLL4_MOUSE	Unique	29049.5	1.36496e-06	62214.9	0	30010.3	0.007883	137486	0	68174.6	8.71168	48891.4	0	26081.2	7063.86	188663	0	sp|P61979|HNRPK_MOUSE;tr|H3BLL4|H3BLL4_MOUSE;tr|B2M1R6|B2M1R6_MOUSE	40312	10.7357	20230929_DDA_TMT18_CD1_MF102_HS_A_3_1_rep03.40312.40312.3
TSVNVVGDSFGAGIVYHLSKSELDTIDSQHR	TSVNVVGDSFGAGIVYHLSK[304.207146]SELDTIDSQHR	sp|P43006|EAA2_MOUSE;tr|A2APL5|A2APL5_MOUSE	UniqueCovered	71937.1	0	121234	0	48423.4	0	265559	0	150130	0	55596.5	0	38580	0	191391	0	sp|P43006|EAA2_MOUSE;tr|F6ZRK3|F6ZRK3_MOUSE;tr|F7CAM6|F7CAM6_MOUSE;tr|A2APL5|A2APL5_MOUSE	40313	12.6875	20230929_DDA_TMT18_CD1_MF102_HS_A_3_1_rep03.40313.40313.5
QYKPVVYSNTIQSLAAIVR	QYK[304.207146]PVVYSNTIQSLAAIVR	sp|P18872|GNAO_MOUSE	UniqueCovered	73498.6	0	133153	0	26475.1	0	187065	0	98432.6	0	68658.6	0	26629	0	277455	0	sp|P18872|GNAO_MOUSE;tr|F7BLT7|F7BLT7_MOUSE;tr|D3Z2M7|D3Z2M7_MOUSE	40527	10.5363	20230929_DDA_TMT18_CD1_MF102_HS_A_3_1_rep03.40527.40527.3
EKFSPLTANLMNLLAENGR	EK[304.207146]FSPLTANLM[15.9949]NLLAENGR	sp|Q9DB20|ATPO_MOUSE	Greedy	48303.8	0	121071	0	52014.5	0	252747	0	103344	0	87460.9	0	45385.6	0	364985	0	sp|Q9DB20|ATPO_MOUSE;tr|F7D3P8|F7D3P8_MOUSE	40567	12.0994	20230929_DDA_TMT18_CD1_MF102_HS_A_3_1_rep03.40567.40567.3
TAGAQVVLTDQELQLWPSDLDKPSASEGLPPGSR	TAGAQVVLTDQELQLWPSDLDK[304.207146]PSASEGLPPGSR	sp|P16330|CN37_MOUSE	Unique	28192.4	0	86665.4	0	23487.8	0	169545	0	51770.1	0	78593.9	0	22675.5	0	185042	0	sp|P16330|CN37_MOUSE	40592	9.12677	20230929_DDA_TMT18_CD1_MF102_HS_A_3_1_rep03.40592.40592.4
TPGTWSHITEQIGMFSFTGLNPK	TPGTWSHITEQIGM[15.9949]FSFTGLNPK	sp|P05201|AATC_MOUSE	Unique	34407.6	0	49622.8	1798.42	35677.3	0	135685	12.5696	53810.2	0	48871.2	0.0397215	25856.7	0	178968	3.14304e-05	sp|P05201|AATC_MOUSE	40598	10.3782	20230929_DDA_TMT18_CD1_MF102_HS_A_3_1_rep03.40598.40598.3
VIHDNFGIVEGLMTTVHAITATQK	VIHDNFGIVEGLM[15.9949]TTVHAITATQK	sp|P16858|G3P_MOUSE;tr|A0A1D5RLD8|A0A1D5RLD8_MOUSE;tr|S4R1W1|S4R1W1_MOUSE	Greedy	5704.55	0	16273.6	0	2910.79	0	23510	0	11722.7	0	9400.56	0	4844.35	0	33079.6	0	sp|P16858|G3P_MOUSE;tr|S4R257|S4R257_MOUSE;tr|S4R1W1|S4R1W1_MOUSE;tr|A0A0A0MQF6|A0A0A0MQF6_MOUSE;tr|A0A1D5RLD8|A0A1D5RLD8_MOUSE	40611	10.9657	20230929_DDA_TMT18_CD1_MF102_HS_A_3_1_rep03.40611.40611.4
GPGLGSTQGQTIALPAQGLIEFR	GPGLGSTQGQTIALPAQGLIEFR	sp|P42669|PURA_MOUSE	Unique	26407.9	0	51521.2	0	17233.6	0	86634.9	0	42777.4	0	32288.8	0	14281.8	0	122427	0	sp|P42669|PURA_MOUSE	40628	12.2822	20230929_DDA_TMT18_CD1_MF102_HS_A_3_1_rep03.40628.40628.3
GPGLGSTQGQTIALPAQGLIEFR	GPGLGSTQGQTIALPAQGLIEFR	sp|P42669|PURA_MOUSE	Unique	31009.6	0	61624.1	2138.26	18030.3	0	103643	14.9448	49979.4	0	35246.3	0.0472274	15845.5	0	144564	3.73696e-05	sp|P42669|PURA_MOUSE	40640	11.6797	20230929_DDA_TMT18_CD1_MF102_HS_A_3_1_rep03.40640.40640.3
GPGLGSTQGQTIALPAQGLIEFR	GPGLGSTQGQTIALPAQGLIEFR	sp|P42669|PURA_MOUSE	Unique	13448.2	0	32296.5	0	10639.9	0	54935.2	0	23947.2	0	22246.8	0	8913.17	0	73505.1	0	sp|P42669|PURA_MOUSE	40648	12.2793	20230929_DDA_TMT18_CD1_MF102_HS_A_3_1_rep03.40648.40648.2
SGPFGQIFRPDNFVFGQSGAGNNWAK	SGPFGQIFRPDNFVFGQSGAGNNWAK	sp|Q9D6F9|TBB4A_MOUSE	Multiple	28478.4	0	62852.2	2.21771e-06	30829	0	136738	0.00508445	59938.5	0	49274.6	4.78713	26208.7	0	177892	2066.16	sp|P99024|TBB5_MOUSE;sp|P68372|TBB4B_MOUSE;sp|Q9CWF2|TBB2B_MOUSE;sp|Q7TMM9|TBB2A_MOUSE;sp|Q9D6F9|TBB4A_MOUSE;tr|G3UZR1|G3UZR1_MOUSE	40659	9.54032	20230929_DDA_TMT18_CD1_MF102_HS_A_3_1_rep03.40659.40659.3
AVFVDLEPTVIDEIR	AVFVDLEPTVIDEIR	sp|P68368|TBA4A_MOUSE;tr|A0A0A0MQA5|A0A0A0MQA5_MOUSE	UniqueCovered	32385.6	0	61964.6	0	26687.3	0	141401	0	53321.5	0	52839.1	0	18892.3	0	182623	0	sp|P68368|TBA4A_MOUSE;tr|A0A0A0MQA5|A0A0A0MQA5_MOUSE;tr|A0A087WRB4|A0A087WRB4_MOUSE;tr|A0A087WQS4|A0A087WQS4_MOUSE;tr|A0A087WSB0|A0A087WSB0_MOUSE;tr|A0A087WSL5|A0A087WSL5_MOUSE	40681	13.2661	20230929_DDA_TMT18_CD1_MF102_HS_A_3_1_rep03.40681.40681.2
VIHDNFGIVEGLMTTVHAITATQK	VIHDNFGIVEGLM[15.9949]TTVHAITATQK	sp|P16858|G3P_MOUSE;tr|A0A1D5RLD8|A0A1D5RLD8_MOUSE;tr|S4R1W1|S4R1W1_MOUSE	Greedy	26124.6	0	70107.4	0	29987.6	0	140300	0	60075.6	0	53919.2	0	25778	0	189009	0	sp|P16858|G3P_MOUSE;tr|S4R257|S4R257_MOUSE;tr|S4R1W1|S4R1W1_MOUSE;tr|A0A0A0MQF6|A0A0A0MQF6_MOUSE;tr|A0A1D5RLD8|A0A1D5RLD8_MOUSE	40738	9.53349	20230929_DDA_TMT18_CD1_MF102_HS_A_3_1_rep03.40738.40738.3
TPVFVSPTPPPPPPPLPSALSTSSLR	TPVFVSPTPPPPPPPLPSALSTSSLR	sp|Q8R5H6|WASF1_MOUSE	Unique	27217.1	0	61309.1	1835.87	16186.5	0	129003	12.8313	54960.1	0	45602.4	0.0405486	27179.6	0	150402	3.20849e-05	sp|Q8R5H6|WASF1_MOUSE	40798	10.1834	20230929_DDA_TMT18_CD1_MF102_HS_A_3_1_rep03.40798.40798.3
DKPVTVVQSIGTEVIGTLRPDYR	DKPVTVVQSIGTEVIGTLRPDYR	sp|Q640R3|HECAM_MOUSE	Unique	5026.93	0	6705.26	0	3560.79	0	21855.9	0	6549.2	0	5277.06	0	3517.7	0	28611.7	0	sp|Q640R3|HECAM_MOUSE	40799	10.2289	20230929_DDA_TMT18_CD1_MF102_HS_A_3_1_rep03.40799.40799.4
DEGANAFFKGAWSNVLR	DEGANAFFK[304.207146]GAWSNVLR	sp|P48962|ADT1_MOUSE	Unique	204018	0	273344	2.76614e-06	20619.5	0	254956	0.00634182	136139	0	146877	5.97096	31106.2	0	643717	2577.11	sp|P48962|ADT1_MOUSE	40862	9.46848	20230929_DDA_TMT18_CD1_MF102_HS_A_3_1_rep03.40862.40862.3
EVAAFAQFGSDLDAATQQLLSR	EVAAFAQFGSDLDAATQQLLSR	sp|Q03265|ATPA_MOUSE;tr|D3Z6F5|D3Z6F5_MOUSE	Unique	19669.7	0	39128.9	0	19843.4	0	86965.2	0	30387.4	0	29677.2	0	18765.2	0	115106	0	sp|Q03265|ATPA_MOUSE;tr|D3Z6F5|D3Z6F5_MOUSE	40912	10.5649	20230929_DDA_TMT18_CD1_MF102_HS_A_3_1_rep03.40912.40912.2
EVAAFAQFGSDLDAATQQLLSR	EVAAFAQFGSDLDAATQQLLSR	sp|Q03265|ATPA_MOUSE;tr|D3Z6F5|D3Z6F5_MOUSE	Unique	33317.4	0	54963.5	0	23015.2	0	121494	0	51125.3	0	42542.3	0	17952.9	0	161425	0	sp|Q03265|ATPA_MOUSE;tr|D3Z6F5|D3Z6F5_MOUSE	40915	10.9938	20230929_DDA_TMT18_CD1_MF102_HS_A_3_1_rep03.40915.40915.3
VDDKVNFHFILFNNVDGHLYELDGR	VDDK[304.207146]VNFHFILFNNVDGHLYELDGR	sp|Q9R0P9|UCHL1_MOUSE	Unique	16126.2	0	30535.6	0	10699.5	0	60426.6	0	25035.1	0	23852.5	0	6167.98	0	61789.8	0	sp|Q9R0P9|UCHL1_MOUSE	40920	15.5263	20230929_DDA_TMT18_CD1_MF102_HS_A_3_1_rep03.40920.40920.5
EVAAFAQFGSDLDAATQQLLSR	EVAAFAQFGSDLDAATQQLLSR	sp|Q03265|ATPA_MOUSE;tr|D3Z6F5|D3Z6F5_MOUSE	Unique	11310	0	33211.2	0	8953.33	0	68233.7	0	30588.8	0	21134.9	0	14014.9	0	86260.4	0	sp|Q03265|ATPA_MOUSE;tr|D3Z6F5|D3Z6F5_MOUSE	40934	10.8045	20230929_DDA_TMT18_CD1_MF102_HS_A_3_1_rep03.40934.40934.2
LFNLVHQAYEVLSDPQTR	LFNLVHQAYEVLSDPQTR	sp|Q5U458|DJC11_MOUSE;tr|A2A8D1|A2A8D1_MOUSE;tr|E9Q8B3|E9Q8B3_MOUSE	Unique	15226.2	0	36170.2	0	11712.2	0	73361.1	0	34445	0	20509.8	0	16247.3	0	104491	0	sp|Q5U458|DJC11_MOUSE;tr|A2A8D1|A2A8D1_MOUSE;tr|E9Q8B3|E9Q8B3_MOUSE	40958	10.7852	20230929_DDA_TMT18_CD1_MF102_HS_A_3_1_rep03.40958.40958.3
GHYTEGAELVDSVLDVVR	GHYTEGAELVDSVLDVVR	sp|P68372|TBB4B_MOUSE	Multiple	10365.5	0	20175.2	0	6350.15	0	24248.6	0	13878.9	0	11617.2	0	3178.24	0	44889.9	0	sp|P99024|TBB5_MOUSE;sp|P68372|TBB4B_MOUSE;sp|Q9CWF2|TBB2B_MOUSE;sp|Q7TMM9|TBB2A_MOUSE;sp|Q922F4|TBB6_MOUSE;sp|Q9ERD7|TBB3_MOUSE;tr|G3UZR1|G3UZR1_MOUSE	40985	13.8603	20230929_DDA_TMT18_CD1_MF102_HS_A_3_1_rep03.40985.40985.3
LGEHNIDVLEGGEQFIDAEKIIRHPDYNK	LGEHNIDVLEGGEQFIDAEKIIRHPDYNK	tr|F6R7E8|F6R7E8_MOUSE;tr|Q9CPN7|Q9CPN7_MOUSE	Unique	15902.7	0	30575.1	0	12802.2	0	67565.3	0	22880	0	27992.2	0	9977.86	0	73752.5	0	tr|F6R7E8|F6R7E8_MOUSE;tr|Q9CPN7|Q9CPN7_MOUSE	40989	10.9412	20230929_DDA_TMT18_CD1_MF102_HS_A_3_1_rep03.40989.40989.3
SGPFGQIFRPDNFVFGQSGAGNNWAK	SGPFGQIFRPDNFVFGQSGAGNNWAK	sp|Q9D6F9|TBB4A_MOUSE	Multiple	32024.9	0	77919.7	0	50710.5	0	228534	0	84997	0	67357.7	0	42456.7	0	251097	0	sp|P99024|TBB5_MOUSE;sp|P68372|TBB4B_MOUSE;sp|Q9CWF2|TBB2B_MOUSE;sp|Q7TMM9|TBB2A_MOUSE;sp|Q9D6F9|TBB4A_MOUSE;tr|G3UZR1|G3UZR1_MOUSE	41064	15.7927	20230929_DDA_TMT18_CD1_MF102_HS_A_3_1_rep03.41064.41064.3
AVFVDLEPTVIDEIR	AVFVDLEPTVIDEIR	sp|P68368|TBA4A_MOUSE;tr|A0A0A0MQA5|A0A0A0MQA5_MOUSE	UniqueCovered	45849.4	0	77943	0	36605.6	0	190128	0	80599.2	0	60086.5	0	35181.1	0	246729	0	sp|P68368|TBA4A_MOUSE;tr|A0A0A0MQA5|A0A0A0MQA5_MOUSE;tr|A0A087WRB4|A0A087WRB4_MOUSE;tr|A0A087WQS4|A0A087WQS4_MOUSE;tr|A0A087WSB0|A0A087WSB0_MOUSE;tr|A0A087WSL5|A0A087WSL5_MOUSE	41083	12.8241	20230929_DDA_TMT18_CD1_MF102_HS_A_3_1_rep03.41083.41083.2
EGKIVQVTAADAFLDLIR	EGK[304.207146]IVQVTAADAFLDLIR	sp|P56564|EAA1_MOUSE	Unique	29326.5	0	49921.5	0	22288.2	0	106350	0	42514.3	0	38765.2	0	20175.5	0	158938	0	sp|P56564|EAA1_MOUSE	41093	11.0913	20230929_DDA_TMT18_CD1_MF102_HS_A_3_1_rep03.41093.41093.3
VIHDNFGIVEGLMTTVHAITATQKTVDGPSGK	VIHDNFGIVEGLM[15.9949]TTVHAITATQK[304.207146]TVDGPSGK	sp|P16858|G3P_MOUSE;tr|A0A1D5RLD8|A0A1D5RLD8_MOUSE;tr|S4R1W1|S4R1W1_MOUSE	Greedy	40453.6	0	70184	0	18535.3	0	77923.5	0	42147.4	0	33722.3	0	9654.94	0	149319	0	sp|P16858|G3P_MOUSE;tr|S4R257|S4R257_MOUSE;tr|S4R1W1|S4R1W1_MOUSE;tr|A0A0A0MQF6|A0A0A0MQF6_MOUSE;tr|A0A1D5RLD8|A0A1D5RLD8_MOUSE	41130	14.1195	20230929_DDA_TMT18_CD1_MF102_HS_A_3_1_rep03.41130.41130.5
MAVTFIGNSTAIQELFKR	M[15.9949]AVTFIGNSTAIQELFK[304.207146]R	sp|P99024|TBB5_MOUSE	Unique	154009	0	308664	0	44240.7	0	336083	0	146748	0	124171	0	45016	0	387418	0	sp|P99024|TBB5_MOUSE	41138	10.0572	20230929_DDA_TMT18_CD1_MF102_HS_A_3_1_rep03.41138.41138.3
SGPFGQIFRPDNFVFGQSGAGNNWAK	SGPFGQIFRPDNFVFGQSGAGNNWAK	sp|Q9D6F9|TBB4A_MOUSE	Multiple	10574.2	0	14715.1	0	6231.49	0	29952.6	0	10676.6	0	11798	0	2812.25	0	38918.1	0	sp|P99024|TBB5_MOUSE;sp|P68372|TBB4B_MOUSE;sp|Q9CWF2|TBB2B_MOUSE;sp|Q7TMM9|TBB2A_MOUSE;sp|Q9D6F9|TBB4A_MOUSE;tr|G3UZR1|G3UZR1_MOUSE	41178	19.6531	20230929_DDA_TMT18_CD1_MF102_HS_A_3_1_rep03.41178.41178.2
VNFHFILFNNVDGHLYELDGR	VNFHFILFNNVDGHLYELDGR	sp|Q9R0P9|UCHL1_MOUSE	Unique	4908.61	0	8890.14	0	1166.95	0	13233.3	0	5029.72	0	4889.07	0	2858.04	0	17867.2	0	sp|Q9R0P9|UCHL1_MOUSE	41200	13.6632	20230929_DDA_TMT18_CD1_MF102_HS_A_3_1_rep03.41200.41200.4
VNFHFILFNNVDGHLYELDGR	VNFHFILFNNVDGHLYELDGR	sp|Q9R0P9|UCHL1_MOUSE	Unique	35010	0	81061.7	1578.74	34909.6	0	164941	11.0342	75351.4	0	54875.8	0.0348694	19140.1	0	251657	2.75911e-05	sp|Q9R0P9|UCHL1_MOUSE	41222	12.5279	20230929_DDA_TMT18_CD1_MF102_HS_A_3_1_rep03.41222.41222.3
VIHDNFGIVEGLMTTVHAITATQKTVDGPSGK	VIHDNFGIVEGLM[15.9949]TTVHAITATQK[304.207146]TVDGPSGK	sp|P16858|G3P_MOUSE;tr|A0A1D5RLD8|A0A1D5RLD8_MOUSE;tr|S4R1W1|S4R1W1_MOUSE	Greedy	37154.1	0	80525	0	22834.4	0	145343	0	65891.7	0	49596.6	0	23129.4	0	194399	0	sp|P16858|G3P_MOUSE;tr|S4R257|S4R257_MOUSE;tr|S4R1W1|S4R1W1_MOUSE;tr|A0A0A0MQF6|A0A0A0MQF6_MOUSE;tr|A0A1D5RLD8|A0A1D5RLD8_MOUSE	41326	10.0294	20230929_DDA_TMT18_CD1_MF102_HS_A_3_1_rep03.41326.41326.4
DYFEEYGKIDTIEIITDR	DYFEEYGK[304.207146]IDTIEIITDR	sp|O88569|ROA2_MOUSE	UniqueCovered	54691.2	0	120959	0	69680.2	0	245900	0	89950.4	0	82136.4	0	57024.7	0	511702	0	sp|O88569|ROA2_MOUSE;tr|A0A0N4SUM2|A0A0N4SUM2_MOUSE	41392	9.90524	20230929_DDA_TMT18_CD1_MF102_HS_A_3_1_rep03.41392.41392.3
GHYTEGAELVDSVLDVVR	GHYTEGAELVDSVLDVVR	sp|P68372|TBB4B_MOUSE	Multiple	9083.95	7.41321e-07	20660.3	0	2794.68	0.00428131	42811.3	0	13153.8	4.73137	12126.4	0	6441.75	3836.43	47461.2	0	sp|P99024|TBB5_MOUSE;sp|P68372|TBB4B_MOUSE;sp|Q9CWF2|TBB2B_MOUSE;sp|Q7TMM9|TBB2A_MOUSE;sp|Q922F4|TBB6_MOUSE;sp|Q9ERD7|TBB3_MOUSE;tr|G3UZR1|G3UZR1_MOUSE	41406	13.4976	20230929_DDA_TMT18_CD1_MF102_HS_A_3_1_rep03.41406.41406.3
IGQESLEFILVQADTPSSPSIDR	IGQESLEFILVQADTPSSPSIDR	sp|P13595|NCAM1_MOUSE;tr|A0A0A6YY91|A0A0A6YY91_MOUSE	UniqueCovered	30715.7	0	72704.5	0	30169.3	0	162909	0	63775.1	0	52795.6	0	28588.4	0	192660	0	sp|P13595|NCAM1_MOUSE;tr|A0A0A6YWU2|A0A0A6YWU2_MOUSE;tr|A0A0A6YY47|A0A0A6YY47_MOUSE;tr|E9Q589|E9Q589_MOUSE;tr|E9QB01|E9QB01_MOUSE;tr|A0A0A6YY91|A0A0A6YY91_MOUSE	41435	10.9385	20230929_DDA_TMT18_CD1_MF102_HS_A_3_1_rep03.41435.41435.3
IGQESLEFILVQADTPSSPSIDR	IGQESLEFILVQADTPSSPSIDR	sp|P13595|NCAM1_MOUSE;tr|A0A0A6YY91|A0A0A6YY91_MOUSE	UniqueCovered	19400.1	0	37759.9	0	16803.4	0	73359	0	29452.7	0	24681.8	0	14458.9	0	98459.7	0	sp|P13595|NCAM1_MOUSE;tr|A0A0A6YWU2|A0A0A6YWU2_MOUSE;tr|A0A0A6YY47|A0A0A6YY47_MOUSE;tr|E9Q589|E9Q589_MOUSE;tr|E9QB01|E9QB01_MOUSE;tr|A0A0A6YY91|A0A0A6YY91_MOUSE	41444	11.1365	20230929_DDA_TMT18_CD1_MF102_HS_A_3_1_rep03.41444.41444.2
GHYTEGAELVDSVLDVVR	GHYTEGAELVDSVLDVVR	sp|P68372|TBB4B_MOUSE	Multiple	7702.36	0	14814.5	0	4227.25	0	30193.8	0	14321.7	0	13116.6	0	4646.52	0	45361.8	0	sp|P99024|TBB5_MOUSE;sp|P68372|TBB4B_MOUSE;sp|Q9CWF2|TBB2B_MOUSE;sp|Q7TMM9|TBB2A_MOUSE;sp|Q922F4|TBB6_MOUSE;sp|Q9ERD7|TBB3_MOUSE;tr|G3UZR1|G3UZR1_MOUSE	41480	12.6711	20230929_DDA_TMT18_CD1_MF102_HS_A_3_1_rep03.41480.41480.3
KLFIGGLSFETTEESLR	K[304.207146]LFIGGLSFETTEESLR	sp|O88569|ROA2_MOUSE	Unique	26237.9	0	48093.3	0	17038.1	0	105713	0	37647.8	0	31060.1	0	19465.8	0	183022	0	sp|O88569|ROA2_MOUSE	41510	9.75115	20230929_DDA_TMT18_CD1_MF102_HS_A_3_1_rep03.41510.41510.3
HVPVVYVDYPGPASLTQIYGTFNR	HVPVVYVDYPGPASLTQIYGTFNR	sp|Q9JHU4|DYHC1_MOUSE	Unique	37773.6	0	59532.5	0	31445.8	0	148348	0	69800.4	0	48355.1	0	26744.5	0	196946	0	sp|Q9JHU4|DYHC1_MOUSE	41536	12.764	20230929_DDA_TMT18_CD1_MF102_HS_A_3_1_rep03.41536.41536.3
AVFVDLEPTVIDEIR	AVFVDLEPTVIDEIR	sp|P68368|TBA4A_MOUSE;tr|A0A0A0MQA5|A0A0A0MQA5_MOUSE	UniqueCovered	34048.8	0	79936.2	1176.63	28929	0	146078	8.22376	61344.6	0	54064.7	0.0259881	32725.4	0	192038	2.05636e-05	sp|P68368|TBA4A_MOUSE;tr|A0A0A0MQA5|A0A0A0MQA5_MOUSE;tr|A0A087WRB4|A0A087WRB4_MOUSE;tr|A0A087WQS4|A0A087WQS4_MOUSE;tr|A0A087WSB0|A0A087WSB0_MOUSE;tr|A0A087WSL5|A0A087WSL5_MOUSE	41616	12.9457	20230929_DDA_TMT18_CD1_MF102_HS_A_3_1_rep03.41616.41616.2
AVFVDLEPTVIDEIR	AVFVDLEPTVIDEIR	sp|P68368|TBA4A_MOUSE;tr|A0A0A0MQA5|A0A0A0MQA5_MOUSE	UniqueCovered	1706.65	0	9179.4	0	273.565	0	12629.5	0	4804.65	0	4031.55	0	0	0	18253.6	0	sp|P68368|TBA4A_MOUSE;tr|A0A0A0MQA5|A0A0A0MQA5_MOUSE;tr|A0A087WRB4|A0A087WRB4_MOUSE;tr|A0A087WQS4|A0A087WQS4_MOUSE;tr|A0A087WSB0|A0A087WSB0_MOUSE;tr|A0A087WSL5|A0A087WSL5_MOUSE	41640	12.2561	20230929_DDA_TMT18_CD1_MF102_HS_A_3_1_rep03.41640.41640.3
FQEHLQLQNLGINPANIGFSTLTMESDK	FQEHLQLQNLGINPANIGFSTLTM[15.9949]ESDK	sp|Q68FD5|CLH1_MOUSE;tr|Q5SXR6|Q5SXR6_MOUSE	Unique	20537	0	55304.7	0	21561.2	0	118190	0	43779.6	0	36661.5	0	24773.5	0	140223	0	sp|Q68FD5|CLH1_MOUSE;tr|Q5SXR6|Q5SXR6_MOUSE	41681	12.785	20230929_DDA_TMT18_CD1_MF102_HS_A_3_1_rep03.41681.41681.3
FQEHLQLQNLGINPANIGFSTLTMESDK	FQEHLQLQNLGINPANIGFSTLTM[15.9949]ESDK	sp|Q68FD5|CLH1_MOUSE;tr|Q5SXR6|Q5SXR6_MOUSE	Unique	21092.4	0	45564.9	0	21827.9	0	102437	0	41129	0	36510.8	0	19825.9	0	131898	0	sp|Q68FD5|CLH1_MOUSE;tr|Q5SXR6|Q5SXR6_MOUSE	41704	13.5051	20230929_DDA_TMT18_CD1_MF102_HS_A_3_1_rep03.41704.41704.3
KGSITSVQAIYVPADDLTDPAPATTFAHLDATTVLSR	K[304.207146]GSITSVQAIYVPADDLTDPAPATTFAHLDATTVLSR	sp|P56480|ATPB_MOUSE	Unique	39575.6	0	79290.3	0	22232.9	0	136447	0	52068.3	0	47586.6	0	22428.1	0	181302	0	sp|P56480|ATPB_MOUSE	41719	14.79	20230929_DDA_TMT18_CD1_MF102_HS_A_3_1_rep03.41719.41719.4
KGSITSVQAIYVPADDLTDPAPATTFAHLDATTVLSR	K[304.207146]GSITSVQAIYVPADDLTDPAPATTFAHLDATTVLSR	sp|P56480|ATPB_MOUSE	Unique	30546.6	1231.03	48856.9	0	16973.6	12.0441	93805.7	0	36357.9	0	38615.6	5.94386	13897.9	0	150390	2566.65	sp|P56480|ATPB_MOUSE	41769	9.36512	20230929_DDA_TMT18_CD1_MF102_HS_A_3_1_rep03.41769.41769.4
SGPFGQIFRPDNFVFGQSGAGNNWAK	SGPFGQIFRPDNFVFGQSGAGNNWAK	sp|Q9D6F9|TBB4A_MOUSE	Multiple	24212.8	0	56445.6	2005.08	40428.6	0	179875	14.014	61465.5	0	54249.9	0.0442859	39613.7	0	184639	3.50421e-05	sp|P99024|TBB5_MOUSE;sp|P68372|TBB4B_MOUSE;sp|Q9CWF2|TBB2B_MOUSE;sp|Q7TMM9|TBB2A_MOUSE;sp|Q9D6F9|TBB4A_MOUSE;tr|G3UZR1|G3UZR1_MOUSE	41928	12.9877	20230929_DDA_TMT18_CD1_MF102_HS_A_3_1_rep03.41928.41928.3
IDSVLLTHIGADNLPGINGLLQR	IDSVLLTHIGADNLPGINGLLQR	sp|Q9QYR6|MAP1A_MOUSE;tr|A2ARP8|A2ARP8_MOUSE	Unique	36690.1	0	69877	0	26192.7	0	152269	0	67916.1	0	57649.4	0	25510.4	0	197420	0	sp|Q9QYR6|MAP1A_MOUSE;tr|A2ARP8|A2ARP8_MOUSE	41997	13.0441	20230929_DDA_TMT18_CD1_MF102_HS_A_3_1_rep03.41997.41997.3
THTQDAVPLTLGQEFSGYVQQVQYAMVR	THTQDAVPLTLGQEFSGYVQQVQYAM[15.9949]VR	sp|P97807|FUMH_MOUSE	Unique	27517.2	0	55603.6	0	30361	0	132925	0	50229.8	0	40171.6	0	23661.2	0	142933	0	sp|P97807|FUMH_MOUSE	42006	13.6847	20230929_DDA_TMT18_CD1_MF102_HS_A_3_1_rep03.42006.42006.3
AVFVDLEPTVIDEIR	AVFVDLEPTVIDEIR	sp|P68368|TBA4A_MOUSE;tr|A0A0A0MQA5|A0A0A0MQA5_MOUSE	UniqueCovered	40403.5	0	67321	0	33837	0	147042	0	68697.4	0	49868.7	0	22459.6	0	201801	0	sp|P68368|TBA4A_MOUSE;tr|A0A0A0MQA5|A0A0A0MQA5_MOUSE;tr|A0A087WRB4|A0A087WRB4_MOUSE;tr|A0A087WQS4|A0A087WQS4_MOUSE;tr|A0A087WSB0|A0A087WSB0_MOUSE;tr|A0A087WSL5|A0A087WSL5_MOUSE	42122	13.0675	20230929_DDA_TMT18_CD1_MF102_HS_A_3_1_rep03.42122.42122.2
GLKMAATFIGNSTAIQELFK	GLK[304.207146]M[15.9949]AATFIGNSTAIQELFK	sp|Q9D6F9|TBB4A_MOUSE	Unique	87136.8	0	199837	0	43749.6	0	356415	0	102624	0	168229	0	68222	0	509957	0	sp|Q9D6F9|TBB4A_MOUSE	42129	10.2909	20230929_DDA_TMT18_CD1_MF102_HS_A_3_1_rep03.42129.42129.3
THTQDAVPLTLGQEFSGYVQQVQYAMVR	THTQDAVPLTLGQEFSGYVQQVQYAM[15.9949]VR	sp|P97807|FUMH_MOUSE	Unique	26228.5	0	58916.5	0	22083.2	0	112899	0	51296.5	0	39598.3	0	24515.3	0	146437	0	sp|P97807|FUMH_MOUSE	42148	10.8906	20230929_DDA_TMT18_CD1_MF102_HS_A_3_1_rep03.42148.42148.3
LDQLFEMADQYQYQVVLVEPKTAWR	LDQLFEM[15.9949]ADQYQYQVVLVEPK[304.207146]TAWR	sp|P16330|CN37_MOUSE	Unique	31114.2	0	88962.5	0	29245.6	0	211494	0	58949.4	0	86690.3	0	45245	0	220570	0	sp|P16330|CN37_MOUSE	42177	12.4475	20230929_DDA_TMT18_CD1_MF102_HS_A_3_1_rep03.42177.42177.4
VDHFVQWGVDNYNYLQNAPPGFFPR	VDHFVQWGVDNYNYLQNAPPGFFPR	sp|Q9DCZ4|MIC26_MOUSE	Unique	25194.4	0	57084.9	0	28474.6	0	134539	0	51285.2	0	46546.6	0	25265.8	0	172011	0	sp|Q9DCZ4|MIC26_MOUSE	42194	9.32586	20230929_DDA_TMT18_CD1_MF102_HS_A_3_1_rep03.42194.42194.3
LGPHTVLTFIFLEQMNK	LGPHTVLTFIFLEQM[15.9949]NK	sp|Q9CR62|M2OM_MOUSE	Unique	6210.39	0	17540.1	0	3465.52	0	30987.9	0	10874.1	0	12978.7	0	5602.48	0	42699.2	0	sp|Q9CR62|M2OM_MOUSE	42218	10.539	20230929_DDA_TMT18_CD1_MF102_HS_A_3_1_rep03.42218.42218.3
NQHGLLLANAYIYVVQLPAR	NQHGLLLANAYIYVVQLPAR	sp|P11627|L1CAM_MOUSE;tr|A2AFG7|A2AFG7_MOUSE;tr|A2AFG8|A2AFG8_MOUSE;tr|Q6PGJ3|Q6PGJ3_MOUSE	Unique	24275.2	1217.9	48725.4	0	17692.4	11.9158	91017.5	0	37282.4	0.0551825	33646.2	0	14057.9	0.00010663	126141	0	sp|P11627|L1CAM_MOUSE;tr|A2AFG7|A2AFG7_MOUSE;tr|Q6PGJ3|Q6PGJ3_MOUSE;tr|A2AFG8|A2AFG8_MOUSE	42257	16.7396	20230929_DDA_TMT18_CD1_MF102_HS_A_3_1_rep03.42257.42257.3
VDHFVQWGVDNYNYLQNAPPGFFPR	VDHFVQWGVDNYNYLQNAPPGFFPR	sp|Q9DCZ4|MIC26_MOUSE	Unique	46655.7	0	90781.2	0	25389.1	0	152607	0	62434.7	0	58670.9	0	21292.2	0	234119	0	sp|Q9DCZ4|MIC26_MOUSE	42307	10.1455	20230929_DDA_TMT18_CD1_MF102_HS_A_3_1_rep03.42307.42307.3
KVGYTPDWIFLLR	KVGYTPDWIFLLR	sp|Q68FD5|CLH1_MOUSE;tr|Q5SXR6|Q5SXR6_MOUSE	Unique	4195.73	0	6077.2	0	1544.33	0	6692.08	0	3874.46	0	3269.35	0	0	0	10613.7	0	sp|Q68FD5|CLH1_MOUSE;tr|Q5SXR6|Q5SXR6_MOUSE	42346	11.5551	20230929_DDA_TMT18_CD1_MF102_HS_A_3_1_rep03.42346.42346.3
SGPFGQIFRPDNFVFGQSGAGNNWAK	SGPFGQIFRPDNFVFGQSGAGNNWAK	sp|Q9D6F9|TBB4A_MOUSE	Multiple	34634.2	0	61369.7	0	30722.1	0	147791	0	58614.9	0	52066.9	0	26242.1	0	175026	0	sp|P99024|TBB5_MOUSE;sp|P68372|TBB4B_MOUSE;sp|Q9CWF2|TBB2B_MOUSE;sp|Q7TMM9|TBB2A_MOUSE;sp|Q9D6F9|TBB4A_MOUSE;tr|G3UZR1|G3UZR1_MOUSE	42350	9.71075	20230929_DDA_TMT18_CD1_MF102_HS_A_3_1_rep03.42350.42350.3
VKEVLLDEDDDLWIALR	VK[304.207146]EVLLDEDDDLWIALR	sp|O08599|STXB1_MOUSE	Unique	39477.5	0	88688.1	0	35929.8	0	204441	0	75007.9	0	58638	0	29991.6	0	226633	0	sp|O08599|STXB1_MOUSE	42442	10.0612	20230929_DDA_TMT18_CD1_MF102_HS_A_3_1_rep03.42442.42442.3
AVFVDLEPTVIDEIR	AVFVDLEPTVIDEIR	sp|P68368|TBA4A_MOUSE;tr|A0A0A0MQA5|A0A0A0MQA5_MOUSE	UniqueCovered	32005.7	0	63947.3	0	27063	0	137267	0	59018.5	0	45161.5	0	20681.1	0	166445	0	sp|P68368|TBA4A_MOUSE;tr|A0A0A0MQA5|A0A0A0MQA5_MOUSE;tr|A0A087WRB4|A0A087WRB4_MOUSE;tr|A0A087WQS4|A0A087WQS4_MOUSE;tr|A0A087WSB0|A0A087WSB0_MOUSE;tr|A0A087WSL5|A0A087WSL5_MOUSE	42528	12.8089	20230929_DDA_TMT18_CD1_MF102_HS_A_3_1_rep03.42528.42528.2
VGFYVNTFQSIAGLEENFHK	VGFYVNTFQSIAGLEENFHK	sp|O08539|BIN1_MOUSE;tr|A0A3Q4EBK4|A0A3Q4EBK4_MOUSE;tr|Q6P1B9|Q6P1B9_MOUSE	Unique	22920.9	0	43636.9	1196.09	17277.3	0	89715.7	8.35976	32158.9	0	29850.6	0.0264179	10493.4	0	113914	2.09037e-05	sp|O08539|BIN1_MOUSE;tr|A0A3Q4EBK4|A0A3Q4EBK4_MOUSE;tr|Q6P1B9|Q6P1B9_MOUSE	42559	9.44521	20230929_DDA_TMT18_CD1_MF102_HS_A_3_1_rep03.42559.42559.3
DPTNIKWGEAGAEYVVESTGVFTTMEK	DPTNIK[304.207146]WGEAGAEYVVESTGVFTTM[15.9949]EK	sp|P16858|G3P_MOUSE;tr|A0A1D5RLD8|A0A1D5RLD8_MOUSE;tr|S4R1W1|S4R1W1_MOUSE	Greedy	33216.4	0	70488.6	0	20761.1	0	132368	0	62785.3	0	43274.3	0	21639.9	0	179623	0	sp|P16858|G3P_MOUSE;tr|S4R257|S4R257_MOUSE;tr|S4R1W1|S4R1W1_MOUSE;tr|A0A0A0MQF6|A0A0A0MQF6_MOUSE;tr|A0A1D5RLD8|A0A1D5RLD8_MOUSE	42600	10.3164	20230929_DDA_TMT18_CD1_MF102_HS_A_3_1_rep03.42600.42600.3
DPTNIKWGEAGAEYVVESTGVFTTMEK	DPTNIK[304.207146]WGEAGAEYVVESTGVFTTM[15.9949]EK	sp|P16858|G3P_MOUSE;tr|A0A1D5RLD8|A0A1D5RLD8_MOUSE;tr|S4R1W1|S4R1W1_MOUSE	Greedy	31214	0	76114.3	0	24332.8	0	117168	0	64610.9	0	40329.7	0	19295.6	0	177110	0	sp|P16858|G3P_MOUSE;tr|S4R257|S4R257_MOUSE;tr|S4R1W1|S4R1W1_MOUSE;tr|A0A0A0MQF6|A0A0A0MQF6_MOUSE;tr|A0A1D5RLD8|A0A1D5RLD8_MOUSE	42654	10.1411	20230929_DDA_TMT18_CD1_MF102_HS_A_3_1_rep03.42654.42654.3
LYIGLAGLATDVQTVAQR	LYIGLAGLATDVQTVAQR	sp|Q9R1P1|PSB3_MOUSE	Unique	6569.21	0	16728.6	0	5234.7	0	27575.2	0	7878.6	0	10352.6	0	4738.57	0	32275.8	0	sp|Q9R1P1|PSB3_MOUSE	42672	9.35987	20230929_DDA_TMT18_CD1_MF102_HS_A_3_1_rep03.42672.42672.3
EIAEAYLGKTVTNAVVTVPAYFNDSQR	EIAEAYLGK[304.207146]TVTNAVVTVPAYFNDSQR	sp|P63017|HSP7C_MOUSE	Unique	30721.9	0	63208.9	0	17661.6	0	99458.9	0	50103.2	0	35361.7	0	23745	0	139448	0	sp|P63017|HSP7C_MOUSE	42734	12.4019	20230929_DDA_TMT18_CD1_MF102_HS_A_3_1_rep03.42734.42734.3
EIAEAYLGKTVTNAVVTVPAYFNDSQR	EIAEAYLGK[304.207146]TVTNAVVTVPAYFNDSQR	sp|P63017|HSP7C_MOUSE	Unique	34867.5	0	61812.7	2174.95	20364.5	0	119015	15.2012	64275.9	0	37521.4	0.0480378	18819	0	170591	3.80109e-05	sp|P63017|HSP7C_MOUSE	42751	9.28353	20230929_DDA_TMT18_CD1_MF102_HS_A_3_1_rep03.42751.42751.4
ERLDQLFEMADQYQYQVVLVEPK	ERLDQLFEM[15.9949]ADQYQYQVVLVEPK	sp|P16330|CN37_MOUSE	Unique	25458.3	0	61535.9	0	26689.1	0	137807	0	58486.4	0	50505.1	0	26752.3	0	165636	0	sp|P16330|CN37_MOUSE	42821	16.5839	20230929_DDA_TMT18_CD1_MF102_HS_A_3_1_rep03.42821.42821.3
IHISDVMPTDLPGLEDLGVQPTPLELK	IHISDVM[15.9949]PTDLPGLEDLGVQPTPLELK	sp|Q9DC69|NDUA9_MOUSE;tr|A0A0R3P9C8|A0A0R3P9C8_MOUSE	Unique	32092.4	0	59995.6	0	26374.1	0	162432	0	65534.1	0	47343.4	0	27324.9	0	186199	0	sp|Q9DC69|NDUA9_MOUSE;tr|A0A0R3P9C8|A0A0R3P9C8_MOUSE	42913	9.82317	20230929_DDA_TMT18_CD1_MF102_HS_A_3_1_rep03.42913.42913.3
LQDAFSAIGQNADLDLPQIAVVGGQSAGK	LQDAFSAIGQNADLDLPQIAVVGGQSAGK	sp|P39053|DYN1_MOUSE;tr|A0A0J9YUE9|A0A0J9YUE9_MOUSE;tr|A0A0J9YUN4|A0A0J9YUN4_MOUSE	UniqueCovered	6212.7	0	12624.2	0	5271.44	0	41051.9	0	14901.6	0	9682.05	0	4782.18	0	44859.6	0	sp|P39053|DYN1_MOUSE;tr|D6RH60|D6RH60_MOUSE;tr|A0A0J9YUN4|A0A0J9YUN4_MOUSE;tr|A0A0J9YUE9|A0A0J9YUE9_MOUSE	42996	11.316	20230929_DDA_TMT18_CD1_MF102_HS_A_3_1_rep03.42996.42996.2
LQDAFSAIGQNADLDLPQIAVVGGQSAGK	LQDAFSAIGQNADLDLPQIAVVGGQSAGK	sp|P39053|DYN1_MOUSE;tr|A0A0J9YUE9|A0A0J9YUE9_MOUSE;tr|A0A0J9YUN4|A0A0J9YUN4_MOUSE	UniqueCovered	36305.5	0	82841.3	0	37857.6	0	192323	0	78881.9	0	61973	0	32574.2	0	230688	0	sp|P39053|DYN1_MOUSE;tr|D6RH60|D6RH60_MOUSE;tr|A0A0J9YUN4|A0A0J9YUN4_MOUSE;tr|A0A0J9YUE9|A0A0J9YUE9_MOUSE	43021	18.0932	20230929_DDA_TMT18_CD1_MF102_HS_A_3_1_rep03.43021.43021.3
DASVAEAWLLGQEPYLSSR	DASVAEAWLLGQEPYLSSR	sp|Q62261|SPTB2_MOUSE	UniqueCovered	31436.6	0	87652.9	0	34775.5	0	201482	0	66676	0	77408.5	0	31530.8	0	247011	0	sp|Q62261|SPTB2_MOUSE;tr|A0A0A0MQG2|A0A0A0MQG2_MOUSE	43049	10.5307	20230929_DDA_TMT18_CD1_MF102_HS_A_3_1_rep03.43049.43049.2
GGGGFGGGPGPGGLQSGQTIALPAQGLIEFR	GGGGFGGGPGPGGLQSGQTIALPAQGLIEFR	sp|O35295|PURB_MOUSE	Unique	30823.1	0	65721.4	0	24141.4	0	152224	0	63160	0	47687.3	0	29019.9	0	179439	0	sp|O35295|PURB_MOUSE	43085	15.4425	20230929_DDA_TMT18_CD1_MF102_HS_A_3_1_rep03.43085.43085.3
RPLIDQVVQTALSETQDPEEVSVTVK	RPLIDQVVQTALSETQDPEEVSVTVK	sp|Q68FD5|CLH1_MOUSE;tr|Q5SXR6|Q5SXR6_MOUSE	Unique	27796.9	0	59676.2	2267.2	29771.3	0	148213	15.846	62653.9	0	44366.3	0.0500752	23895.3	0	178378	3.9623e-05	sp|Q68FD5|CLH1_MOUSE;tr|Q5SXR6|Q5SXR6_MOUSE	43108	19.0847	20230929_DDA_TMT18_CD1_MF102_HS_A_3_1_rep03.43108.43108.3
THYIVGYNLPSYEYLYNLGDQYALK	THYIVGYNLPSYEYLYNLGDQYALK	sp|Q91YQ5|RPN1_MOUSE	Unique	23526	0	56619.3	0	19336.4	0	115211	0	50336.7	0	43729.2	0	18682.7	0	153372	0	sp|Q91YQ5|RPN1_MOUSE	43155	12.8865	20230929_DDA_TMT18_CD1_MF102_HS_A_3_1_rep03.43155.43155.3
QGQYSPMAIEEQVAVIYAGVR	QGQYSPM[15.9949]AIEEQVAVIYAGVR	sp|Q03265|ATPA_MOUSE;tr|D3Z6F5|D3Z6F5_MOUSE	Unique	19964.9	0	38932.5	0	19050	0	92720.4	0	34758.9	0	31519.9	0	19590.5	0	118496	0	sp|Q03265|ATPA_MOUSE;tr|D3Z6F5|D3Z6F5_MOUSE	43336	13.7228	20230929_DDA_TMT18_CD1_MF102_HS_A_3_1_rep03.43336.43336.3
LDWSHNFTNMLGYTDPQFTELMR	LDWSHNFTNMLGYTDPQFTELM[15.9949]R	sp|Q9CZU6|CISY_MOUSE	UniqueCovered	30996.3	0	68997.4	0	25167.5	0	145030	0	64722.4	0	44597.2	0	26848.6	0	182265	0	sp|Q9CZU6|CISY_MOUSE;tr|Q80X68|Q80X68_MOUSE	43418	11.2226	20230929_DDA_TMT18_CD1_MF102_HS_A_3_1_rep03.43418.43418.3
IDSVLLTHIGADNLPGINGLLQR	IDSVLLTHIGADNLPGINGLLQR	sp|Q9QYR6|MAP1A_MOUSE;tr|A2ARP8|A2ARP8_MOUSE	Unique	36826.9	0	74693.6	0	24279.9	0	159084	0	72194.6	0	50001.2	0	24266.4	0	209023	0	sp|Q9QYR6|MAP1A_MOUSE;tr|A2ARP8|A2ARP8_MOUSE	43488	12.7338	20230929_DDA_TMT18_CD1_MF102_HS_A_3_1_rep03.43488.43488.3
AGTFQAFEQFGQQLLAHGHYASPEIK	AGTFQAFEQFGQQLLAHGHYASPEIK	sp|P16546|SPTN1_MOUSE;tr|A3KGU7|A3KGU7_MOUSE;tr|A3KGU9|A3KGU9_MOUSE	UniqueCovered	8950.89	0	30206.1	0	4944.33	0	49845.5	0	17787.6	0	14041	0	9219.53	0	59492.1	0	sp|P16546|SPTN1_MOUSE;tr|A3KGU5|A3KGU5_MOUSE;tr|A3KGU9|A3KGU9_MOUSE;tr|E9Q447|E9Q447_MOUSE;tr|A3KGU7|A3KGU7_MOUSE	43531	12.1032	20230929_DDA_TMT18_CD1_MF102_HS_A_3_1_rep03.43531.43531.4
LHISDFSFLMVLGK	LHISDFSFLM[15.9949]VLGK	sp|P63318|KPCG_MOUSE	Unique	2363.8	0	3542.75	0	1478.81	0	4969.9	0	1194.94	0	2167.54	0	0	0	7202.96	0	sp|P63318|KPCG_MOUSE	43541	12.564	20230929_DDA_TMT18_CD1_MF102_HS_A_3_1_rep03.43541.43541.3
LEGLSENTDYTVLLQAAQEATR	LEGLSENTDYTVLLQAAQEATR	sp|Q8BYI9|TENR_MOUSE	Unique	22296.8	0	58995.4	0	18203.5	0	106783	0	44264.9	0	34269.1	0	22689	0	145979	0	sp|Q8BYI9|TENR_MOUSE	43592	15.1935	20230929_DDA_TMT18_CD1_MF102_HS_A_3_1_rep03.43592.43592.3
NVVHQLSVTLEDLYNGATR	NVVHQLSVTLEDLYNGATR	sp|P63037|DNJA1_MOUSE;tr|B1AXX9|B1AXX9_MOUSE;tr|B1AXY0|B1AXY0_MOUSE;tr|B1AXY1|B1AXY1_MOUSE	Unique	13286.7	0	26460.4	0	9706.04	0	47954.8	0	16777.8	0	17956.2	0	3708.22	0	72209	0	sp|P63037|DNJA1_MOUSE;tr|B1AXY1|B1AXY1_MOUSE;tr|B1AXX9|B1AXX9_MOUSE;tr|B1AXY0|B1AXY0_MOUSE	43730	12.7709	20230929_DDA_TMT18_CD1_MF102_HS_A_3_1_rep03.43730.43730.3
QGQYSPMAIEEQVAVIYAGVR	QGQYSPM[15.9949]AIEEQVAVIYAGVR	sp|Q03265|ATPA_MOUSE;tr|D3Z6F5|D3Z6F5_MOUSE	Unique	20080.9	0	43264.6	0	15583.8	0	83912	0	43035.8	0	30284.6	0	13302.5	0	133084	0	sp|Q03265|ATPA_MOUSE;tr|D3Z6F5|D3Z6F5_MOUSE	43766	14.1957	20230929_DDA_TMT18_CD1_MF102_HS_A_3_1_rep03.43766.43766.3
TEISFRPNDPKSYEAYVLNIIR	TEISFRPNDPK[304.207146]SYEAYVLNIIR	sp|P14094|AT1B1_MOUSE	UniqueCovered	59041.8	0	81355.6	0	13801	0	114100	0	56023.6	0	55681.9	0	17893.2	0	183059	0	sp|P14094|AT1B1_MOUSE;tr|A0A0A6YX05|A0A0A6YX05_MOUSE	43795	12.2257	20230929_DDA_TMT18_CD1_MF102_HS_A_3_1_rep03.43795.43795.4
VYSPHVLNLTLIDLPGITK	VYSPHVLNLTLIDLPGITK	sp|P39054|DYN2_MOUSE;tr|F8WIV5|F8WIV5_MOUSE;tr|G3UZZ3|G3UZZ3_MOUSE;tr|G3X9G4|G3X9G4_MOUSE;tr|Q3T9X3|Q3T9X3_MOUSE;tr|Q3TCR7|Q3TCR7_MOUSE	Greedy	12544.1	0	22190.2	0	3740.6	0	44025.1	0	20728.5	0	15506.2	0	6832.86	0	54832.7	0	sp|P39054|DYN2_MOUSE;sp|Q8BZ98|DYN3_MOUSE;tr|G3UZZ3|G3UZZ3_MOUSE;tr|F8WIV5|F8WIV5_MOUSE;tr|G3X9G4|G3X9G4_MOUSE;tr|Q3T9X3|Q3T9X3_MOUSE;tr|Q3TCR7|Q3TCR7_MOUSE;tr|E9QLL2|E9QLL2_MOUSE	43819	14.912	20230929_DDA_TMT18_CD1_MF102_HS_A_3_1_rep03.43819.43819.3
LVEGILHAPDAGWGNLVYVVNYPK	LVEGILHAPDAGWGNLVYVVNYPK	sp|Q921F2|TADBP_MOUSE;tr|A0A087WP57|A0A087WP57_MOUSE;tr|A0A087WR97|A0A087WR97_MOUSE;tr|A0A087WRZ5|A0A087WRZ5_MOUSE;tr|A0A087WSE4|A0A087WSE4_MOUSE;tr|Q6VYI4|Q6VYI4_MOUSE;tr|Q6VYI5|Q6VYI5_MOUSE;tr|Q8BLD4|Q8BLD4_MOUSE;tr|Q8R0B4|Q8R0B4_MOUSE	Unique	37618.8	0	66941.1	1671.64	24786.3	0	146121	11.6835	61628.3	0	53751.6	0.0369213	30817.4	0	218064	2.92147e-05	sp|Q921F2|TADBP_MOUSE;tr|A0A087WRZ5|A0A087WRZ5_MOUSE;tr|A0A087WP57|A0A087WP57_MOUSE;tr|Q8R0B4|Q8R0B4_MOUSE;tr|Q8BLD4|Q8BLD4_MOUSE;tr|A0A087WR97|A0A087WR97_MOUSE;tr|A0A087WSE4|A0A087WSE4_MOUSE;tr|Q6VYI4|Q6VYI4_MOUSE;tr|Q6VYI5|Q6VYI5_MOUSE	43832	11.4472	20230929_DDA_TMT18_CD1_MF102_HS_A_3_1_rep03.43832.43832.3
KPLVIIAEDVDGEALSTLVLNR	KPLVIIAEDVDGEALSTLVLNR	sp|P63038|CH60_MOUSE	Unique	22475.4	0	42222.6	0	16476.4	0	87835.6	0	34643.5	0	32307.1	0	14411.9	0	115040	0	sp|P63038|CH60_MOUSE	43834	21.4108	20230929_DDA_TMT18_CD1_MF102_HS_A_3_1_rep03.43834.43834.3
TEISFRPNDPKSYEAYVLNIIR	TEISFRPNDPK[304.207146]SYEAYVLNIIR	sp|P14094|AT1B1_MOUSE	UniqueCovered	110182	0	158927	0	29637	0	232059	0	111012	0	107021	0	40779.2	0	365613	0	sp|P14094|AT1B1_MOUSE;tr|A0A0A6YX05|A0A0A6YX05_MOUSE	43854	11.2742	20230929_DDA_TMT18_CD1_MF102_HS_A_3_1_rep03.43854.43854.3
SVQKLLDAVDTYIPVPTR	SVQK[304.207146]LLDAVDTYIPVPTR	sp|Q8BFR5|EFTU_MOUSE;tr|A0A0U1RNQ6|A0A0U1RNQ6_MOUSE	Unique	33111.2	0	63695	0	16290.2	0	98906	0	45410	0	43148.8	0	15512.8	0	160305	0	sp|Q8BFR5|EFTU_MOUSE;tr|A0A0U1RNQ6|A0A0U1RNQ6_MOUSE	43880	10.3907	20230929_DDA_TMT18_CD1_MF102_HS_A_3_1_rep03.43880.43880.3
DKPVTVVQSIGTEVIGTLRPDYR	DK[304.207146]PVTVVQSIGTEVIGTLRPDYR	sp|Q640R3|HECAM_MOUSE	Unique	24207.9	0	40440	0	14320.1	0	85870.9	0	33202.2	0	31569.5	0	17983	0	143537	0	sp|Q640R3|HECAM_MOUSE	43944	9.39678	20230929_DDA_TMT18_CD1_MF102_HS_A_3_1_rep03.43944.43944.4
ELNKSINPDEAVAYGAAVQAAILSGDK	ELNK[304.207146]SINPDEAVAYGAAVQAAILSGDK	sp|P63017|HSP7C_MOUSE	UniqueCovered	44561.4	0	87213.5	0	31988.6	0	159594	0	72472.4	0	60195.6	0	29873.7	0	215249	0	sp|P63017|HSP7C_MOUSE;tr|Q504P4|Q504P4_MOUSE	44058	12.2336	20230929_DDA_TMT18_CD1_MF102_HS_A_3_1_rep03.44058.44058.3
LALKTIDWVSFVEVMPQNQK	LALK[304.207146]TIDWVSFVEVM[15.9949]PQNQK	sp|Q9DCX2|ATP5H_MOUSE;tr|B1ASE2|B1ASE2_MOUSE	Unique	65592	0	132172	0	40039.3	0	206703	0	94065.8	0	76093.2	0	34666.1	0	281878	0	sp|Q9DCX2|ATP5H_MOUSE;tr|B1ASE2|B1ASE2_MOUSE	44062	9.64041	20230929_DDA_TMT18_CD1_MF102_HS_A_3_1_rep03.44062.44062.3
YGKSPYLYPLYGLGELPQGFAR	YGK[304.207146]SPYLYPLYGLGELPQGFAR	sp|Q61598|GDIB_MOUSE;tr|A0A1Y7VL99|A0A1Y7VL99_MOUSE	UniqueCovered	85541.6	0	178091	0	75802.7	0	351909	0	166804	0	132059	0	64932	0	430009	0	sp|P50396|GDIA_MOUSE;sp|Q61598|GDIB_MOUSE;tr|A0A1Y7VL99|A0A1Y7VL99_MOUSE	44101	11.483	20230929_DDA_TMT18_CD1_MF102_HS_A_3_1_rep03.44101.44101.3
VYSPHVLNLTLVDLPGMTKVPVGDQPPDIEFQIR	VYSPHVLNLTLVDLPGM[15.9949]TK[304.207146]VPVGDQPPDIEFQIR	sp|P39053|DYN1_MOUSE;tr|A0A0J9YUE9|A0A0J9YUE9_MOUSE;tr|A0A0J9YUN4|A0A0J9YUN4_MOUSE	Unique	28098.9	0	68153.3	0	30051.6	0	173457	0	73374.1	0	56749.9	0	31763.4	0	197416	0	sp|P39053|DYN1_MOUSE;tr|A0A0J9YUN4|A0A0J9YUN4_MOUSE;tr|A0A0J9YUE9|A0A0J9YUE9_MOUSE	44323	15.0039	20230929_DDA_TMT18_CD1_MF102_HS_A_3_1_rep03.44323.44323.4
DFTSEQIDEILQNHTEIVFAR	DFTSEQIDEILQNHTEIVFAR	sp|Q6PIC6|AT1A3_MOUSE;tr|A0A0G2JGX4|A0A0G2JGX4_MOUSE	UniqueCovered	17849.5	8.02742e-07	33097.5	0	11467.6	0.00463603	63210.2	0	27470.4	5.12338	23134.8	0	13551.1	4154.29	85581.2	0	sp|Q6PIC6|AT1A3_MOUSE;tr|Q8VCE0|Q8VCE0_MOUSE;tr|A0A0G2JGX4|A0A0G2JGX4_MOUSE	44358	13.2035	20230929_DDA_TMT18_CD1_MF102_HS_A_3_1_rep03.44358.44358.2
DKVGNIEYFGMGGYYGFPLQYYPYYGK	DK[304.207146]VGNIEYFGM[15.9949]GGYYGFPLQYYPYYGK	sp|P14094|AT1B1_MOUSE	Unique	118171	0	116969	2220.84	8657.12	0	133574	15.522	64251.3	0	64625	0.0490514	24193.4	0	215957	3.88129e-05	sp|P14094|AT1B1_MOUSE	44430	18.8153	20230929_DDA_TMT18_CD1_MF102_HS_A_3_1_rep03.44430.44430.3
DKVGNIEYFGMGGYYGFPLQYYPYYGK	DK[304.207146]VGNIEYFGM[15.9949]GGYYGFPLQYYPYYGK	sp|P14094|AT1B1_MOUSE	Unique	94215.4	0	107496	0	18092.1	0	138602	0	60389.8	0	62644.6	0	23009.3	0	234956	0	sp|P14094|AT1B1_MOUSE	44433	16.0441	20230929_DDA_TMT18_CD1_MF102_HS_A_3_1_rep03.44433.44433.4
KEDLVFIFWAPENAPLK	KEDLVFIFWAPENAPLK	sp|P18760|COF1_MOUSE;tr|A0A494B9A7|A0A494B9A7_MOUSE;tr|F8WGL3|F8WGL3_MOUSE	Unique	10701.4	0	20073.9	0	8773.59	0	42933.4	0	15531.2	0	12939.5	0	6317.86	0	41947	0	sp|P18760|COF1_MOUSE;tr|F8WGL3|F8WGL3_MOUSE;tr|A0A494B9A7|A0A494B9A7_MOUSE	44444	15.5304	20230929_DDA_TMT18_CD1_MF102_HS_A_3_1_rep03.44444.44444.3
DKVGNIEYFGMGGYYGFPLQYYPYYGK	DK[304.207146]VGNIEYFGM[15.9949]GGYYGFPLQYYPYYGK	sp|P14094|AT1B1_MOUSE	Unique	211850	0	229558	2.91125e-06	14995.8	0	187811	0.00667451	94165.4	0	118036	6.28419	29432	0	318696	2712.3	sp|P14094|AT1B1_MOUSE	44448	17.036	20230929_DDA_TMT18_CD1_MF102_HS_A_3_1_rep03.44448.44448.3
DKVGNIEYFGMGGYYGFPLQYYPYYGK	DK[304.207146]VGNIEYFGM[15.9949]GGYYGFPLQYYPYYGK	sp|P14094|AT1B1_MOUSE	Unique	62525.1	0	73878.7	0	15097.2	0	85491.1	0	47754.7	0	40671.1	0	16075.9	0	135873	0	sp|P14094|AT1B1_MOUSE	44466	12.5369	20230929_DDA_TMT18_CD1_MF102_HS_A_3_1_rep03.44466.44466.3
SKINVNEIFYDLVR	SK[304.207146]INVNEIFYDLVR	sp|P62835|RAP1A_MOUSE;sp|Q99JI6|RAP1B_MOUSE;tr|A0A0G2JDL9|A0A0G2JDL9_MOUSE	Greedy	26743.9	0	71985	2111.76	6415.82	0	97357.4	14.7596	20871.8	0	47620.2	0.0466422	14706.4	0	123591	3.69065e-05	sp|Q99JI6|RAP1B_MOUSE;sp|P62835|RAP1A_MOUSE;tr|A0A0G2JDL9|A0A0G2JDL9_MOUSE;tr|A0A1W2P777|A0A1W2P777_MOUSE	44590	10.2123	20230929_DDA_TMT18_CD1_MF102_HS_A_3_1_rep03.44590.44590.3
GHYTIGKEIIDLVLDR	GHYTIGK[304.207146]EIIDLVLDR	sp|P68369|TBA1A_MOUSE	Greedy	13469.2	0	19920.6	0	9015.21	0	42032.9	0	17304.4	0	18380.8	0	7236.47	0	40429.5	0	sp|P68373|TBA1C_MOUSE;sp|P05213|TBA1B_MOUSE;sp|P68369|TBA1A_MOUSE;tr|A0A2R8VHF3|A0A2R8VHF3_MOUSE	44667	14.5035	20230929_DDA_TMT18_CD1_MF102_HS_A_3_1_rep03.44667.44667.4
DLDKPFLLPVESVYSIPGR	DLDK[304.207146]PFLLPVESVYSIPGR	sp|Q8BFR5|EFTU_MOUSE;tr|A0A0U1RNQ6|A0A0U1RNQ6_MOUSE	Unique	26316.2	0	55798.6	0	23300.9	0	132140	0	51905.5	0	37731.1	0	21646.7	0	175285	0	sp|Q8BFR5|EFTU_MOUSE;tr|A0A0U1RNQ6|A0A0U1RNQ6_MOUSE	44816	11.8529	20230929_DDA_TMT18_CD1_MF102_HS_A_3_1_rep03.44816.44816.3
FDGALNVDLTEFQTNLVPYPR	FDGALNVDLTEFQTNLVPYPR	sp|P68368|TBA4A_MOUSE;tr|A0A0A0MQA5|A0A0A0MQA5_MOUSE	Multiple	17605.7	0	41041	0.891678	21559	0	80096.7	2044.31	30247.9	0	26468.7	6.46029	16708.3	0	97044.1	0.00511183	sp|P68373|TBA1C_MOUSE;sp|P05214|TBA3_MOUSE;sp|Q9JJZ2|TBA8_MOUSE;sp|P05213|TBA1B_MOUSE;sp|P68369|TBA1A_MOUSE;sp|P68368|TBA4A_MOUSE;tr|A0A0A0MQA5|A0A0A0MQA5_MOUSE;tr|A0A2R8VHF3|A0A2R8VHF3_MOUSE	44901	11.6845	20230929_DDA_TMT18_CD1_MF102_HS_A_3_1_rep03.44901.44901.2
AAFDDAIAELDTLSEESYK	AAFDDAIAELDTLSEESYK	sp|P62259|1433E_MOUSE	Unique	14469.9	0	16788.2	0	5178.71	0	37061.2	0	17744.8	0	11918.6	0	3495.28	0	54256.7	0	sp|P62259|1433E_MOUSE	44928	10.7102	20230929_DDA_TMT18_CD1_MF102_HS_A_3_1_rep03.44928.44928.3
AAEQAHLWAELVFLYDK	AAEQAHLWAELVFLYDK	sp|Q68FD5|CLH1_MOUSE;tr|Q5SXR6|Q5SXR6_MOUSE	Unique	8269.03	0	12297.6	0	4396.5	0	20333.4	0	8745.08	0	8351.03	0	3572.54	0	29263.2	0	sp|Q68FD5|CLH1_MOUSE;tr|Q5SXR6|Q5SXR6_MOUSE	44935	11.3591	20230929_DDA_TMT18_CD1_MF102_HS_A_3_1_rep03.44935.44935.3
QVTITGSAASISLAQYLINAR	QVTITGSAASISLAQYLINAR	sp|P60335|PCBP1_MOUSE	Unique	17311.2	1224.3	27435.8	0	9296.26	11.9784	54342.9	0	21865.3	0.0554724	20054.7	0	6815.53	0.00010719	79443.4	0	sp|P60335|PCBP1_MOUSE	44938	12.1216	20230929_DDA_TMT18_CD1_MF102_HS_A_3_1_rep03.44938.44938.3
DYLGDFIEHYAQLGPSQPPDLAQAQDEPR	DYLGDFIEHYAQLGPSQPPDLAQAQDEPR	sp|P42669|PURA_MOUSE	Unique	26995.4	0	54810.5	0	19026.7	0	126081	0	54096	0	41857.7	0	23678.9	0	151270	0	sp|P42669|PURA_MOUSE	44975	15.8316	20230929_DDA_TMT18_CD1_MF102_HS_A_3_1_rep03.44975.44975.3
DPENFPFVVLGNKIDLENR	DPENFPFVVLGNK[304.207146]IDLENR	sp|P51150|RAB7A_MOUSE	Unique	43898	0	98981.3	0	31996.1	0	183146	0	80877.1	0	69954.3	0	32067.7	0	242941	0	sp|P51150|RAB7A_MOUSE	45110	9.19857	20230929_DDA_TMT18_CD1_MF102_HS_A_3_1_rep03.45110.45110.3
SINPDEAVAYGAAVQAAILSGDK	SINPDEAVAYGAAVQAAILSGDK	sp|P63017|HSP7C_MOUSE	UniqueCovered	16637.7	0	29375.2	0	10446.4	0	69669.1	0	24218.1	0	26752.2	0	9969.53	0	85201.3	0	sp|P63017|HSP7C_MOUSE;tr|Q504P4|Q504P4_MOUSE	45123	10.3163	20230929_DDA_TMT18_CD1_MF102_HS_A_3_1_rep03.45123.45123.3
HWLDSPWPGFFTLDGQPR	HWLDSPWPGFFTLDGQPR	sp|Q60597|ODO1_MOUSE;tr|Z4YJV4|Z4YJV4_MOUSE	Unique	11708.5	0	27122	0	5870.87	0	52526.9	0	19548.5	0	16383.4	0	9074.35	0	74374.1	0	sp|Q60597|ODO1_MOUSE;tr|Z4YJV4|Z4YJV4_MOUSE	45226	10.7228	20230929_DDA_TMT18_CD1_MF102_HS_A_3_1_rep03.45226.45226.3
RNDFQLIGIQDGYLSLLQDSGEVR	RNDFQLIGIQDGYLSLLQDSGEVR	sp|P63242|IF5A1_MOUSE;tr|A0A0A0MQM0|A0A0A0MQM0_MOUSE	Greedy	32796.1	0	59399	0	23480.6	0	136967	0	62271.3	0	44788.5	0	22199.3	0	170874	0	sp|P63242|IF5A1_MOUSE;tr|A0A0A0MQM0|A0A0A0MQM0_MOUSE;tr|J3QPS8|J3QPS8_MOUSE	45366	19.2496	20230929_DDA_TMT18_CD1_MF102_HS_A_3_1_rep03.45366.45366.3
GASPVPESSLTADLLSVDAFAAPSPASTASPAK	GASPVPESSLTADLLSVDAFAAPSPASTASPAK	sp|Q61548|AP180_MOUSE	UniqueCovered	33368.7	0	68862	2021.09	21995.9	0	127007	14.1258	62420.9	0	47852.2	0.0446395	25085.3	0	150008	3.53218e-05	sp|Q61548|AP180_MOUSE;tr|E9QQ05|E9QQ05_MOUSE;tr|E9Q9A3|E9Q9A3_MOUSE;tr|E9QLK9|E9QLK9_MOUSE;tr|A0A5F8MPL3|A0A5F8MPL3_MOUSE	45436	11.3264	20230929_DDA_TMT18_CD1_MF102_HS_A_3_1_rep03.45436.45436.3
EFNGQHFILEEAITGDFALVK	EFNGQHFILEEAITGDFALVK	sp|Q9D0K2|SCOT1_MOUSE;tr|Q3UJQ9|Q3UJQ9_MOUSE	Unique	18336	0	36121.6	0	12324.7	0	83900	0	38482.4	0	26973.3	0	12449.6	0	102640	0	sp|Q9D0K2|SCOT1_MOUSE;tr|Q3UJQ9|Q3UJQ9_MOUSE	45447	11.0275	20230929_DDA_TMT18_CD1_MF102_HS_A_3_1_rep03.45447.45447.3
TGVKDLTAVSNNAGVDNFGLGLLLR	TGVK[304.207146]DLTAVSNNAGVDNFGLGLLLR	sp|Q9D0K2|SCOT1_MOUSE;tr|Q3UJQ9|Q3UJQ9_MOUSE	Unique	98862.3	0	145046	0	35168.6	0	212529	0	108574	0	71412.1	0	34421.2	0	323238	0	sp|Q9D0K2|SCOT1_MOUSE;tr|Q3UJQ9|Q3UJQ9_MOUSE	45449	10.4394	20230929_DDA_TMT18_CD1_MF102_HS_A_3_1_rep03.45449.45449.3
GHYTEGAELVDAVLDVVR	GHYTEGAELVDAVLDVVR	sp|Q9D6F9|TBB4A_MOUSE	Unique	5389.61	0	13122	988.052	1621.41	0	20352.3	6.90572	11377.8	0	4529.05	0.021823	5047.33	0	29171	1.72679e-05	sp|Q9D6F9|TBB4A_MOUSE	45512	10.2457	20230929_DDA_TMT18_CD1_MF102_HS_A_3_1_rep03.45512.45512.3
FDGALNVDLTEFQTNLVPYPR	FDGALNVDLTEFQTNLVPYPR	sp|P68368|TBA4A_MOUSE;tr|A0A0A0MQA5|A0A0A0MQA5_MOUSE	Multiple	20662.3	0	38959.2	0	11235.8	0	62481.9	0	35258.2	0	22855.6	0	9824.91	0	88778	0	sp|P68373|TBA1C_MOUSE;sp|P05214|TBA3_MOUSE;sp|Q9JJZ2|TBA8_MOUSE;sp|P05213|TBA1B_MOUSE;sp|P68369|TBA1A_MOUSE;sp|P68368|TBA4A_MOUSE;tr|A0A0A0MQA5|A0A0A0MQA5_MOUSE;tr|A0A2R8VHF3|A0A2R8VHF3_MOUSE	45541	10.9144	20230929_DDA_TMT18_CD1_MF102_HS_A_3_1_rep03.45541.45541.2
TASEMVLADDNFSTIVAAVEEGR	TASEM[15.9949]VLADDNFSTIVAAVEEGR	sp|Q8R429|AT2A1_MOUSE	UniqueCovered	24338.6	0	28099.8	0	15019.2	0	69606.9	0	31522.3	0	22949.6	0	10774.8	0	84379.3	0	sp|Q8R429|AT2A1_MOUSE;sp|O55143|AT2A2_MOUSE	45563	10.2804	20230929_DDA_TMT18_CD1_MF102_HS_A_3_1_rep03.45563.45563.3
FDGALNVDLTEFQTNLVPYPR	FDGALNVDLTEFQTNLVPYPR	sp|P68368|TBA4A_MOUSE;tr|A0A0A0MQA5|A0A0A0MQA5_MOUSE	Multiple	19636.7	8.93304e-07	40983.4	0	12881.3	0.00515904	77289.6	0	34807.8	5.70138	23104.5	0	12061.7	4622.96	83221.5	0	sp|P68373|TBA1C_MOUSE;sp|P05214|TBA3_MOUSE;sp|Q9JJZ2|TBA8_MOUSE;sp|P05213|TBA1B_MOUSE;sp|P68369|TBA1A_MOUSE;sp|P68368|TBA4A_MOUSE;tr|A0A0A0MQA5|A0A0A0MQA5_MOUSE;tr|A0A2R8VHF3|A0A2R8VHF3_MOUSE	45796	11.966	20230929_DDA_TMT18_CD1_MF102_HS_A_3_1_rep03.45796.45796.2
APPSVFAQVPQAPPVLVFK	[304.207146]APPSVFAQVPQAPPVLVFK	sp|P05201|AATC_MOUSE	Unique	17922.7	0	39306.6	0	6782.22	0	66035.2	0	26364.8	0	29577.7	0	11573.7	0	97277.2	0	sp|P05201|AATC_MOUSE	45812	14.1548	20230929_DDA_TMT18_CD1_MF102_HS_A_3_1_rep03.45812.45812.3
FDGALNVDLTEFQTNLVPYPR	FDGALNVDLTEFQTNLVPYPR	sp|P68368|TBA4A_MOUSE;tr|A0A0A0MQA5|A0A0A0MQA5_MOUSE	Multiple	18974.7	0	36308.5	0	19407.1	0	87703.6	0	38925.3	0	29125.7	0	17825.9	0	96872.7	0	sp|P68373|TBA1C_MOUSE;sp|P05214|TBA3_MOUSE;sp|Q9JJZ2|TBA8_MOUSE;sp|P05213|TBA1B_MOUSE;sp|P68369|TBA1A_MOUSE;sp|P68368|TBA4A_MOUSE;tr|A0A0A0MQA5|A0A0A0MQA5_MOUSE;tr|A0A2R8VHF3|A0A2R8VHF3_MOUSE	45820	12.5841	20230929_DDA_TMT18_CD1_MF102_HS_A_3_1_rep03.45820.45820.2
DKVGNIEYFGMGGYYGFPLQYYPYYGK	DK[304.207146]VGNIEYFGM[15.9949]GGYYGFPLQYYPYYGK	sp|P14094|AT1B1_MOUSE	Unique	57912.9	0	67203.1	0	22129.9	0	113973	0	49679.8	0	45204.1	0	20875.6	0	139381	0	sp|P14094|AT1B1_MOUSE	45880	13.237	20230929_DDA_TMT18_CD1_MF102_HS_A_3_1_rep03.45880.45880.3
KFDVNTSAVQVLIEHIGNLDR	KFDVNTSAVQVLIEHIGNLDR	sp|Q68FD5|CLH1_MOUSE;tr|Q5SXR6|Q5SXR6_MOUSE	Unique	0	0	4987.79	0	448.136	0	5809.77	0	1023.99	0	3192.63	0	0	0	7756.42	0	sp|Q68FD5|CLH1_MOUSE;tr|Q5SXR6|Q5SXR6_MOUSE	45897	11.8794	20230929_DDA_TMT18_CD1_MF102_HS_A_3_1_rep03.45897.45897.4
TAHSFEQVLTDITDAIK	TAHSFEQVLTDITDAIK	sp|Q9JLM8|DCLK1_MOUSE;tr|A0A0G2JGQ6|A0A0G2JGQ6_MOUSE;tr|Q80VB6|Q80VB6_MOUSE	Unique	4873	0	9541.89	0	3409.93	0	15790.5	0	3678.76	0	4243.59	0	4092.13	0	24085.9	0	sp|Q9JLM8|DCLK1_MOUSE;tr|A0A0G2JGQ6|A0A0G2JGQ6_MOUSE;tr|Q80VB6|Q80VB6_MOUSE	45908	9.80179	20230929_DDA_TMT18_CD1_MF102_HS_A_3_1_rep03.45908.45908.3
GHYTEGAELVDAVLDVVR	GHYTEGAELVDAVLDVVR	sp|Q9D6F9|TBB4A_MOUSE	Unique	8311.44	0	12697.7	0	4621.22	0	17536.5	0	8315.55	0	7851.62	0	3911.69	0	35369.7	0	sp|Q9D6F9|TBB4A_MOUSE	45923	15.7793	20230929_DDA_TMT18_CD1_MF102_HS_A_3_1_rep03.45923.45923.3
NISEIIAKGVTQIDNDLK	NISEIIAK[304.207146]GVTQIDNDLK	sp|Q9Z1G3|VATC1_MOUSE	Unique	50754.8	0	65267.5	0	10003.4	0	85059.1	0	50429	0	33935.1	0	15252.7	0	131055	0	sp|Q9Z1G3|VATC1_MOUSE	45926	9.31602	20230929_DDA_TMT18_CD1_MF102_HS_A_3_1_rep03.45926.45926.3
EVAAFAQFGSDLDAATQQLLSR	EVAAFAQFGSDLDAATQQLLSR	sp|Q03265|ATPA_MOUSE;tr|D3Z6F5|D3Z6F5_MOUSE	Unique	9978.83	0	22605.5	0	5810.66	0	44409.7	0	17322.9	0	14203.5	0	7348.15	0	73711.5	0	sp|Q03265|ATPA_MOUSE;tr|D3Z6F5|D3Z6F5_MOUSE	45999	11.3821	20230929_DDA_TMT18_CD1_MF102_HS_A_3_1_rep03.45999.45999.3
AIEKLAVEALSSLDGDLSGR	AIEK[304.207146]LAVEALSSLDGDLSGR	sp|Q04447|KCRB_MOUSE	Unique	19662.1	0	42683.4	2249.66	11910.8	0	81676	18.4312	29181.2	0	25522.3	2549.57	19360.6	0	127038	2.01739	sp|Q04447|KCRB_MOUSE	46080	11.4454	20230929_DDA_TMT18_CD1_MF102_HS_A_3_1_rep03.46080.46080.3
AKQIVWNGPVGVFEWEAFAR	AK[304.207146]QIVWNGPVGVFEWEAFAR	sp|P09411|PGK1_MOUSE	Unique	39613.1	0	75602.8	0	26644.5	0	149448	0	71364.2	0	51816.9	0	24881.8	0	205268	0	sp|P09411|PGK1_MOUSE	46085	10.4937	20230929_DDA_TMT18_CD1_MF102_HS_A_3_1_rep03.46085.46085.3
LTELLKQGQYSPMAIEEQVAVIYAGVR	LTELLK[304.207146]QGQYSPM[15.9949]AIEEQVAVIYAGVR	sp|Q03265|ATPA_MOUSE;tr|D3Z6F5|D3Z6F5_MOUSE	Unique	28897	0	52172.4	0	20725	0	131000	0	55843.4	0	40842.4	0	25523.9	0	156175	0	sp|Q03265|ATPA_MOUSE;tr|D3Z6F5|D3Z6F5_MOUSE	46098	14.522	20230929_DDA_TMT18_CD1_MF102_HS_A_3_1_rep03.46098.46098.3
LTELLKQGQYSPMAIEEQVAVIYAGVR	LTELLK[304.207146]QGQYSPM[15.9949]AIEEQVAVIYAGVR	sp|Q03265|ATPA_MOUSE;tr|D3Z6F5|D3Z6F5_MOUSE	Unique	35595.9	0	74176.5	0	21964.9	0	162326	0	65444.9	0	52133.4	0	22792.6	0	230491	0	sp|Q03265|ATPA_MOUSE;tr|D3Z6F5|D3Z6F5_MOUSE	46126	13.5992	20230929_DDA_TMT18_CD1_MF102_HS_A_3_1_rep03.46126.46126.3
VIHDNFGIVEGLMTMAHAITATQK	VIHDNFGIVEGLM[15.9949]TM[15.9949]AHAITATQK	tr|V9GX06|V9GX06_MOUSE	Unique	22564	0	52279.7	1863.35	27154.7	0	122645	13.0234	52712.8	0	40296.7	0.0411555	20546.5	0	156860	3.25651e-05	tr|V9GX06|V9GX06_MOUSE	46128	9.58563	20230929_DDA_TMT18_CD1_MF102_HS_A_3_1_rep03.46128.46128.3
NGADWWLAHWLSQLKAGR	NGADWWLAHWLSQLK[304.207146]AGR	sp|Q8R4P9|MRP7_MOUSE	Unique	30832.6	0	63253.2	0	12689.9	0	89334.6	0	38651.9	0	34725.3	0	12231.9	0	125003	0	sp|Q8R4P9|MRP7_MOUSE	46144	9.54647	20230929_DDA_TMT18_CD1_MF102_HS_A_3_1_rep03.46144.46144.3
LTELLKQGQYSPMAIEEQVAVIYAGVR	LTELLK[304.207146]QGQYSPM[15.9949]AIEEQVAVIYAGVR	sp|Q03265|ATPA_MOUSE;tr|D3Z6F5|D3Z6F5_MOUSE	Unique	28916.1	0	65168.6	0	22545.9	0	142953	0	55242.2	0	45605.1	0	19959.6	0	191410	0	sp|Q03265|ATPA_MOUSE;tr|D3Z6F5|D3Z6F5_MOUSE	46158	11.9283	20230929_DDA_TMT18_CD1_MF102_HS_A_3_1_rep03.46158.46158.3
QAADMILLDDNFASIVTGVEEGR	QAADM[15.9949]ILLDDNFASIVTGVEEGR	sp|Q6PIC6|AT1A3_MOUSE;tr|A0A0G2JGX4|A0A0G2JGX4_MOUSE	Multiple	18357.4	0	40266.1	1345.26	15739.2	0	89922.3	1971.11	40508.6	0	26209.4	6.22896	15204.3	0	105668	0.00492879	sp|Q8VDN2|AT1A1_MOUSE;sp|Q6PIE5|AT1A2_MOUSE;sp|Q6PIC6|AT1A3_MOUSE;sp|Q9WV27|AT1A4_MOUSE;tr|D3YYN7|D3YYN7_MOUSE;tr|Q8VCE0|Q8VCE0_MOUSE;tr|A0A0G2JGX4|A0A0G2JGX4_MOUSE	46190	10.2274	20230929_DDA_TMT18_CD1_MF102_HS_A_3_1_rep03.46190.46190.3
IKADYAQLLEDMQNAFR	IK[304.207146]ADYAQLLEDMQNAFR	sp|P50516|VATA_MOUSE	Unique	25553.5	0	53635.9	0	16592.2	0	94104.4	0	43661	0	31198.5	0	12574.6	0	122745	0	sp|P50516|VATA_MOUSE	46211	10.7963	20230929_DDA_TMT18_CD1_MF102_HS_A_3_1_rep03.46211.46211.3
KEDLVFIFWAPENAPLK	K[304.207146]EDLVFIFWAPENAPLK	sp|P18760|COF1_MOUSE;tr|A0A494B9A7|A0A494B9A7_MOUSE;tr|F8WGL3|F8WGL3_MOUSE	Unique	38916	0	60534.9	0	10650.5	0	75386.8	0	30482	0	26233.6	0	11055.5	0	110743	0	sp|P18760|COF1_MOUSE;tr|F8WGL3|F8WGL3_MOUSE;tr|A0A494B9A7|A0A494B9A7_MOUSE	46298	13.2669	20230929_DDA_TMT18_CD1_MF102_HS_A_3_1_rep03.46298.46298.3
IAALQAFADQLIAVDHYAK	IAALQAFADQLIAVDHYAK	sp|P16546|SPTN1_MOUSE;tr|A3KGU7|A3KGU7_MOUSE;tr|A3KGU9|A3KGU9_MOUSE	UniqueCovered	7317.88	0	11487.7	0	4532.02	0	21494.6	0	10149.1	0	7759	0	1337.96	0	30972.4	0	sp|P16546|SPTN1_MOUSE;tr|A3KGU5|A3KGU5_MOUSE;tr|A3KGU9|A3KGU9_MOUSE;tr|E9Q447|E9Q447_MOUSE;tr|A3KGU7|A3KGU7_MOUSE	46353	9.23515	20230929_DDA_TMT18_CD1_MF102_HS_A_3_1_rep03.46353.46353.3
GVFHGIENFINEASYMSILGMTPGFGDK	GVFHGIENFINEASYM[15.9949]SILGM[15.9949]TPGFGDK	sp|P26443|DHE3_MOUSE	Unique	21897.3	0	44896.1	0	17501.4	0	92169.2	0	39022.5	0	25110.7	0	14093.1	0	113593	0	sp|P26443|DHE3_MOUSE	46459	11.3124	20230929_DDA_TMT18_CD1_MF102_HS_A_3_1_rep03.46459.46459.3
GVFHGIENFINEASYMSILGMTPGFGDK	GVFHGIENFINEASYM[15.9949]SILGM[15.9949]TPGFGDK	sp|P26443|DHE3_MOUSE	Unique	21555.2	0	41448.1	1261.87	16401.3	0	88646.8	0	38965.6	967.55	30950.2	0	18053.9	1.86961	115973	0	sp|P26443|DHE3_MOUSE	46469	11.2747	20230929_DDA_TMT18_CD1_MF102_HS_A_3_1_rep03.46469.46469.3
LTELLKQGQYSPMAIEEQVAVIYAGVR	LTELLK[304.207146]QGQYSPM[15.9949]AIEEQVAVIYAGVR	sp|Q03265|ATPA_MOUSE;tr|D3Z6F5|D3Z6F5_MOUSE	Unique	20012.3	0	37061.1	0	12314.5	0	69144.1	0	35662.7	0	28469.2	0	12907.2	0	106904	0	sp|Q03265|ATPA_MOUSE;tr|D3Z6F5|D3Z6F5_MOUSE	46532	15.2996	20230929_DDA_TMT18_CD1_MF102_HS_A_3_1_rep03.46532.46532.4
FDGALNVDLTEFQTNLVPYPR	FDGALNVDLTEFQTNLVPYPR	sp|P68368|TBA4A_MOUSE;tr|A0A0A0MQA5|A0A0A0MQA5_MOUSE	Multiple	19198	0	34858.1	0	14408.4	0	77910.6	0	30701.5	0	25534.3	0	13813.3	0	95845.2	0	sp|P68373|TBA1C_MOUSE;sp|P05214|TBA3_MOUSE;sp|Q9JJZ2|TBA8_MOUSE;sp|P05213|TBA1B_MOUSE;sp|P68369|TBA1A_MOUSE;sp|P68368|TBA4A_MOUSE;tr|A0A0A0MQA5|A0A0A0MQA5_MOUSE;tr|A0A2R8VHF3|A0A2R8VHF3_MOUSE	46560	10.8179	20230929_DDA_TMT18_CD1_MF102_HS_A_3_1_rep03.46560.46560.2
FDGALNVDLTEFQTNLVPYPR	FDGALNVDLTEFQTNLVPYPR	sp|P68368|TBA4A_MOUSE;tr|A0A0A0MQA5|A0A0A0MQA5_MOUSE	Multiple	14329.6	0	36449.8	0	9633.68	0	68457.5	0	26870.5	0	25118.6	0	13621.6	0	89750.8	0	sp|P68373|TBA1C_MOUSE;sp|P05214|TBA3_MOUSE;sp|Q9JJZ2|TBA8_MOUSE;sp|P05213|TBA1B_MOUSE;sp|P68369|TBA1A_MOUSE;sp|P68368|TBA4A_MOUSE;tr|A0A0A0MQA5|A0A0A0MQA5_MOUSE;tr|A0A2R8VHF3|A0A2R8VHF3_MOUSE	46581	10.5389	20230929_DDA_TMT18_CD1_MF102_HS_A_3_1_rep03.46581.46581.2
VAPPGLTQIPQIQKTEISFRPNDPKSYEAYVLNIIR	VAPPGLTQIPQIQK[304.207146]TEISFRPNDPK[304.207146]SYEAYVLNIIR	sp|P14094|AT1B1_MOUSE	UniqueCovered	56899.4	0	319314	0	252408	0	1.60458e+06	0	404409	0	457275	0	320761	0	1.14417e+06	0	sp|P14094|AT1B1_MOUSE;tr|A0A0A6YX05|A0A0A6YX05_MOUSE	46779	11.5108	20230929_DDA_TMT18_CD1_MF102_HS_A_3_1_rep03.46779.46779.5
EGKIVQVTAADAFLDLIR	EGK[304.207146]IVQVTAADAFLDLIR	sp|P56564|EAA1_MOUSE	Unique	37449.9	0	55504.1	1337.09	24000	0	98136.9	9.34522	52985.4	0	32262.3	0.0295321	12163.3	0	285272	2.33678e-05	sp|P56564|EAA1_MOUSE	46824	11.321	20230929_DDA_TMT18_CD1_MF102_HS_A_3_1_rep03.46824.46824.3
EGKIVQVTAADAFLDLIR	EGK[304.207146]IVQVTAADAFLDLIR	sp|P56564|EAA1_MOUSE	Unique	21286.4	0	38140.5	1373.07	15230.8	0	66690.1	9.59673	37542.6	0	25981.6	0.0303269	6409.73	0	160152	2.39968e-05	sp|P56564|EAA1_MOUSE	46912	10.5278	20230929_DDA_TMT18_CD1_MF102_HS_A_3_1_rep03.46912.46912.3
SKFALITWIGEDVSGLQR	SK[304.207146]FALITWIGEDVSGLQR	sp|Q9CQI6|COTL1_MOUSE	Unique	21884.1	0	40846.4	0	20646.8	0	70943.3	0	32057.4	0	26086.5	0	12757.3	0	123973	0	sp|Q9CQI6|COTL1_MOUSE	46940	11.9666	20230929_DDA_TMT18_CD1_MF102_HS_A_3_1_rep03.46940.46940.3
VVHLLNDQHLGVVTAATSLITTLAQK	VVHLLNDQHLGVVTAATSLITTLAQK	sp|P17427|AP2A2_MOUSE	Unique	4511.96	0	7156.2	0	4067.91	0	15796.1	0	9460.48	0	3224.8	0	1626.56	0	21999.8	0	sp|P17427|AP2A2_MOUSE	46954	18.6895	20230929_DDA_TMT18_CD1_MF102_HS_A_3_1_rep03.46954.46954.4
KNLFAFFDMAYQGFASGDGDK	K[304.207146]NLFAFFDM[15.9949]AYQGFASGDGDK	sp|P05202|AATM_MOUSE	Unique	39426.4	0	84042.7	0	20170.9	0	115727	0	44850.2	0	40165.2	0	13909	0	159010	0	sp|P05202|AATM_MOUSE	46986	11.3538	20230929_DDA_TMT18_CD1_MF102_HS_A_3_1_rep03.46986.46986.3
KNLFAFFDMAYQGFASGDGDK	K[304.207146]NLFAFFDM[15.9949]AYQGFASGDGDK	sp|P05202|AATM_MOUSE	Unique	42473.2	0	82358.6	0	20137.6	0	112798	0	52819.7	0	46858.5	0	20503.4	0	178200	0	sp|P05202|AATM_MOUSE	47046	12.8347	20230929_DDA_TMT18_CD1_MF102_HS_A_3_1_rep03.47046.47046.3
KFDVNTSAVQVLIEHIGNLDR	K[304.207146]FDVNTSAVQVLIEHIGNLDR	sp|Q68FD5|CLH1_MOUSE;tr|Q5SXR6|Q5SXR6_MOUSE	Unique	22943.7	0	36852.3	0	8805.68	0	57717.2	0	22522.6	0	16406.8	0	8831.88	0	83905.6	0	sp|Q68FD5|CLH1_MOUSE;tr|Q5SXR6|Q5SXR6_MOUSE	47121	9.41668	20230929_DDA_TMT18_CD1_MF102_HS_A_3_1_rep03.47121.47121.4
DKVGNIEYFGMGGYYGFPLQYYPYYGK	DK[304.207146]VGNIEYFGMGGYYGFPLQYYPYYGK	sp|P14094|AT1B1_MOUSE	Unique	27246.8	0	42647.7	0	10586.8	0	75915.8	0	28813.5	0	25320.6	0	12699.8	0	95105.6	0	sp|P14094|AT1B1_MOUSE	47342	12.7061	20230929_DDA_TMT18_CD1_MF102_HS_A_3_1_rep03.47342.47342.3
KNDEVSSLDAFLDLIR	KNDEVSSLDAFLDLIR	sp|P43006|EAA2_MOUSE;tr|A2APL5|A2APL5_MOUSE	Unique	4800.06	1351.51	7930.41	0	1298.15	13.223	13546.9	0	7729.21	0.0612362	3212.2	0	2199.07	0.000118327	16318.5	0	sp|P43006|EAA2_MOUSE;tr|A2APL5|A2APL5_MOUSE	47393	18.7848	20230929_DDA_TMT18_CD1_MF102_HS_A_3_1_rep03.47393.47393.3
FGNPLLVQDVESYDPVLNPVLNR	FGNPLLVQDVESYDPVLNPVLNR	sp|Q9JHU4|DYHC1_MOUSE	Unique	19188.1	0	46729.7	0	16659.1	0	96136.2	0	38644.2	0	30044	0	13986.3	0	126349	0	sp|Q9JHU4|DYHC1_MOUSE	47452	11.0369	20230929_DDA_TMT18_CD1_MF102_HS_A_3_1_rep03.47452.47452.3
QAADMILLDDNFASIVTGVEEGR	QAADM[15.9949]ILLDDNFASIVTGVEEGR	sp|Q6PIC6|AT1A3_MOUSE;tr|A0A0G2JGX4|A0A0G2JGX4_MOUSE	Multiple	14689.1	0	30427.1	1746.58	9749.78	0	55829.5	12.2072	26447.5	0	19067.4	0.0385764	10384.2	0	76574.4	3.05243e-05	sp|Q8VDN2|AT1A1_MOUSE;sp|Q6PIE5|AT1A2_MOUSE;sp|Q6PIC6|AT1A3_MOUSE;sp|Q9WV27|AT1A4_MOUSE;tr|D3YYN7|D3YYN7_MOUSE;tr|Q8VCE0|Q8VCE0_MOUSE;tr|A0A0G2JGX4|A0A0G2JGX4_MOUSE	47762	16.1124	20230929_DDA_TMT18_CD1_MF102_HS_A_3_1_rep03.47762.47762.3
VGNIEYFGMGGYYGFPLQYYPYYGKLLQPK	VGNIEYFGM[15.9949]GGYYGFPLQYYPYYGK[304.207146]LLQPK	sp|P14094|AT1B1_MOUSE	Unique	120168	0	148863	3578.47	17881	0	174562	25.0108	72291.3	0	89901.3	0.0790372	24736.6	0	268492	6.25397e-05	sp|P14094|AT1B1_MOUSE	47872	9.72113	20230929_DDA_TMT18_CD1_MF102_HS_A_3_1_rep03.47872.47872.4
KPTETQELVQQVLSLATQDSDNPDLR	KPTETQELVQQVLSLATQDSDNPDLR	sp|O35643|AP1B1_MOUSE;tr|Q5SVG4|Q5SVG4_MOUSE;tr|Q5SVG5|Q5SVG5_MOUSE	Unique	24238.4	0	52928.7	0	19422.4	0	92729.8	0	43462.6	0	34695	0	18159.7	0	142349	0	sp|O35643|AP1B1_MOUSE;tr|Q5SVG4|Q5SVG4_MOUSE;tr|Q5SVG5|Q5SVG5_MOUSE	47895	13.7028	20230929_DDA_TMT18_CD1_MF102_HS_A_3_1_rep03.47895.47895.3
TTEAAATAVGTAATTAAVVAAAGIAASGPVK	TTEAAATAVGTAATTAAVVAAAGIAASGPVK	sp|P14873|MAP1B_MOUSE	Unique	22253.7	0	45275.3	0	16099.1	0	81340.1	0	33861.3	0	25847.4	0	9325.17	0	115975	0	sp|P14873|MAP1B_MOUSE	47915	9.47116	20230929_DDA_TMT18_CD1_MF102_HS_A_3_1_rep03.47915.47915.3
VIHDNFGIVEGLMTTVHAITATQK	VIHDNFGIVEGLMTTVHAITATQK	sp|P16858|G3P_MOUSE;tr|A0A1D5RLD8|A0A1D5RLD8_MOUSE;tr|S4R1W1|S4R1W1_MOUSE	Greedy	18959.8	1169.15	36580.9	0	12452.1	11.4388	82984.5	0	35504.6	0.0529735	28171.6	0	14453.2	0.000102361	100726	0	sp|P16858|G3P_MOUSE;tr|S4R257|S4R257_MOUSE;tr|S4R1W1|S4R1W1_MOUSE;tr|A0A0A0MQF6|A0A0A0MQF6_MOUSE;tr|A0A1D5RLD8|A0A1D5RLD8_MOUSE	47977	13.916	20230929_DDA_TMT18_CD1_MF102_HS_A_3_1_rep03.47977.47977.3
IAAFADAAVDPIDFPLAPAYAVPK	IAAFADAAVDPIDFPLAPAYAVPK	sp|Q8QZT1|THIL_MOUSE	Unique	12820.1	0	26551.8	0	2767.77	0	44371.6	0	19154.8	0	15387.9	0	6016.91	0	58499.4	0	sp|Q8QZT1|THIL_MOUSE	48070	11.2713	20230929_DDA_TMT18_CD1_MF102_HS_A_3_1_rep03.48070.48070.3
LQDAFSAIGQNADLDLPQIAVVGGQSAGKSSVLENFVGR	LQDAFSAIGQNADLDLPQIAVVGGQSAGK[304.207146]SSVLENFVGR	sp|P39053|DYN1_MOUSE;tr|A0A0J9YUE9|A0A0J9YUE9_MOUSE;tr|A0A0J9YUN4|A0A0J9YUN4_MOUSE	Unique	152285	0	248629	0	102449	0	520546	0	277164	0	153681	0	69904	0	511231	0	sp|P39053|DYN1_MOUSE;tr|D6RH60|D6RH60_MOUSE;tr|A0A0J9YUN4|A0A0J9YUN4_MOUSE;tr|A0A0J9YUE9|A0A0J9YUE9_MOUSE	48090	13.6557	20230929_DDA_TMT18_CD1_MF102_HS_A_3_1_rep03.48090.48090.4
GFDPSSPVLHELTFQAMSYDLLPIENDVYK	GFDPSSPVLHELTFQAM[15.9949]SYDLLPIENDVYK	sp|O08599|STXB1_MOUSE	Unique	17417.4	1.03533e-06	33577.2	0	14532.1	0.00597925	69530.4	0	31264.2	6.60781	26695.1	0	10737.9	5357.94	92598.1	0	sp|O08599|STXB1_MOUSE	48177	9.29791	20230929_DDA_TMT18_CD1_MF102_HS_A_3_1_rep03.48177.48177.3
GFDPSSPVLHELTFQAMSYDLLPIENDVYK	GFDPSSPVLHELTFQAM[15.9949]SYDLLPIENDVYK	sp|O08599|STXB1_MOUSE	Unique	15894.2	0	37933.1	0	17032.5	0	79250.7	0	30566.5	0	25373.7	0	17920.7	0	93866	0	sp|O08599|STXB1_MOUSE	48199	9.42099	20230929_DDA_TMT18_CD1_MF102_HS_A_3_1_rep03.48199.48199.3
TAFDEAIAELDTLSEESYK	TAFDEAIAELDTLSEESYK	sp|P63101|1433Z_MOUSE	Unique	10822.5	0	16038.6	0	2286.73	0	30718.9	0	12212	0	6564.81	0	3608.21	0	40787.3	0	sp|P63101|1433Z_MOUSE	48208	10.9129	20230929_DDA_TMT18_CD1_MF102_HS_A_3_1_rep03.48208.48208.3
VDNQHDFQDIASVVALTKTYATAEPFIDAK	VDNQHDFQDIASVVALTK[304.207146]TYATAEPFIDAK	sp|O88935|SYN1_MOUSE	Unique	46621.6	0	72312.3	0	14652.1	0	99939.4	0	47057.2	0	37879.6	0	17694.3	0	148712	0	sp|O88935|SYN1_MOUSE	48670	13.0012	20230929_DDA_TMT18_CD1_MF102_HS_A_3_1_rep03.48670.48670.4
GLGSDLDSSLASLVGNLGISGTTSK	GLGSDLDSSLASLVGNLGISGTTSK	sp|Q61548|AP180_MOUSE	UniqueCovered	10154.3	0	16683.5	0	5093.56	0	31661.4	0	14830.5	0	12782.7	0	7349.97	0	50788.2	0	sp|Q61548|AP180_MOUSE;tr|E9QQ05|E9QQ05_MOUSE;tr|E9Q9A3|E9Q9A3_MOUSE;tr|E9QLK9|E9QLK9_MOUSE;tr|Q3TWS4|Q3TWS4_MOUSE;tr|A0A5F8MPL3|A0A5F8MPL3_MOUSE	49302	10.8404	20230929_DDA_TMT18_CD1_MF102_HS_A_3_1_rep03.49302.49302.3
ALMLQGVDLLADAVAVTMGPK	ALM[15.9949]LQGVDLLADAVAVTM[15.9949]GPK	sp|P63038|CH60_MOUSE	UniqueCovered	5521.67	0	6137.01	0	2823.53	0	18888.4	0	9162.83	0	5942.14	0	4173.02	0	28822.1	0	sp|P63038|CH60_MOUSE;tr|D3Z2F2|D3Z2F2_MOUSE;tr|D3Z7J9|D3Z7J9_MOUSE	49318	11.0615	20230929_DDA_TMT18_CD1_MF102_HS_A_3_1_rep03.49318.49318.3
KPTETQELVQQVLSLATQDSDNPDLR	KPTETQELVQQVLSLATQDSDNPDLR	sp|O35643|AP1B1_MOUSE;tr|Q5SVG4|Q5SVG4_MOUSE;tr|Q5SVG5|Q5SVG5_MOUSE	Unique	15336.5	0	40404.2	0	14474.5	0	78197.4	0	31685.5	0	27684.4	0	15874	0	104143	0	sp|O35643|AP1B1_MOUSE;tr|Q5SVG4|Q5SVG4_MOUSE;tr|Q5SVG5|Q5SVG5_MOUSE	49452	18.5752	20230929_DDA_TMT18_CD1_MF102_HS_A_3_1_rep03.49452.49452.3
VGEGATFDPFGAPAKPPGQDLLGSFLNTSSASSDPFLQPTR	VGEGATFDPFGAPAKPPGQDLLGSFLNTSSASSDPFLQPTR	sp|Q80TZ3|AUXI_MOUSE	Unique	14835.3	9.17824e-07	26694.6	0	12288.6	0.00530066	61007.7	0	24919.8	5.85788	20262.8	0	10045.4	4749.86	85592.7	0	sp|Q80TZ3|AUXI_MOUSE	49454	10.1109	20230929_DDA_TMT18_CD1_MF102_HS_A_3_1_rep03.49454.49454.4
KPTETQELVQQVLSLATQDSDNPDLR	KPTETQELVQQVLSLATQDSDNPDLR	sp|O35643|AP1B1_MOUSE;tr|Q5SVG4|Q5SVG4_MOUSE;tr|Q5SVG5|Q5SVG5_MOUSE	Unique	12883.5	0	40414.3	0	15676	0	83893.3	0	35184.1	0	22946.8	0	11740.7	0	95286.3	0	sp|O35643|AP1B1_MOUSE;tr|Q5SVG4|Q5SVG4_MOUSE;tr|Q5SVG5|Q5SVG5_MOUSE	49478	14.4841	20230929_DDA_TMT18_CD1_MF102_HS_A_3_1_rep03.49478.49478.3
TGVTGPYVLGTGLSLYFLSK	TGVTGPYVLGTGLSLYFLSK	sp|Q9CQQ7|AT5F1_MOUSE	Unique	3652.24	0	6632.76	0	2685.38	0	8909.01	0	4642.24	0	3322.18	0	1767.05	0	19367.1	0	sp|Q9CQQ7|AT5F1_MOUSE	49566	9.32168	20230929_DDA_TMT18_CD1_MF102_HS_A_3_1_rep03.49566.49566.3
APEVSQYIYQVYDSILK	APEVSQYIYQVYDSILK	sp|Q9DBG3|AP2B1_MOUSE;tr|H3BKM0|H3BKM0_MOUSE	Unique	0	0	2380.59	0	1920.11	0	9303.58	0	2477.49	0	1778.07	0	1769.41	0	10817.8	0	sp|Q9DBG3|AP2B1_MOUSE;tr|H3BKM0|H3BKM0_MOUSE	49860	10.5322	20230929_DDA_TMT18_CD1_MF102_HS_A_3_1_rep03.49860.49860.3
ALINADELANDVAGAEALLDR	ALINADELANDVAGAEALLDR	sp|P16546|SPTN1_MOUSE;tr|A3KGU7|A3KGU7_MOUSE;tr|A3KGU9|A3KGU9_MOUSE	UniqueCovered	4769.74	0	9879.4	0	3094.81	0	11852.8	0	6331.88	0	4967.15	0	1686.7	0	18254.9	0	sp|P16546|SPTN1_MOUSE;tr|A3KGU5|A3KGU5_MOUSE;tr|A3KGU9|A3KGU9_MOUSE;tr|E9Q447|E9Q447_MOUSE;tr|A3KGU7|A3KGU7_MOUSE	50359	11.0774	20230929_DDA_TMT18_CD1_MF102_HS_A_3_1_rep03.50359.50359.3
EVAAFAQFGSDLDAATQQLLSR	EVAAFAQFGSDLDAATQQLLSR	sp|Q03265|ATPA_MOUSE;tr|D3Z6F5|D3Z6F5_MOUSE	Unique	8268.82	0	11939.1	0	3956.61	0	30137.4	0	10497.1	0	11428.6	0	4097.91	0	34490.7	0	sp|Q03265|ATPA_MOUSE;tr|D3Z6F5|D3Z6F5_MOUSE	50600	11.0756	20230929_DDA_TMT18_CD1_MF102_HS_A_3_1_rep03.50600.50600.3
EVAAFAQFGSDLDAATQQLLSR	EVAAFAQFGSDLDAATQQLLSR	sp|Q03265|ATPA_MOUSE;tr|D3Z6F5|D3Z6F5_MOUSE	Unique	11289.9	0	22635	0	11807.4	0	45130.2	0	21985.7	0	17650.4	0	9190.03	0	62719.8	0	sp|Q03265|ATPA_MOUSE;tr|D3Z6F5|D3Z6F5_MOUSE	50618	11.5958	20230929_DDA_TMT18_CD1_MF102_HS_A_3_1_rep03.50618.50618.2
SGPFGQIFRPDNFVFGQSGAGNNWAKGHYTEGAELVDSVLDVVR	SGPFGQIFRPDNFVFGQSGAGNNWAK[304.207146]GHYTEGAELVDSVLDVVR	sp|P68372|TBB4B_MOUSE	Multiple	26076	0	58014.9	0	29040.5	0	150674	0	56537.7	0	50704.9	0	28673.2	0	121126	0	sp|P99024|TBB5_MOUSE;sp|P68372|TBB4B_MOUSE;sp|Q9CWF2|TBB2B_MOUSE;sp|Q7TMM9|TBB2A_MOUSE;tr|G3UZR1|G3UZR1_MOUSE	50636	17.4799	20230929_DDA_TMT18_CD1_MF102_HS_A_3_1_rep03.50636.50636.5
SGPFGQIFRPDNFVFGQSGAGNNWAKGHYTEGAELVDSVLDVVR	SGPFGQIFRPDNFVFGQSGAGNNWAK[304.207146]GHYTEGAELVDSVLDVVR	sp|P68372|TBB4B_MOUSE	Multiple	50005.1	0	124708	0	68177.8	0	319055	0	135052	0	110486	0	48500.2	0	225886	0	sp|P99024|TBB5_MOUSE;sp|P68372|TBB4B_MOUSE;sp|Q9CWF2|TBB2B_MOUSE;sp|Q7TMM9|TBB2A_MOUSE;tr|G3UZR1|G3UZR1_MOUSE	50725	21.3853	20230929_DDA_TMT18_CD1_MF102_HS_A_3_1_rep03.50725.50725.5
FGVEQDVDMVFASFIR	FGVEQDVDM[15.9949]VFASFIR	sp|P52480|KPYM_MOUSE	Unique	1024.25	0	2206.14	0	0	0	2797.39	0	1353.44	0	936.367	0	0	0	6949.48	0	sp|P52480|KPYM_MOUSE	50770	13.8685	20230929_DDA_TMT18_CD1_MF102_HS_A_3_1_rep03.50770.50770.3
YHEQLSTQSLIELFESFK	YHEQLSTQSLIELFESFK	sp|Q68FD5|CLH1_MOUSE;tr|Q5SXR6|Q5SXR6_MOUSE	Unique	5951.45	0	12375	0	1584.12	0	17170.3	0	6538.3	0	8066.75	0	4911.88	0	26438.4	0	sp|Q68FD5|CLH1_MOUSE;tr|Q5SXR6|Q5SXR6_MOUSE	50773	11.8765	20230929_DDA_TMT18_CD1_MF102_HS_A_3_1_rep03.50773.50773.3
SGPFGQIFRPDNFVFGQSGAGNNWAKGHYTEGAELVDSVLDVVR	SGPFGQIFRPDNFVFGQSGAGNNWAK[304.207146]GHYTEGAELVDSVLDVVR	sp|P68372|TBB4B_MOUSE	Multiple	27319.7	0	61871.4	0	34727	0	157536	0	55481.4	0	60122.3	0	31330.9	0	117447	0	sp|P99024|TBB5_MOUSE;sp|P68372|TBB4B_MOUSE;sp|Q9CWF2|TBB2B_MOUSE;sp|Q7TMM9|TBB2A_MOUSE;tr|G3UZR1|G3UZR1_MOUSE	50867	23.3995	20230929_DDA_TMT18_CD1_MF102_HS_A_3_1_rep03.50867.50867.4
APEVSQYIYQVYDSILKN	APEVSQYIYQVYDSILK[304.207146]N	sp|Q9DBG3|AP2B1_MOUSE;tr|H3BKM0|H3BKM0_MOUSE	Unique	28434.2	0	56261.9	0	20713.9	0	99075.5	0	45047.4	0	31809.1	0	11335.8	0	107795	0	sp|Q9DBG3|AP2B1_MOUSE;tr|H3BKM0|H3BKM0_MOUSE	51032	11.0733	20230929_DDA_TMT18_CD1_MF102_HS_A_3_1_rep03.51032.51032.3
IYDDDFFQNLDGVANALDNIDAR	IYDDDFFQNLDGVANALDNIDAR	sp|Q02053|UBA1_MOUSE	Unique	14734.8	8.97448e-07	30435.9	0	9144.17	0.00518298	55430.7	0	24017.7	5.72783	22332	0	8145.93	4644.41	81583.7	0	sp|Q02053|UBA1_MOUSE	51090	11.5329	20230929_DDA_TMT18_CD1_MF102_HS_A_3_1_rep03.51090.51090.3
LASPIHPDVVMLIAFPGDILMR	LASPIHPDVVMLIAFPGDILM[15.9949]R	sp|P43006|EAA2_MOUSE;tr|A2APL5|A2APL5_MOUSE	UniqueCovered	11550.9	6.94188e-07	24798.8	0	9430.83	0.0040091	38043	0	17035.8	4.43055	11414.7	0	5591.67	3592.51	58643.7	0	sp|P43006|EAA2_MOUSE;tr|A2APL5|A2APL5_MOUSE;tr|A2AQI7|A2AQI7_MOUSE	51228	10.8747	20230929_DDA_TMT18_CD1_MF102_HS_A_3_1_rep03.51228.51228.3
IVSSASTDLQDYTYYFVPAPWLSVK	IVSSASTDLQDYTYYFVPAPWLSVK	sp|P17426|AP2A1_MOUSE	Unique	13829.1	0	30030.2	0.679605	14486.1	0	85318.8	1558.1	32734.5	0	24550.5	0	10329.9	4824.13	96743.7	0	sp|P17426|AP2A1_MOUSE	51277	11.0785	20230929_DDA_TMT18_CD1_MF102_HS_A_3_1_rep03.51277.51277.3
NGQLLQVPVAALVVGDIAQVK	NGQLLQVPVAALVVGDIAQVK	tr|A2ALL9|A2ALL9_MOUSE;tr|Q0VF55|Q0VF55_MOUSE;tr|Q8C048|Q8C048_MOUSE	Unique	3942.11	0	9123.5	0	2735.98	0	16350	0	10711.5	0	6086.51	0	3630.97	0	20216.2	0	tr|Q0VF55|Q0VF55_MOUSE;tr|A2ALL9|A2ALL9_MOUSE;tr|Q8C048|Q8C048_MOUSE	51394	10.0808	20230929_DDA_TMT18_CD1_MF102_HS_A_3_1_rep03.51394.51394.3
QLQSPLPLPTTLPLLSASIASTK	QLQSPLPLPTTLPLLSASIASTK	sp|Q8BPN8|DMXL2_MOUSE;tr|B0V2P5|B0V2P5_MOUSE;tr|F6RYL8|F6RYL8_MOUSE	Unique	15107.6	0	25056.7	1230.1	7677.72	0	50070.2	8.59747	20317.5	0	25246.3	0.0271691	8827.78	0	82338.7	2.14981e-05	sp|Q8BPN8|DMXL2_MOUSE;tr|B0V2P5|B0V2P5_MOUSE;tr|F6RYL8|F6RYL8_MOUSE	51403	10.9015	20230929_DDA_TMT18_CD1_MF102_HS_A_3_1_rep03.51403.51403.3
SGPFGQIFRPDNFVFGQSGAGNNWAKGHYTEGAELVDSVLDVVR	SGPFGQIFRPDNFVFGQSGAGNNWAK[304.207146]GHYTEGAELVDSVLDVVR	sp|P68372|TBB4B_MOUSE	Multiple	18603.5	0	40949	0	22139.6	0	109763	0	43205.9	0	37456.6	0	14132.6	0	98198.5	0	sp|P99024|TBB5_MOUSE;sp|P68372|TBB4B_MOUSE;sp|Q9CWF2|TBB2B_MOUSE;sp|Q7TMM9|TBB2A_MOUSE;tr|G3UZR1|G3UZR1_MOUSE	51440	11.1151	20230929_DDA_TMT18_CD1_MF102_HS_A_3_1_rep03.51440.51440.5
QAADMILLDDNFASIVTGVEEGR	QAADMILLDDNFASIVTGVEEGR	sp|Q6PIC6|AT1A3_MOUSE;tr|A0A0G2JGX4|A0A0G2JGX4_MOUSE	Multiple	13970.9	7.37218e-07	34301.3	0	12823.1	0.00425761	67058.6	0	26444.5	4.70518	21662.3	0	10877.1	3815.19	78026.4	0	sp|Q8VDN2|AT1A1_MOUSE;sp|Q6PIE5|AT1A2_MOUSE;sp|Q6PIC6|AT1A3_MOUSE;sp|Q9WV27|AT1A4_MOUSE;tr|D3YYN7|D3YYN7_MOUSE;tr|Q8VCE0|Q8VCE0_MOUSE;tr|A0A0G2JGX4|A0A0G2JGX4_MOUSE	51503	11.6399	20230929_DDA_TMT18_CD1_MF102_HS_A_3_1_rep03.51503.51503.2
DKVQENLLASGVDLVTYITR	DK[304.207146]VQENLLASGVDLVTYITR	sp|Q9Z1G3|VATC1_MOUSE	Unique	24899.7	0	37534.9	1174.19	14295.3	0	69654.5	8.20667	30119.9	0	26025.6	0.0259341	13152.2	0	88374.2	2.05209e-05	sp|Q9Z1G3|VATC1_MOUSE	51516	11.0969	20230929_DDA_TMT18_CD1_MF102_HS_A_3_1_rep03.51516.51516.3
QAADMILLDDNFASIVTGVEEGR	QAADMILLDDNFASIVTGVEEGR	sp|Q6PIC6|AT1A3_MOUSE;tr|A0A0G2JGX4|A0A0G2JGX4_MOUSE	Multiple	18480	9.04116e-07	27495.5	0	12512.8	0.00522149	53950.9	0	25876.8	5.77038	20642.5	0	11000.2	4678.91	73614.3	0	sp|Q8VDN2|AT1A1_MOUSE;sp|Q6PIE5|AT1A2_MOUSE;sp|Q6PIC6|AT1A3_MOUSE;sp|Q9WV27|AT1A4_MOUSE;tr|D3YYN7|D3YYN7_MOUSE;tr|Q8VCE0|Q8VCE0_MOUSE;tr|A0A0G2JGX4|A0A0G2JGX4_MOUSE	51548	12.6703	20230929_DDA_TMT18_CD1_MF102_HS_A_3_1_rep03.51548.51548.2
VGGINLLTAGALAGVPAASLVTPADVIK	VGGINLLTAGALAGVPAASLVTPADVIK	sp|Q8BH59|CMC1_MOUSE	Unique	11901.6	0	32118.5	0	13561.8	0	64113	0	28905.9	0	23676.7	0	10891.1	0	87529.1	0	sp|Q8BH59|CMC1_MOUSE	51603	14.0457	20230929_DDA_TMT18_CD1_MF102_HS_A_3_1_rep03.51603.51603.3
VPTTGIIEYPFDLQSVIFR	VPTTGIIEYPFDLQSVIFR	sp|P21279|GNAQ_MOUSE	Unique	7354.51	0	14354.7	0	5130.49	0	23405.1	0	9804.65	0	8244.42	0	7097.16	0	28050.6	0	sp|P21279|GNAQ_MOUSE	51685	9.90187	20230929_DDA_TMT18_CD1_MF102_HS_A_3_1_rep03.51685.51685.3
LKPGLEKDFLPLYFGWFLTK	LKPGLEK[304.207146]DFLPLYFGWFLTK	sp|P16330|CN37_MOUSE	Unique	13546.4	0	56667.7	0	2352.23	0	47161.7	0	6652.54	0	34230.4	0	5169.66	0	55934.2	0	sp|P16330|CN37_MOUSE	51902	10.0677	20230929_DDA_TMT18_CD1_MF102_HS_A_3_1_rep03.51902.51902.4
SGPFGQLFRPDNFIFGQTGAGNNWAKGHYTEGAELVDSVLDVVR	SGPFGQLFRPDNFIFGQTGAGNNWAK[304.207146]GHYTEGAELVDSVLDVVR	sp|Q922F4|TBB6_MOUSE	Unique	22496.5	5.45617e-07	37591.1	0	20968.8	0.00315107	97554.3	0	41146.1	3.48232	33086.6	0	13260.6	2823.64	84707.7	0	sp|Q922F4|TBB6_MOUSE	51942	9.79158	20230929_DDA_TMT18_CD1_MF102_HS_A_3_1_rep03.51942.51942.4
VYGSFLVNPEPGYNVSLLYDLENLPASK	VYGSFLVNPEPGYNVSLLYDLENLPASK	sp|Q9CVB6|ARPC2_MOUSE;tr|D3YXG6|D3YXG6_MOUSE	Unique	14515.8	0	34173.6	0	9743.84	0	65640	0	26805.6	0	20206.3	0	14384.8	0	85585.5	0	sp|Q9CVB6|ARPC2_MOUSE;tr|D3YXG6|D3YXG6_MOUSE	51958	9.94262	20230929_DDA_TMT18_CD1_MF102_HS_A_3_1_rep03.51958.51958.3
SGPFGQIFRPDNFVFGQSGAGNNWAKGHYTEGAELVDSVLDVVR	SGPFGQIFRPDNFVFGQSGAGNNWAK[304.207146]GHYTEGAELVDSVLDVVR	sp|P68372|TBB4B_MOUSE	Multiple	18460.1	0	38277.4	1233.12	17099.4	0	101915	8.61857	42018.4	0	37492.5	0.0272358	16713	0	101851	2.15508e-05	sp|P99024|TBB5_MOUSE;sp|P68372|TBB4B_MOUSE;sp|Q9CWF2|TBB2B_MOUSE;sp|Q7TMM9|TBB2A_MOUSE;tr|G3UZR1|G3UZR1_MOUSE	52013	10.3247	20230929_DDA_TMT18_CD1_MF102_HS_A_3_1_rep03.52013.52013.5
RPWFAGDKVTYVDFLAYDILDQYR	RPWFAGDK[304.207146]VTYVDFLAYDILDQYR	sp|P10649|GSTM1_MOUSE;tr|A2AE89|A2AE89_MOUSE	Greedy	36982.6	0	65938.1	0	10440.8	0	81821.9	0	45346.5	0	33407.2	0	15384.7	0	207838	0	sp|P19639|GSTM3_MOUSE;sp|P10649|GSTM1_MOUSE;tr|A2AE89|A2AE89_MOUSE;tr|F6WHQ7|F6WHQ7_MOUSE	52030	27.2228	20230929_DDA_TMT18_CD1_MF102_HS_A_3_1_rep03.52030.52030.4
FDFVHDLVLYLYR	FDFVHDLVLYLYR	sp|Q68FD5|CLH1_MOUSE;tr|Q5SXR6|Q5SXR6_MOUSE	Unique	0	0	2046.97	0	1257.45	0	4772.23	0	3112.23	0	1971.95	0	0	0	8220.5	0	sp|Q68FD5|CLH1_MOUSE;tr|Q5SXR6|Q5SXR6_MOUSE	52233	10.107	20230929_DDA_TMT18_CD1_MF102_HS_A_3_1_rep03.52233.52233.3
LRPLSYPQTDVFLICFSLVSPASFENVR	LRPLSYPQTDVFLIC[57.021463735]FSLVSPASFENVR	sp|P60764|RAC3_MOUSE;sp|P63001|RAC1_MOUSE;tr|A2AC13|A2AC13_MOUSE	Unique	15825.9	0	45982.2	0	19637.3	0	90668	0	37713.9	0	32149.6	0	12434.5	0	112460	0	sp|P63001|RAC1_MOUSE;sp|P60764|RAC3_MOUSE;tr|A2AC13|A2AC13_MOUSE	52265	11.2911	20230929_DDA_TMT18_CD1_MF102_HS_A_3_1_rep03.52265.52265.3
MAAEFIQQFNNQAFSVGQQLVFSFNDK	M[15.9949]AAEFIQQFNNQAFSVGQQLVFSFNDK	sp|P46460|NSF_MOUSE	UniqueCovered	16073.2	6.36379e-07	32632.1	0	14714.8	0.00367524	68515.3	0	31810.3	4.06159	27081.7	0	19387.6	3293.34	83816.7	0	sp|P46460|NSF_MOUSE;tr|G3UX86|G3UX86_MOUSE	52278	11.8646	20230929_DDA_TMT18_CD1_MF102_HS_A_3_1_rep03.52278.52278.3
LHDSISEEGHHYLIFDLVTGGELFEDIVAR	LHDSISEEGHHYLIFDLVTGGELFEDIVAR	sp|P11798|KCC2A_MOUSE;tr|F8WIS9|F8WIS9_MOUSE	Greedy	12162.2	0	31319.4	0	11674.8	0	56870	0	23688.5	0	21581.5	0	8863.56	0	87269.6	0	sp|P11798|KCC2A_MOUSE;tr|F6WHR9|F6WHR9_MOUSE;tr|F8WIS9|F8WIS9_MOUSE	52352	19.7963	20230929_DDA_TMT18_CD1_MF102_HS_A_3_1_rep03.52352.52352.4
LHDSISEEGHHYLIFDLVTGGELFEDIVAR	LHDSISEEGHHYLIFDLVTGGELFEDIVAR	sp|P11798|KCC2A_MOUSE;tr|F8WIS9|F8WIS9_MOUSE	Greedy	11195.7	8.5516e-07	25613.9	0	8023.34	0.00493875	46230.4	0	18003.7	5.45793	18380	0	8329.87	4425.56	66267	0	sp|P11798|KCC2A_MOUSE;tr|F6WHR9|F6WHR9_MOUSE;tr|F8WIS9|F8WIS9_MOUSE	52389	17.8372	20230929_DDA_TMT18_CD1_MF102_HS_A_3_1_rep03.52389.52389.3
LHDSISEEGHHYLIFDLVTGGELFEDIVAR	LHDSISEEGHHYLIFDLVTGGELFEDIVAR	sp|P11798|KCC2A_MOUSE;tr|F8WIS9|F8WIS9_MOUSE	Greedy	12110.6	4.54939e-07	22465.7	0	7576.48	0.00262738	47201.9	0	24629.3	2.90358	17030.9	0	7066.21	2354.37	60456.5	0	sp|P11798|KCC2A_MOUSE;tr|F6WHR9|F6WHR9_MOUSE;tr|F8WIS9|F8WIS9_MOUSE	52408	12.3535	20230929_DDA_TMT18_CD1_MF102_HS_A_3_1_rep03.52408.52408.3
NGDENYMEFLEVLTEQLDR	NGDENYM[15.9949]EFLEVLTEQLDR	sp|Q91V14|S12A5_MOUSE;tr|A0A076FR46|A0A076FR46_MOUSE	Unique	9357.1	0.25874	20459	0	8318.82	1494.28	37200	0	13247.5	6.92006	12310.6	0	4483.34	0.0133717	55152.4	0	sp|Q91V14|S12A5_MOUSE;tr|A0A076FR46|A0A076FR46_MOUSE	52561	13.8601	20230929_DDA_TMT18_CD1_MF102_HS_A_3_1_rep03.52561.52561.3
VKSVINLLFAAYTGDVSALR	VK[304.207146]SVINLLFAAYTGDVSALR	sp|D3Z7P3|GLSK_MOUSE	UniqueCovered	26815.9	9.48625e-07	38569.2	0	9471.3	0.00547854	80355.5	0	43743.3	6.05446	30182.7	0	12436.3	4909.25	97779.7	0	sp|D3Z7P3|GLSK_MOUSE;tr|D3Z7P4|D3Z7P4_MOUSE;tr|F7B327|F7B327_MOUSE	52663	11.9603	20230929_DDA_TMT18_CD1_MF102_HS_A_3_1_rep03.52663.52663.3
KWAGLSIGQDIEVALYSFDK	K[304.207146]WAGLSIGQDIEVALYSFDK	sp|P46460|NSF_MOUSE	UniqueCovered	27320.8	0	51000.6	0	9210.11	0	79829.7	0	47422.9	0	28249.5	0	12122.4	0	106137	0	sp|P46460|NSF_MOUSE;tr|G3UX86|G3UX86_MOUSE	52800	9.57378	20230929_DDA_TMT18_CD1_MF102_HS_A_3_1_rep03.52800.52800.3
DIFRPLDILSDLDLR	DIFRPLDILSDLDLR	sp|Q8K406|LGI3_MOUSE	Unique	2299.12	0	4617.38	0	1260.41	0	2129.43	0	2177.03	0	4134.5	0	0	0	9273.73	0	sp|Q8K406|LGI3_MOUSE	52861	11.8979	20230929_DDA_TMT18_CD1_MF102_HS_A_3_1_rep03.52861.52861.3
SGPFGQIFRPDNFVFGQSGAGNNWAKGHYTEGAELVDAVLDVVR	SGPFGQIFRPDNFVFGQSGAGNNWAK[304.207146]GHYTEGAELVDAVLDVVR	sp|Q9D6F9|TBB4A_MOUSE	Unique	12689.6	0	28104.8	0	9906.76	0	78940.7	0	24489.5	0	26859.7	0	17787.1	0	99146.1	0	sp|Q9D6F9|TBB4A_MOUSE	53112	16.9359	20230929_DDA_TMT18_CD1_MF102_HS_A_3_1_rep03.53112.53112.5
LQDVFNTVGADIIQLPQIVVVGTQSSGK	LQDVFNTVGADIIQLPQIVVVGTQSSGK	sp|Q8K1M6|DNM1L_MOUSE;tr|E9PUD2|E9PUD2_MOUSE	Unique	15037.7	0	30051.8	0	22641.4	0	79681.3	0	30054.9	0	24874.2	0	15090.5	0	97486.8	0	sp|Q8K1M6|DNM1L_MOUSE;tr|E9PUD2|E9PUD2_MOUSE	53121	13.1446	20230929_DDA_TMT18_CD1_MF102_HS_A_3_1_rep03.53121.53121.3
VADLYELVQYAGNIIPR	VADLYELVQYAGNIIPR	sp|Q9EQH3|VPS35_MOUSE	Unique	3818.64	0	12729.3	0	3560.35	0	16063.2	0	5964.15	0	6066.5	0	1862.93	0	27131.2	0	sp|Q9EQH3|VPS35_MOUSE	53128	9.38494	20230929_DDA_TMT18_CD1_MF102_HS_A_3_1_rep03.53128.53128.3
DPAGIFELVEVVGNGTYGQVYK	DPAGIFELVEVVGNGTYGQVYK	sp|Q9JM52|MINK1_MOUSE;tr|G3X9G2|G3X9G2_MOUSE;tr|Q5SXG1|Q5SXG1_MOUSE;tr|Q5SXG3|Q5SXG3_MOUSE	Greedy	9318.22	0	21463.7	0	6978.56	0	36964.3	0	15489.6	0	11822.1	0	7628.06	0	51874.1	0	sp|Q9JM52|MINK1_MOUSE;sp|P97820|M4K4_MOUSE;tr|G3X9G2|G3X9G2_MOUSE;tr|E9PVG7|E9PVG7_MOUSE;tr|A0A0A6YWR8|A0A0A6YWR8_MOUSE;tr|A0A0A6YWM8|A0A0A6YWM8_MOUSE;tr|F8VPL5|F8VPL5_MOUSE;tr|Q5SXG1|Q5SXG1_MOUSE;tr|B2RUE8|B2RUE8_MOUSE;tr|B7ZNR9|B7ZNR9_MOUSE;tr|A0A0A6YVZ8|A0A0A6YVZ8_MOUSE;tr|Q5SXG3|Q5SXG3_MOUSE;tr|A0A0A6YW53|A0A0A6YW53_MOUSE	53347	13.7489	20230929_DDA_TMT18_CD1_MF102_HS_A_3_1_rep03.53347.53347.3
KQEIIKVTEQLIEAISNGDFESYTK	K[304.207146]QEIIK[304.207146]VTEQLIEAISNGDFESYTK	sp|P11798|KCC2A_MOUSE;tr|F8WIS9|F8WIS9_MOUSE	Greedy	11840.5	0	36794.7	0	21417.3	0	65260.5	0	57191.2	0	18772.9	0	8540.55	0	62873.8	0	sp|P11798|KCC2A_MOUSE;tr|F8WHB5|F8WHB5_MOUSE;tr|F8WIS9|F8WIS9_MOUSE	53362	17.7085	20230929_DDA_TMT18_CD1_MF102_HS_A_3_1_rep03.53362.53362.4
LGAPISSGLSDLFDLTSGVGTLSGSYVAPK	LGAPISSGLSDLFDLTSGVGTLSGSYVAPK	sp|O35643|AP1B1_MOUSE;tr|Q5SVG4|Q5SVG4_MOUSE;tr|Q5SVG5|Q5SVG5_MOUSE	Unique	14278.3	0	23981.3	1630.05	10201.7	0	56602	11.2706	20930.6	2.91022	20584.2	0	9160.62	2929.24	79406.1	0	sp|O35643|AP1B1_MOUSE;tr|Q5SVG4|Q5SVG4_MOUSE;tr|Q5SVG5|Q5SVG5_MOUSE	53420	18.3628	20230929_DDA_TMT18_CD1_MF102_HS_A_3_1_rep03.53420.53420.3
ENFIPTIVNFSAEEISDAIR	ENFIPTIVNFSAEEISDAIR	sp|Q9JHU4|DYHC1_MOUSE	UniqueCovered	7826.73	8.60645e-07	16424.3	0	8225.91	0.00497043	36942.9	0	14854	5.49294	11923	0	8577.31	4453.95	68908.4	0	sp|Q9JHU4|DYHC1_MOUSE;tr|F6ZX84|F6ZX84_MOUSE	53489	9.36	20230929_DDA_TMT18_CD1_MF102_HS_A_3_1_rep03.53489.53489.3
TGPAATTLSDTAAAESLVDSSEVTVIGFFK	TGPAATTLSDTAAAESLVDSSEVTVIGFFK	sp|P09103|PDIA1_MOUSE	Unique	10926.8	0	27829.2	0	12546.5	0	60767.9	0	22366.7	0	17425.2	0	9598.24	0	72383.6	0	sp|P09103|PDIA1_MOUSE	53520	14.0642	20230929_DDA_TMT18_CD1_MF102_HS_A_3_1_rep03.53520.53520.3
GSHQPFDVSAFNASYSDSGLFGIYTISQAAAAGEVINAAYNQVK	GSHQPFDVSAFNASYSDSGLFGIYTISQAAAAGEVINAAYNQVK	sp|Q9DB77|QCR2_MOUSE	Unique	5367.65	0	15659.3	0	5029.58	0	36769.6	0	15428.9	0	9133.23	0	4565.09	0	38711.6	0	sp|Q9DB77|QCR2_MOUSE	53545	14.1759	20230929_DDA_TMT18_CD1_MF102_HS_A_3_1_rep03.53545.53545.4
AHQNTLEVYPPFLFFLTVGGVYHPR	AHQNTLEVYPPFLFFLTVGGVYHPR	sp|Q9CPU4|MGST3_MOUSE	Unique	4253.89	0	11935.9	0	3049.67	0	18802.2	0	7751.96	0	7656.54	0	4352.8	0	24144.9	0	sp|Q9CPU4|MGST3_MOUSE	53569	13.312	20230929_DDA_TMT18_CD1_MF102_HS_A_3_1_rep03.53569.53569.4
FGVEQDVDMVFASFIR	FGVEQDVDMVFASFIR	sp|P52480|KPYM_MOUSE	Unique	3091.8	0	4796.72	0	1383.8	0	6464.91	0	2157.78	0	2278.02	0	1324.7	0	10167	0	sp|P52480|KPYM_MOUSE	53712	10.0955	20230929_DDA_TMT18_CD1_MF102_HS_A_3_1_rep03.53712.53712.3
DPELGVKSVQKLLDAVDTYIPVPTR	DPELGVK[304.207146]SVQK[304.207146]LLDAVDTYIPVPTR	sp|Q8BFR5|EFTU_MOUSE;tr|A0A0U1RNQ6|A0A0U1RNQ6_MOUSE	Unique	29648.4	0	66893.3	2417.87	38011.9	0	181540	16.899	71282.7	0	62875.4	0.0534031	31223.4	0	229075	4.22563e-05	sp|Q8BFR5|EFTU_MOUSE;tr|A0A0U1RNQ6|A0A0U1RNQ6_MOUSE	53837	10.4788	20230929_DDA_TMT18_CD1_MF102_HS_A_3_1_rep03.53837.53837.4
IDLRPVLGEGVPILASFLR	IDLRPVLGEGVPILASFLR	sp|Q6ZQ38|CAND1_MOUSE	Unique	6719.23	0	19125.8	0	5815.9	0	26185.9	0	16482.7	0	9631.88	0	6096.23	0	45021.4	0	sp|Q6ZQ38|CAND1_MOUSE	53902	14.6904	20230929_DDA_TMT18_CD1_MF102_HS_A_3_1_rep03.53902.53902.3
SGDAPITVQQLGTAYVSATTGAVATALGLK	SGDAPITVQQLGTAYVSATTGAVATALGLK	sp|Q91V61|SFXN3_MOUSE;tr|Q3U4F0|Q3U4F0_MOUSE	Unique	36756.9	0	77192.9	0	32933.4	0	166093	0	78340	0	58580.1	0	34810.2	0	206030	0	sp|Q91V61|SFXN3_MOUSE;tr|Q3U4F0|Q3U4F0_MOUSE	54031	20.1258	20230929_DDA_TMT18_CD1_MF102_HS_A_3_1_rep03.54031.54031.3
QAVITKELIEIISGAAALD	QAVITK[304.207146]ELIEIISGAAALD	tr|Q8C2Q8|Q8C2Q8_MOUSE	Greedy	26606	0	49477.8	1652.86	12273.6	0	73684.6	11.3699	30032	4.67688	26671.6	0	9445.88	4369.71	125494	0	sp|Q91VR2|ATPG_MOUSE;tr|Q8C2Q8|Q8C2Q8_MOUSE	54134	10.3577	20230929_DDA_TMT18_CD1_MF102_HS_A_3_1_rep03.54134.54134.3
DITYFIQQLLR	DITYFIQQLLR	sp|Q641P0|ARP3B_MOUSE;sp|Q99JY9|ARP3_MOUSE;tr|A0A087WRA1|A0A087WRA1_MOUSE	Unique	7947	0	8703.61	0	5415.13	0	21288.6	0	10939.7	0	9798.29	0	2317.4	0	39555.7	0	sp|Q641P0|ARP3B_MOUSE;sp|Q99JY9|ARP3_MOUSE;tr|A0A087WRA1|A0A087WRA1_MOUSE	54158	10.4077	20230929_DDA_TMT18_CD1_MF102_HS_A_3_1_rep03.54158.54158.2
MLILPLIISSLITGLSGLDAK	M[15.9949]LILPLIISSLITGLSGLDAK	sp|P43006|EAA2_MOUSE;tr|A2APL5|A2APL5_MOUSE	UniqueCovered	0	0	1054.04	0	0	0	4089.97	0	0	0	34.1793	0	0	0	7508.49	0	sp|P43006|EAA2_MOUSE;tr|A2APL5|A2APL5_MOUSE;tr|A2AQI7|A2AQI7_MOUSE	54433	10.6513	20230929_DDA_TMT18_CD1_MF102_HS_A_3_1_rep03.54433.54433.3
QHHAPYHQQHHQGPPPGGPGPR	QHHAPYHQQHHQGPPPGGPGPR	sp|Q8VIJ6|SFPQ_MOUSE	Unique	43265.8	0	82511.2	0	20099.5	0	109540	0	48171.4	0	47968.9	0	16531.4	0	198863	0	sp|Q8VIJ6|SFPQ_MOUSE	7680	9.35746	20230929_DDA_TMT18_CD1_MF102_HS_A_3_1_rep01.7680.7680.5
RPGATDGAPDDEDDGASR	RPGATDGAPDDEDDGASR	sp|Q8K596|NAC2_MOUSE	Unique	268945	0	289965	0	36185	0	276163	0	121861	0	153228	0	40974.6	0	517844	0	sp|Q8K596|NAC2_MOUSE	7732	13.6872	20230929_DDA_TMT18_CD1_MF102_HS_A_3_1_rep01.7732.7732.3
KHGVYNPNK	K[304.207146]HGVYNPNK	sp|P08249|MDHM_MOUSE	UniqueCovered	457942	0	844919	1.02611e-05	168803	0	897440	0.0235252	502167	0	435943	22.1495	141392	0	1.65024e+06	9559.88	sp|P08249|MDHM_MOUSE;tr|A0A0G2JF23|A0A0G2JF23_MOUSE;tr|A0A0G2JGY4|A0A0G2JGY4_MOUSE	7787	11.2879	20230929_DDA_TMT18_CD1_MF102_HS_A_3_1_rep01.7787.7787.3
KEMASGVNTR	K[304.207146]EM[15.9949]ASGVNTR	sp|Q9Z1G4|VPP1_MOUSE;tr|K3W4T3|K3W4T3_MOUSE	Unique	414961	0	739967	0.00635976	185078	0	1.17823e+06	14.5808	470775	0	444342	13728.1	159677	0	1.52817e+06	11643.5	sp|Q9Z1G4|VPP1_MOUSE;tr|K3W4T3|K3W4T3_MOUSE	7805	9.9251	20230929_DDA_TMT18_CD1_MF102_HS_A_3_1_rep01.7805.7805.3
TPPQRPPPQGGPGQPQGMQPPGK	TPPQRPPPQGGPGQPQGM[15.9949]QPPGK	sp|Q64332|SYN2_MOUSE	Unique	15255.6	0	30023	0	1811.78	0	32879.1	0	13343	0	11458.1	0	8235.8	0	51916.3	0	sp|Q64332|SYN2_MOUSE	8047	11.2095	20230929_DDA_TMT18_CD1_MF102_HS_A_3_1_rep01.8047.8047.3
HTDPVPDPR	HTDPVPDPR	sp|Q8R429|AT2A1_MOUSE	UniqueCovered	344979	0	633597	0	86923.5	0	704216	0	315219	0	347089	0	114209	0	1.11331e+06	0	sp|Q8R429|AT2A1_MOUSE;sp|O55143|AT2A2_MOUSE	8063	11.633	20230929_DDA_TMT18_CD1_MF102_HS_A_3_1_rep01.8063.8063.2
NNRPSEGPLQTR	NNRPSEGPLQTR	sp|Q68FD5|CLH1_MOUSE;tr|Q5SXR6|Q5SXR6_MOUSE	Unique	43659.7	2.2399e-06	86854.9	0	21424.7	0.0129359	107613	0	50107.2	14.2958	51832.4	0	18949.4	11591.7	221052	0	sp|Q68FD5|CLH1_MOUSE;tr|Q5SXR6|Q5SXR6_MOUSE	8068	14.6189	20230929_DDA_TMT18_CD1_MF102_HS_A_3_1_rep01.8068.8068.2
KPGNNEGSGAPSPLSK	KPGNNEGSGAPSPLSK	sp|Q61548|AP180_MOUSE	Unique	96229.2	0	178148	0	64323.3	0	264893	0	141304	0	106155	0	45432.6	0	373374	0	sp|Q61548|AP180_MOUSE	8104	13.2293	20230929_DDA_TMT18_CD1_MF102_HS_A_3_1_rep01.8104.8104.3
NFRPDDPAR	NFRPDDPAR	sp|P39053|DYN1_MOUSE;tr|A0A0J9YUE9|A0A0J9YUE9_MOUSE;tr|A0A0J9YUN4|A0A0J9YUN4_MOUSE	Unique	278128	0	526767	0	98516.8	0	675829	0	362021	0	287580	0	85850.7	0	1.14881e+06	0	sp|P39053|DYN1_MOUSE;tr|A0A0J9YUN4|A0A0J9YUN4_MOUSE;tr|A0A0J9YUE9|A0A0J9YUE9_MOUSE	8200	11.723	20230929_DDA_TMT18_CD1_MF102_HS_A_3_1_rep01.8200.8200.2
HFISGDEPK	HFISGDEPK	sp|P16330|CN37_MOUSE	Unique	176712	0	313943	0	80453	0	406157	0	178075	0	194054	0	97759.8	0	551049	0	sp|P16330|CN37_MOUSE	8222	11.9956	20230929_DDA_TMT18_CD1_MF102_HS_A_3_1_rep01.8222.8222.2
RLQSIGTENTEENR	RLQSIGTENTEENR	sp|P05064|ALDOA_MOUSE;tr|A0A0U1RPN8|A0A0U1RPN8_MOUSE;tr|D3YWI1|D3YWI1_MOUSE;tr|D3Z510|D3Z510_MOUSE	UniqueCovered	7425.35	0	18350.1	0	3604.57	0	24825.5	0	9298.14	0	10685.2	0	5235.37	0	36245.2	0	sp|P05064|ALDOA_MOUSE;tr|D3YV98|D3YV98_MOUSE;tr|A0A0U1RPT5|A0A0U1RPT5_MOUSE;tr|A0A0U1RPN8|A0A0U1RPN8_MOUSE;tr|D3Z510|D3Z510_MOUSE;tr|D3YWI1|D3YWI1_MOUSE;tr|A6ZI47|A6ZI47_MOUSE;tr|A6ZI44|A6ZI44_MOUSE	8277	17.6022	20230929_DDA_TMT18_CD1_MF102_HS_A_3_1_rep01.8277.8277.2
KAEAQIAAK	K[304.207146]AEAQIAAK	sp|P05202|AATM_MOUSE	Unique	1.00056e+06	0	1.92917e+06	0	172550	0	1.67765e+06	0	932506	0	934122	0	295860	0	3.10981e+06	0	sp|P05202|AATM_MOUSE	8281	11.3759	20230929_DDA_TMT18_CD1_MF102_HS_A_3_1_rep01.8281.8281.3
TTHYGSLPQKSQHGR	TTHYGSLPQK[304.207146]SQHGR	sp|P04370|MBP_MOUSE;tr|A0A498WGS3|A0A498WGS3_MOUSE	Unique	166331	0	1.38616e+06	11599.1	502381	0	3.89877e+06	81.0689	240801	0	2.41555e+06	0.256188	1.42375e+06	0	3.46859e+06	0.000202714	sp|P04370|MBP_MOUSE;tr|A0A498WGS3|A0A498WGS3_MOUSE	8328	10.7522	20230929_DDA_TMT18_CD1_MF102_HS_A_3_1_rep01.8328.8328.5
RNPGGWVEK	RNPGGWVEK	sp|Q6PIC6|AT1A3_MOUSE;tr|A0A0G2JGX4|A0A0G2JGX4_MOUSE	Unique	256419	0	449915	0	99263.5	0	496083	0	226520	0	263089	0	83914.8	0	981693	0	sp|Q6PIC6|AT1A3_MOUSE;tr|A0A0G2JGX4|A0A0G2JGX4_MOUSE	8462	12.7832	20230929_DDA_TMT18_CD1_MF102_HS_A_3_1_rep01.8462.8462.2
KAGGANYDAQSE	K[304.207146]AGGANYDAQSE	sp|Q9CQI6|COTL1_MOUSE	Unique	52880.6	0	74639.1	4032.03	18854.4	0	96303.8	28.1808	46033.3	0	45818.8	0.089055	9579.73	0	252192	7.04665e-05	sp|Q9CQI6|COTL1_MOUSE	8632	11.1713	20230929_DDA_TMT18_CD1_MF102_HS_A_3_1_rep01.8632.8632.2
RFDGVQDPR	RFDGVQDPR	sp|O55022|PGRC1_MOUSE	Unique	190549	0	309361	0	142599	0	2.81317e+06	0	183083	0	1.14516e+06	0	548315	0	1.48685e+06	0	sp|O55022|PGRC1_MOUSE	8641	10.6271	20230929_DDA_TMT18_CD1_MF102_HS_A_3_1_rep01.8641.8641.2
HMALDMGNEIDTQNR	HM[15.9949]ALDM[15.9949]GNEIDTQNR	sp|P60879|SNP25_MOUSE	Unique	70099.2	0	110494	0.00107551	33227.2	0	180615	2.46578	84749.2	0	70967.1	2321.59	28353.6	0	312777	1.837	sp|P60879|SNP25_MOUSE	8705	13.4049	20230929_DDA_TMT18_CD1_MF102_HS_A_3_1_rep01.8705.8705.3
HIAEVSQEVTR	HIAEVSQEVTR	sp|O08599|STXB1_MOUSE	Unique	40054.2	0	86160.6	0	16983.5	0	137219	0	48813	0	67568.6	0	26182.9	0	229784	0	sp|O08599|STXB1_MOUSE	8755	12.6584	20230929_DDA_TMT18_CD1_MF102_HS_A_3_1_rep01.8755.8755.2
HLIPAANTGESK	HLIPAANTGESK	sp|P62259|1433E_MOUSE	UniqueCovered	108530	0	182677	0	33156	0	232725	0	115885	0	123709	0	23232.6	0	443603	0	sp|P62259|1433E_MOUSE;tr|F6WA09|F6WA09_MOUSE	8756	12.1152	20230929_DDA_TMT18_CD1_MF102_HS_A_3_1_rep01.8756.8756.2
DKGLQTSQDAR	DK[304.207146]GLQTSQDAR	sp|P14211|CALR_MOUSE	Unique	152545	0	314754	0	68679.7	0	430981	0	205339	0	157937	0	71660.8	0	746922	0	sp|P14211|CALR_MOUSE	8949	9.59196	20230929_DDA_TMT18_CD1_MF102_HS_A_3_1_rep01.8949.8949.3
GPAGPGPGPGSGAAPEAR	GPAGPGPGPGSGAAPEAR	sp|Q6PFD5|DLGP3_MOUSE;tr|B1AS06|B1AS06_MOUSE	Unique	17185.9	0	37996.5	0	7542.49	0	52872.9	0	21096.8	0	19520.5	0	3200.23	0	72346.8	0	sp|Q6PFD5|DLGP3_MOUSE;tr|B1AS06|B1AS06_MOUSE	8953	10.577	20230929_DDA_TMT18_CD1_MF102_HS_A_3_1_rep01.8953.8953.2
FNGTVKAENGK	FNGTVK[304.207146]AENGK	sp|P16858|G3P_MOUSE;tr|A0A1D5RLD8|A0A1D5RLD8_MOUSE;tr|S4R1W1|S4R1W1_MOUSE	Greedy	83675.1	0	115608	0	8048.2	0	91481.4	0	58339	0	44979.3	0	9524.8	0	184324	0	sp|P16858|G3P_MOUSE;tr|S4R257|S4R257_MOUSE;tr|S4R1W1|S4R1W1_MOUSE;tr|A0A0A0MQF6|A0A0A0MQF6_MOUSE;tr|S4R1W8|S4R1W8_MOUSE;tr|A0A1D5RLD8|A0A1D5RLD8_MOUSE	8976	10.5286	20230929_DDA_TMT18_CD1_MF102_HS_A_3_1_rep01.8976.8976.2
LSQAEETTVAQAK	LSQAEETTVAQAK	sp|D3YVF0|AKAP5_MOUSE;tr|H3BIV5|H3BIV5_MOUSE	Unique	51325.4	0	91777.7	0	14238.7	0	121948	0	50300.5	0	53888.1	0	18912.7	0	167196	0	sp|D3YVF0|AKAP5_MOUSE;tr|H3BIV5|H3BIV5_MOUSE	8997	10.521	20230929_DDA_TMT18_CD1_MF102_HS_A_3_1_rep01.8997.8997.2
MTAKSASADLSR	M[15.9949]TAK[304.207146]SASADLSR	sp|P27546|MAP4_MOUSE;tr|A0A0G2JDN7|A0A0G2JDN7_MOUSE;tr|A0A0G2JFH2|A0A0G2JFH2_MOUSE;tr|A0A140T8T5|A0A140T8T5_MOUSE;tr|E9PZ43|E9PZ43_MOUSE	UniqueCovered	188283	0	415982	3.24344e-06	158331	0	912647	0.0074361	316904	0	326627	7.00125	173430	0	1.0204e+06	3021.79	sp|P27546|MAP4_MOUSE;tr|A0A140T8T5|A0A140T8T5_MOUSE;tr|E9PZ43|E9PZ43_MOUSE;tr|A0A0G2JG35|A0A0G2JG35_MOUSE;tr|A0A0G2JFH2|A0A0G2JFH2_MOUSE;tr|A0A0G2JFT4|A0A0G2JFT4_MOUSE;tr|A0A0G2JDN7|A0A0G2JDN7_MOUSE	9144	9.7155	20230929_DDA_TMT18_CD1_MF102_HS_A_3_1_rep01.9144.9144.3
HQGVMVGMGQK	HQGVMVGMGQK	sp|P68134|ACTS_MOUSE	Multiple	50675.3	0	96276.1	0	23947.8	0	120628	0	51205.6	0	55422.8	0	21533.1	0	204744	0	sp|P60710|ACTB_MOUSE;sp|Q8BFZ3|ACTBL_MOUSE;sp|P68134|ACTS_MOUSE;sp|P62737|ACTA_MOUSE;sp|P63268|ACTH_MOUSE;sp|P63260|ACTG_MOUSE;sp|P68033|ACTC_MOUSE;tr|E9Q606|E9Q606_MOUSE;tr|D3YZY0|D3YZY0_MOUSE;tr|E9Q5F4|E9Q5F4_MOUSE;tr|D3Z2K3|D3Z2K3_MOUSE;tr|E9Q2D1|E9Q2D1_MOUSE;tr|G3UYG0|G3UYG0_MOUSE;tr|A0A1D5RM20|A0A1D5RM20_MOUSE;tr|A0A494B9T3|A0A494B9T3_MOUSE;tr|G3UZ07|G3UZ07_MOUSE	9185	12.0075	20230929_DDA_TMT18_CD1_MF102_HS_A_3_1_rep01.9185.9185.2
RAIYQATYR	RAIYQATYR	sp|O55234|PSB5_MOUSE;tr|Q8BTY5|Q8BTY5_MOUSE	Unique	366508	0	141148	3.33726e-06	60642.2	0	185499	0.00765121	84743.3	0	74057.7	7.20379	30187.1	0	270143	3109.21	sp|O55234|PSB5_MOUSE;tr|Q8BTY5|Q8BTY5_MOUSE	9192	11.6432	20230929_DDA_TMT18_CD1_MF102_HS_A_3_1_rep01.9192.9192.2
HFISGDEPKEK	HFISGDEPK[304.207146]EK	sp|P16330|CN37_MOUSE	Unique	137799	0	574085	0	47945.3	0	820891	0	124689	0	442875	0	123443	0	882802	0	sp|P16330|CN37_MOUSE	9231	10.2583	20230929_DDA_TMT18_CD1_MF102_HS_A_3_1_rep01.9231.9231.3
NGKDQDAEQAPEYR	NGK[304.207146]DQDAEQAPEYR	sp|Q61885|MOG_MOUSE;tr|Q29ZQ5|Q29ZQ5_MOUSE;tr|Q3UY21|Q3UY21_MOUSE	Unique	58973.8	0	260518	0	66063.9	0	655972	0	29738.1	0	346720	0	172760	0	496699	0	sp|Q61885|MOG_MOUSE;tr|Q3UY21|Q3UY21_MOUSE;tr|Q29ZQ5|Q29ZQ5_MOUSE	9349	13.2756	20230929_DDA_TMT18_CD1_MF102_HS_A_3_1_rep01.9349.9349.3
HGFEAASIK	HGFEAASIK	sp|Q61879|MYH10_MOUSE;tr|Q3UH59|Q3UH59_MOUSE;tr|Q5SV64|Q5SV64_MOUSE;tr|Q8BXF2|Q8BXF2_MOUSE	Unique	79615.8	1547.97	164899	0	46582.2	15.1452	238262	0	113431	0.0701379	101850	0	37250.4	0.000135528	396932	0	sp|Q61879|MYH10_MOUSE;tr|Q8BXF2|Q8BXF2_MOUSE;tr|Q5SV64|Q5SV64_MOUSE;tr|Q3UH59|Q3UH59_MOUSE	9350	11.6886	20230929_DDA_TMT18_CD1_MF102_HS_A_3_1_rep01.9350.9350.2
SSRPDTLLSSEQRPGK	SSRPDTLLSSEQRPGK	sp|Q9QYR6|MAP1A_MOUSE;tr|A2ARP8|A2ARP8_MOUSE	Unique	44783.9	0	95901.8	0	67629.1	0	200797	0	149993	0	47552.3	0	21166.8	0	194479	0	sp|Q9QYR6|MAP1A_MOUSE;tr|A2ARP8|A2ARP8_MOUSE	9508	12.3811	20230929_DDA_TMT18_CD1_MF102_HS_A_3_1_rep01.9508.9508.3
RPISADSAIMNPASK	RPISADSAIM[15.9949]NPASK	sp|Q68FD5|CLH1_MOUSE;tr|Q5SXR6|Q5SXR6_MOUSE	Unique	100501	0	199972	0	50936.4	0	298347	0	142399	0	103727	0	50642.2	0	403198	0	sp|Q68FD5|CLH1_MOUSE;tr|Q5SXR6|Q5SXR6_MOUSE	9560	12.1625	20230929_DDA_TMT18_CD1_MF102_HS_A_3_1_rep01.9560.9560.3
HKHIAEVSQEVTR	HK[304.207146]HIAEVSQEVTR	sp|O08599|STXB1_MOUSE	Unique	219152	0	366621	0	112424	0	646309	0	267328	0	223516	0	123311	0	845156	0	sp|O08599|STXB1_MOUSE	9567	14.9539	20230929_DDA_TMT18_CD1_MF102_HS_A_3_1_rep01.9567.9567.4
SKYLATASTMDHAR	SK[304.207146]YLATASTM[15.9949]DHAR	sp|P04370|MBP_MOUSE;tr|A0A498WGS3|A0A498WGS3_MOUSE	Unique	181700	0	1.18203e+06	27798	405350	0	3.3016e+06	278.438	185660	0	1.92116e+06	79231.2	1.11295e+06	0	3.00311e+06	62.6932	sp|P04370|MBP_MOUSE;tr|A0A498WGS3|A0A498WGS3_MOUSE	9621	10.9088	20230929_DDA_TMT18_CD1_MF102_HS_A_3_1_rep01.9621.9621.4
VVGKEQGQNLAR	VVGK[304.207146]EQGQNLAR	sp|P62835|RAP1A_MOUSE;sp|Q99JI6|RAP1B_MOUSE;tr|A0A0G2JDL9|A0A0G2JDL9_MOUSE	Greedy	261557	0	804207	0	208076	0	1.62027e+06	0	422672	0	710896	0	329539	0	1.75036e+06	0	sp|Q99JI6|RAP1B_MOUSE;sp|P62835|RAP1A_MOUSE;tr|A0A0G2JDL9|A0A0G2JDL9_MOUSE;tr|A0A0G2JE52|A0A0G2JE52_MOUSE	9622	9.99916	20230929_DDA_TMT18_CD1_MF102_HS_A_3_1_rep01.9622.9622.3
HTGPNSPDTANDGFVR	HTGPNSPDTANDGFVR	sp|O35737|HNRH1_MOUSE;sp|P70333|HNRH2_MOUSE;tr|Q8C2Q7|Q8C2Q7_MOUSE	Unique	127105	0	237650	0.00235537	54123.9	0	350321	5.40006	158828	0	115681	5084.27	53477.2	0	482841	2258.71	sp|P70333|HNRH2_MOUSE;sp|O35737|HNRH1_MOUSE;tr|Q8C2Q7|Q8C2Q7_MOUSE	9660	15.3877	20230929_DDA_TMT18_CD1_MF102_HS_A_3_1_rep01.9660.9660.3
THDVGGYYYEK	THDVGGYYYEK	sp|P14873|MAP1B_MOUSE	Unique	25000.8	0	66808.6	0	12482	0	104283	0	42492.8	0	49256.5	0	17833.1	0	142792	0	sp|P14873|MAP1B_MOUSE	9697	11.3759	20230929_DDA_TMT18_CD1_MF102_HS_A_3_1_rep01.9697.9697.2
AAPAAAAAMAPPGPR	AAPAAAAAM[15.9949]APPGPR	sp|Q8BMF4|ODP2_MOUSE	Unique	33252	0	58552.8	0	14142	0	87171.8	0	41801.5	0	38365.5	0	13658.6	0	162172	0	sp|Q8BMF4|ODP2_MOUSE	9762	11.4845	20230929_DDA_TMT18_CD1_MF102_HS_A_3_1_rep01.9762.9762.2
KVFGDSSR	K[304.207146]VFGDSSR	sp|P46660|AINX_MOUSE	Unique	203743	0	1.18874e+06	0	152114	0	1.94884e+06	0	193011	0	958996	0	422456	0	1.9085e+06	0	sp|P46660|AINX_MOUSE	9799	10.517	20230929_DDA_TMT18_CD1_MF102_HS_A_3_1_rep01.9799.9799.3
SELDTIDSQHR	SELDTIDSQHR	sp|P43006|EAA2_MOUSE;tr|A2APL5|A2APL5_MOUSE	UniqueCovered	78406.5	0	103705	0	46360.8	0	233509	0	99481.3	0	107239	0	45873.8	0	326981	0	sp|P43006|EAA2_MOUSE;tr|F6ZRK3|F6ZRK3_MOUSE;tr|F7CAM6|F7CAM6_MOUSE;tr|A2APL5|A2APL5_MOUSE	9817	9.41083	20230929_DDA_TMT18_CD1_MF102_HS_A_3_1_rep01.9817.9817.3
IAKEVDPQGQR	IAK[304.207146]EVDPQGQR	sp|P39053|DYN1_MOUSE;tr|A0A0J9YUE9|A0A0J9YUE9_MOUSE;tr|A0A0J9YUN4|A0A0J9YUN4_MOUSE	Unique	319166	0	487929	0	100193	0	613336	0	354294	0	265018	0	88029.7	0	829814	0	sp|P39053|DYN1_MOUSE;tr|A0A0J9YUN4|A0A0J9YUN4_MOUSE;tr|A0A0J9YUE9|A0A0J9YUE9_MOUSE	9836	10.6892	20230929_DDA_TMT18_CD1_MF102_HS_A_3_1_rep01.9836.9836.3
RFDDAVVQSDMK	RFDDAVVQSDM[15.9949]K	sp|P63017|HSP7C_MOUSE	UniqueCovered	10070.1	0	21125.4	1093.05	5598.2	0	30812.7	7.63958	11224.1	0	13814.3	0.0241421	5075.83	0	42816.8	1.91029e-05	sp|P63017|HSP7C_MOUSE;tr|D3Z5E2|D3Z5E2_MOUSE;tr|Q504P4|Q504P4_MOUSE	9890	15.1231	20230929_DDA_TMT18_CD1_MF102_HS_A_3_1_rep01.9890.9890.2
KYGTDLSR	K[304.207146]YGTDLSR	sp|Q8VDN2|AT1A1_MOUSE	Unique	1.04187e+06	0	1.55124e+06	40596.9	388596	0	2.34707e+06	283.741	790584	0	533562	0.896659	279682	0	4.96092e+06	0.000709499	sp|Q8VDN2|AT1A1_MOUSE	10028	10.7002	20230929_DDA_TMT18_CD1_MF102_HS_A_3_1_rep01.10028.10028.3
RPISADSAIMNPASK	RPISADSAIM[15.9949]NPASK	sp|Q68FD5|CLH1_MOUSE;tr|Q5SXR6|Q5SXR6_MOUSE	Unique	8897.42	0	19708.7	0	4755.49	0	32921.8	0	10008.5	0	13124.6	0	3870.8	0	43226.7	0	sp|Q68FD5|CLH1_MOUSE;tr|Q5SXR6|Q5SXR6_MOUSE	10058	15.5494	20230929_DDA_TMT18_CD1_MF102_HS_A_3_1_rep01.10058.10058.2
AHSSMVGVNLPQK	AHSSM[15.9949]VGVNLPQK	sp|P09411|PGK1_MOUSE	UniqueCovered	134831	0	278670	0.00266094	88357.7	0	441235	6.10062	180995	0	160899	5743.87	62527.9	0	619591	5271.47	sp|P09411|PGK1_MOUSE;tr|S4R2M7|S4R2M7_MOUSE	10085	12.4064	20230929_DDA_TMT18_CD1_MF102_HS_A_3_1_rep01.10085.10085.3
SSGSPYGGGYGSGGGSGGYGSR	SSGSPYGGGYGSGGGSGGYGSR	sp|Q8BG05|ROA3_MOUSE;tr|A2AL12|A2AL12_MOUSE	UniqueCovered	0	0	2979.03	0	0	0	6685.26	0	0	0	23.5235	0	0	0	0.0164209	0	sp|Q8BG05|ROA3_MOUSE;tr|A2AL12|A2AL12_MOUSE;tr|A2AL13|A2AL13_MOUSE	10219	10.8691	20230929_DDA_TMT18_CD1_MF102_HS_A_3_1_rep01.10219.10219.2
VVKQASEGPLK	VVK[304.207146]QASEGPLK	sp|P16858|G3P_MOUSE;tr|A0A1D5RLD8|A0A1D5RLD8_MOUSE;tr|S4R1W1|S4R1W1_MOUSE	Greedy	522224	0	788785	0.00361289	52221.6	0	649653	8.28312	361230	0	356703	7798.74	83153.9	0	1.23642e+06	6.17091	sp|P16858|G3P_MOUSE;tr|S4R257|S4R257_MOUSE;tr|S4R1W1|S4R1W1_MOUSE;tr|A0A0A0MQF6|A0A0A0MQF6_MOUSE;tr|A0A1D5RLD8|A0A1D5RLD8_MOUSE	10250	10.6742	20230929_DDA_TMT18_CD1_MF102_HS_A_3_1_rep01.10250.10250.3
GGGGGGGGGPGGFQPAPR	GGGGGGGGGPGGFQPAPR	sp|O35295|PURB_MOUSE	Unique	18347.2	0	36800	0	10419.2	0	62580.2	0	24564.7	0	28601.2	0	9949.32	0	82737.4	0	sp|O35295|PURB_MOUSE	10381	12.3042	20230929_DDA_TMT18_CD1_MF102_HS_A_3_1_rep01.10381.10381.2
HFVALSTNTAK	HFVALSTNTAK	sp|P06745|G6PI_MOUSE	Unique	40965.2	0	74685.4	0	20384.6	0	115543	0	54293.8	0	51437.1	0	23273.2	0	192492	0	sp|P06745|G6PI_MOUSE	10463	14.5922	20230929_DDA_TMT18_CD1_MF102_HS_A_3_1_rep01.10463.10463.2
HQAFEAELHANADR	HQAFEAELHANADR	sp|P16546|SPTN1_MOUSE;tr|A3KGU7|A3KGU7_MOUSE;tr|A3KGU9|A3KGU9_MOUSE	UniqueCovered	63195.3	0	108315	0	20488.2	0	137518	0	64311.2	0	65636.9	0	26936.9	0	214684	0	sp|P16546|SPTN1_MOUSE;tr|A3KGU5|A3KGU5_MOUSE;tr|A3KGU9|A3KGU9_MOUSE;tr|E9Q447|E9Q447_MOUSE;tr|A3KGU7|A3KGU7_MOUSE	10509	10.9131	20230929_DDA_TMT18_CD1_MF102_HS_A_3_1_rep01.10509.10509.3
TPGPPSSQGSPVDTQPAAQK	TPGPPSSQGSPVDTQPAAQK	sp|Q8CHC4|SYNJ1_MOUSE;tr|A0A338P6C7|A0A338P6C7_MOUSE;tr|D3Z656|D3Z656_MOUSE;tr|E9Q7S0|E9Q7S0_MOUSE;tr|F6VSS8|F6VSS8_MOUSE;tr|F7BQW7|F7BQW7_MOUSE	Unique	22678.3	0	71936.3	1679.11	13012.7	0	123954	11.7357	43871.5	0	46569.3	0.0370863	15815.8	0	138989	2.93452e-05	sp|Q8CHC4|SYNJ1_MOUSE;tr|F6VSS8|F6VSS8_MOUSE;tr|D3Z656|D3Z656_MOUSE;tr|E9Q7S0|E9Q7S0_MOUSE;tr|A0A338P6C7|A0A338P6C7_MOUSE;tr|F7BQW7|F7BQW7_MOUSE	10514	11.1555	20230929_DDA_TMT18_CD1_MF102_HS_A_3_1_rep01.10514.10514.3
QEYDESGPSIVHR	QEYDESGPSIVHR	tr|E9Q1F2|E9Q1F2_MOUSE	Greedy	47497.9	0	134630	0	58832.2	0	251655	0	68092.4	0	108684	0	40327.4	0	323857	0	sp|P60710|ACTB_MOUSE;sp|P63260|ACTG_MOUSE;tr|E9Q1F2|E9Q1F2_MOUSE;tr|B1ATY1|B1ATY1_MOUSE;tr|F8WGM8|F8WGM8_MOUSE	10732	10.178	20230929_DDA_TMT18_CD1_MF102_HS_A_3_1_rep01.10732.10732.3
GSHSQSSSPGALTLGR	GSHSQSSSPGALTLGR	sp|O88935|SYN1_MOUSE	Unique	90321.1	0	158352	0	61200.4	0	237796	0	95240.6	0	115493	0	37078.8	0	369364	0	sp|O88935|SYN1_MOUSE	10812	10.8839	20230929_DDA_TMT18_CD1_MF102_HS_A_3_1_rep01.10812.10812.3
LNRPLTLSEK	LNRPLTLSEK	sp|Q99KI0|ACON_MOUSE	UniqueCovered	34279.2	0	67820.2	0	23035.7	0	100692	0	38608.9	0	40891.8	0	15528.2	0	140644	0	sp|Q99KI0|ACON_MOUSE;tr|A0A2R8VJW0|A0A2R8VJW0_MOUSE	10835	10.8826	20230929_DDA_TMT18_CD1_MF102_HS_A_3_1_rep01.10835.10835.2
HYDLSYDTGDK	HYDLSYDTGDK	sp|P48320|DCE2_MOUSE	Unique	23330	0	33330.2	0	8026.02	0	57726.8	0	26329.3	0	26431.7	0	8707.93	0	81266.8	0	sp|P48320|DCE2_MOUSE	10836	12.9623	20230929_DDA_TMT18_CD1_MF102_HS_A_3_1_rep01.10836.10836.2
KNIDSNPYDTDK	K[304.207146]NIDSNPYDTDK	sp|P46460|NSF_MOUSE	UniqueCovered	226285	0	277210	0.00142634	25007.1	0	239458	3.27012	155500	0	124316	3078.89	31549.5	0	391281	2.43623	sp|P46460|NSF_MOUSE;tr|G3UX86|G3UX86_MOUSE	11038	11.7313	20230929_DDA_TMT18_CD1_MF102_HS_A_3_1_rep01.11038.11038.3
RDLDDLKK	RDLDDLK[304.207146]K	sp|Q6PIC6|AT1A3_MOUSE;tr|A0A0G2JGX4|A0A0G2JGX4_MOUSE	UniqueCovered	226574	0	492784	0.00614565	104857	0	1.01966e+06	14.0899	336628	0	502198	13265.9	147821	0	1.13067e+06	10.4969	sp|Q6PIC6|AT1A3_MOUSE;tr|Q8VCE0|Q8VCE0_MOUSE;tr|A0A0G2JGX4|A0A0G2JGX4_MOUSE	11053	10.257	20230929_DDA_TMT18_CD1_MF102_HS_A_3_1_rep01.11053.11053.3
INAANIATDDER	INAANIATDDER	sp|P14231|AT1B2_MOUSE;tr|I7HIF3|I7HIF3_MOUSE	Unique	22330	0	36472.5	0	9894.92	0	61770.8	0	28662.1	0	23701.6	0	12059	0	95191.1	0	sp|P14231|AT1B2_MOUSE;tr|I7HIF3|I7HIF3_MOUSE	11093	10.5838	20230929_DDA_TMT18_CD1_MF102_HS_A_3_1_rep01.11093.11093.2
HYLVKYR	HYLVK[304.207146]YR	sp|P13595|NCAM1_MOUSE;tr|A0A0A6YY91|A0A0A6YY91_MOUSE	UniqueCovered	450599	0	675660	10769.3	160393	0	1.16014e+06	75.2692	482387	0	472065	0.23786	222956	0	1.61109e+06	0.000188212	sp|P13595|NCAM1_MOUSE;tr|A0A0A6YY47|A0A0A6YY47_MOUSE;tr|E9Q589|E9Q589_MOUSE;tr|E9QB01|E9QB01_MOUSE;tr|A0A0A6YY91|A0A0A6YY91_MOUSE	11106	9.40022	20230929_DDA_TMT18_CD1_MF102_HS_A_3_1_rep01.11106.11106.3
GLSSNSAVR	[304.207146]GLSSNSAVR	sp|Q91WS0|CISD1_MOUSE	Unique	516795	0	786368	0	116160	0	980872	0	415452	0	386613	0	112068	0	1.83169e+06	0	sp|Q91WS0|CISD1_MOUSE	11163	11.2678	20230929_DDA_TMT18_CD1_MF102_HS_A_3_1_rep01.11163.11163.2
RVPIPVDR	RVPIPVDR	sp|Q64521|GPDM_MOUSE;tr|A2AQR0|A2AQR0_MOUSE	Unique	94233.5	0	156638	0	42932.8	0	211303	0	112644	0	73393.7	0	30137.4	0	287467	0	sp|Q64521|GPDM_MOUSE;tr|A2AQR0|A2AQR0_MOUSE	11165	10.4642	20230929_DDA_TMT18_CD1_MF102_HS_A_3_1_rep01.11165.11165.2
QGAPAPAPPPAVR	QGAPAPAPPPAVR	sp|Q3UNH4|GRIN1_MOUSE	Unique	39283.2	0	73728.4	0	16894.8	0	119501	0	46881.1	0	51872.8	0	25425.2	0	179924	0	sp|Q3UNH4|GRIN1_MOUSE	11297	12.1232	20230929_DDA_TMT18_CD1_MF102_HS_A_3_1_rep01.11297.11297.2
KLLEGEETR	K[304.207146]LLEGEETR	sp|P08553|NFM_MOUSE;tr|A0A0R4J036|A0A0R4J036_MOUSE	Multiple	73454.9	0	305907	0	23568.5	0	535230	0	47883.9	0	296336	0	127728	0	607850	0	sp|P08553|NFM_MOUSE;sp|P08551|NFL_MOUSE;sp|P46660|AINX_MOUSE;tr|A0A0R4J036|A0A0R4J036_MOUSE	11336	10.9091	20230929_DDA_TMT18_CD1_MF102_HS_A_3_1_rep01.11336.11336.2
LPANHPLLTGQR	LPANHPLLTGQR	sp|P50516|VATA_MOUSE	UniqueCovered	71035.3	0	245736	0	12888.4	0	364508	0	64004.9	0	213556	0	66077.6	0	439872	0	sp|P50516|VATA_MOUSE;tr|D3Z1B9|D3Z1B9_MOUSE	11348	10.3984	20230929_DDA_TMT18_CD1_MF102_HS_A_3_1_rep01.11348.11348.3
RADQLADESLESTR	RADQLADESLESTR	sp|P60879|SNP25_MOUSE	Unique	10133.7	0	22287.4	0	6223.8	0	31135.7	0	13544	0	14333.6	0	6156.45	0	47876.5	0	sp|P60879|SNP25_MOUSE	11451	17.1251	20230929_DDA_TMT18_CD1_MF102_HS_A_3_1_rep01.11451.11451.2
NGDRGETGPAGPAGPIGPAGAR	NGDRGETGPAGPAGPIGPAGAR	sp|P11087|CO1A1_MOUSE	Unique	13458.4	0	28546.7	0	12626	0	76980.4	0	20412.9	0	29650	0	17401.4	0	90432.8	0	sp|P11087|CO1A1_MOUSE	11468	15.0958	20230929_DDA_TMT18_CD1_MF102_HS_A_3_1_rep01.11468.11468.3
DVKAAFSR	DVK[304.207146]AAFSR	tr|Q8VF80|Q8VF80_MOUSE;tr|Q8VGP5|Q8VGP5_MOUSE	Unique	103913	0	163377	0	25588.6	0	176896	0	96195	0	91876.7	0	30006.7	0	332944	0	tr|Q8VF80|Q8VF80_MOUSE;tr|Q8VGP5|Q8VGP5_MOUSE	11494	10.6463	20230929_DDA_TMT18_CD1_MF102_HS_A_3_1_rep01.11494.11494.2
PHPYPALTPEQK	PHPYPALTPEQK	sp|P05064|ALDOA_MOUSE;tr|A0A0U1RPN8|A0A0U1RPN8_MOUSE;tr|D3YWI1|D3YWI1_MOUSE;tr|D3Z510|D3Z510_MOUSE	Unique	188295	0	315653	0.00460819	58748.1	0	399592	10.565	199294	0	175547	9947.19	80277.2	0	646553	7.87091	sp|P05064|ALDOA_MOUSE;tr|A0A0U1RPN8|A0A0U1RPN8_MOUSE;tr|D3Z510|D3Z510_MOUSE;tr|D3YWI1|D3YWI1_MOUSE	11624	9.78414	20230929_DDA_TMT18_CD1_MF102_HS_A_3_1_rep01.11624.11624.3
LSKVVKDTTR	LSK[304.207146]VVK[304.207146]DTTR	sp|P50518|VATE1_MOUSE	UniqueCovered	174796	0	792548	0	558152	0	2.58248e+06	0	1.25462e+06	0	589570	0	375138	0	1.93538e+06	0	sp|P50518|VATE1_MOUSE;tr|A0A0N4SW07|A0A0N4SW07_MOUSE	11627	9.7407	20230929_DDA_TMT18_CD1_MF102_HS_A_3_1_rep01.11627.11627.4
PHPYPALTPEQK	PHPYPALTPEQK	sp|P05064|ALDOA_MOUSE;tr|A0A0U1RPN8|A0A0U1RPN8_MOUSE;tr|D3YWI1|D3YWI1_MOUSE;tr|D3Z510|D3Z510_MOUSE	Unique	79358.7	0	136350	0	28305.7	0	169657	0	75986.2	0	93827.2	0	53943.1	0	315974	0	sp|P05064|ALDOA_MOUSE;tr|A0A0U1RPN8|A0A0U1RPN8_MOUSE;tr|D3Z510|D3Z510_MOUSE;tr|D3YWI1|D3YWI1_MOUSE	11690	10.3117	20230929_DDA_TMT18_CD1_MF102_HS_A_3_1_rep01.11690.11690.3
IIHEDGFSGEDVK	IIHEDGFSGEDVK	sp|P18872|GNAO_MOUSE	UniqueCovered	47887.7	0	78271.3	0	18134.7	0	113665	0	45387.1	0	56003.9	0	22964.8	0	200533	0	sp|P18872|GNAO_MOUSE;tr|D3Z2M7|D3Z2M7_MOUSE	11716	10.6673	20230929_DDA_TMT18_CD1_MF102_HS_A_3_1_rep01.11716.11716.3
EHANIDAQSGSQAPNPSTTISPGK	EHANIDAQSGSQAPNPSTTISPGK	sp|Q8VDQ8|SIR2_MOUSE;tr|A0A140LHL5|A0A140LHL5_MOUSE	Unique	7024.23	4.32126e-07	11499.2	0	4168.11	0.00249563	16673.2	0	6320.49	2.75798	8764.95	0	3636.35	2236.3	33852.1	0	sp|Q8VDQ8|SIR2_MOUSE;tr|A0A140LHL5|A0A140LHL5_MOUSE	11777	21.8531	20230929_DDA_TMT18_CD1_MF102_HS_A_3_1_rep01.11777.11777.3
VHLTDAEK	[304.207146]VHLTDAEK	tr|A8DUK4|A8DUK4_MOUSE	UniqueCovered	80679.6	0	109189	0	13382	0	165716	0	74130.7	0	74803.1	0	23335.6	0	529833	0	sp|P02088|HBB1_MOUSE;sp|P02089|HBB2_MOUSE;tr|E9Q223|E9Q223_MOUSE;tr|A8DUK4|A8DUK4_MOUSE	11794	10.7319	20230929_DDA_TMT18_CD1_MF102_HS_A_3_1_rep01.11794.11794.2
YAKLTEAAEQNK	YAK[304.207146]LTEAAEQNK	sp|P08553|NFM_MOUSE;tr|A0A0R4J036|A0A0R4J036_MOUSE	UniqueCovered	67624.2	0	281012	0	16388	0	330782	0	51808.6	0	216098	0	55497.1	0	417090	0	sp|P08553|NFM_MOUSE;tr|A0A0R4J036|A0A0R4J036_MOUSE;tr|D3YZ35|D3YZ35_MOUSE	11799	10.4969	20230929_DDA_TMT18_CD1_MF102_HS_A_3_1_rep01.11799.11799.3
NMGGPYGGGNYGPGGSGGSGGYGGR	NM[15.9949]GGPYGGGNYGPGGSGGSGGYGGR	sp|O88569|ROA2_MOUSE	Unique	1138.19	0	1409.44	0	0	0	1558.74	0	1950.19	0	1175.88	0	0	0	2297.04	0	sp|O88569|ROA2_MOUSE	11803	15.3046	20230929_DDA_TMT18_CD1_MF102_HS_A_3_1_rep01.11803.11803.2
EHANIDAQSGSQAPNPSTTISPGK	EHANIDAQSGSQAPNPSTTISPGK	sp|Q8VDQ8|SIR2_MOUSE;tr|A0A140LHL5|A0A140LHL5_MOUSE	Unique	4030.22	0	18399.7	0	2709.14	0	23472.7	0	9512.32	0	10644	0	6868.09	0	34735.9	0	sp|Q8VDQ8|SIR2_MOUSE;tr|A0A140LHL5|A0A140LHL5_MOUSE	11809	15.889	20230929_DDA_TMT18_CD1_MF102_HS_A_3_1_rep01.11809.11809.3
RPWFAGDK	RPWFAGDK	sp|P10649|GSTM1_MOUSE;tr|A2AE89|A2AE89_MOUSE	Greedy	41018	0	100930	3406.56	28617.4	0	141361	23.8093	59740.1	0	71892.8	0.0752403	28166.2	0	203982	5.95354e-05	sp|P19639|GSTM3_MOUSE;sp|P10649|GSTM1_MOUSE;sp|Q80W21|GSTM7_MOUSE;tr|A2AE89|A2AE89_MOUSE;tr|D3YVP6|D3YVP6_MOUSE;tr|F6WHQ7|F6WHQ7_MOUSE;tr|E9QAC8|E9QAC8_MOUSE;tr|D3YVP5|D3YVP5_MOUSE	11831	11.6842	20230929_DDA_TMT18_CD1_MF102_HS_A_3_1_rep01.11831.11831.2
IRYESLTDPSK	IRYESLTDPSK	sp|P11499|HS90B_MOUSE	Multiple	28726.1	0	45389.8	0	9987.46	0	53337.7	0	26120.5	0	18703.3	0	8196.28	0	97917.7	0	sp|P11499|HS90B_MOUSE;sp|P07901|HS90A_MOUSE;tr|B7ZC50|B7ZC50_MOUSE;tr|B7ZC49|B7ZC49_MOUSE;tr|A2A6A2|A2A6A2_MOUSE;tr|D3Z1R1|D3Z1R1_MOUSE;tr|E9PX27|E9PX27_MOUSE	11835	11.3478	20230929_DDA_TMT18_CD1_MF102_HS_A_3_1_rep01.11835.11835.2
LSVDYGKK	LSVDYGK[304.207146]K	sp|P68368|TBA4A_MOUSE;tr|A0A0A0MQA5|A0A0A0MQA5_MOUSE	Multiple	975499	0	1.31731e+06	0	62529.4	0	1.46975e+06	0	604677	0	658683	0	147600	0	1.7627e+06	0	sp|P68373|TBA1C_MOUSE;sp|P05214|TBA3_MOUSE;sp|P05213|TBA1B_MOUSE;sp|P68369|TBA1A_MOUSE;sp|P68368|TBA4A_MOUSE;tr|A0A0A0MQA5|A0A0A0MQA5_MOUSE;tr|A0A2R8VHF3|A0A2R8VHF3_MOUSE	11856	10.5855	20230929_DDA_TMT18_CD1_MF102_HS_A_3_1_rep01.11856.11856.3
HTVDDGLDIR	HTVDDGLDIR	sp|Q6ZQ38|CAND1_MOUSE	Unique	37862.1	0	71505.7	3958.92	23302.7	0	105248	27.6698	48091.5	0	39408.9	0.0874401	17202.6	0	145717	6.91886e-05	sp|Q6ZQ38|CAND1_MOUSE	12013	13.0956	20230929_DDA_TMT18_CD1_MF102_HS_A_3_1_rep01.12013.12013.2
QASISGPAPTKASGAPPGGQQR	QASISGPAPTK[304.207146]ASGAPPGGQQR	sp|O88935|SYN1_MOUSE	Unique	83630	4811.28	206432	0	92663.5	47.0731	463747	0	175257	0.217997	115372	0	55027	0.000421237	244118	0	sp|O88935|SYN1_MOUSE	12014	13.0783	20230929_DDA_TMT18_CD1_MF102_HS_A_3_1_rep01.12014.12014.3
MKGDYFR	M[15.9949]K[304.207146]GDYFR	sp|P68254|1433T_MOUSE	Multiple	166145	0	232208	0.001794	21897.3	0	249743	4.11302	136841	0	98789	3872.5	33991.9	0	442117	3.06419	sp|P68254|1433T_MOUSE;sp|Q9CQV8|1433B_MOUSE;tr|A2A5N1|A2A5N1_MOUSE	12030	9.62699	20230929_DDA_TMT18_CD1_MF102_HS_A_3_1_rep01.12030.12030.3
IKVSNTLESR	IK[304.207146]VSNTLESR	sp|P50518|VATE1_MOUSE	UniqueCovered	107983	0	164056	0	27235.2	0	202009	0	121568	0	81439.1	0	31766.3	0	271131	0	sp|Q9D593|VATE2_MOUSE;sp|P50518|VATE1_MOUSE	12232	9.30268	20230929_DDA_TMT18_CD1_MF102_HS_A_3_1_rep01.12232.12232.3
IGGHGAEYGAEALER	IGGHGAEYGAEALER	sp|P01942|HBA_MOUSE;tr|Q91VB8|Q91VB8_MOUSE	Unique	98782.4	0	222980	0.00310792	97661.6	0	526374	7.1254	166467	0	201811	6708.72	82882.8	0	695671	5681.47	sp|P01942|HBA_MOUSE;tr|Q91VB8|Q91VB8_MOUSE	12303	15.1966	20230929_DDA_TMT18_CD1_MF102_HS_A_3_1_rep01.12303.12303.3
KLVDYDSAR	K[304.207146]LVDYDSAR	sp|Q7TQF7|AMPH_MOUSE;tr|A0A0G2JEG8|A0A0G2JEG8_MOUSE	Multiple	147841	0	283915	0.00286266	101851	0	525897	6.56311	246807	0	164248	6179.31	86662.1	0	540371	4.8895	sp|Q7TQF7|AMPH_MOUSE;sp|D3Z6Q9|BIN2_MOUSE;sp|O08539|BIN1_MOUSE;tr|A0A0G2JEG8|A0A0G2JEG8_MOUSE;tr|S4R2J8|S4R2J8_MOUSE;tr|S4R1B8|S4R1B8_MOUSE;tr|A0A3Q4EBR8|A0A3Q4EBR8_MOUSE;tr|S4R270|S4R270_MOUSE;tr|A0A3Q4EBK4|A0A3Q4EBK4_MOUSE;tr|A0A5F8MQ05|A0A5F8MQ05_MOUSE;tr|Q6P1B9|Q6P1B9_MOUSE	12387	9.73555	20230929_DDA_TMT18_CD1_MF102_HS_A_3_1_rep01.12387.12387.3
HLTDAYFK	HLTDAYFK	sp|P47911|RL6_MOUSE	Unique	61501.4	0	132244	0	42405.2	0	201786	0	86454.3	0	83016.9	0	39165.6	0	300394	0	sp|P47911|RL6_MOUSE	12539	10.6437	20230929_DDA_TMT18_CD1_MF102_HS_A_3_1_rep01.12539.12539.2
DPEGAGGAGVLAAGK	DPEGAGGAGVLAAGK	sp|Q7TSJ2|MAP6_MOUSE;tr|A0A140LIT9|A0A140LIT9_MOUSE	UniqueCovered	29903.8	0	61462.9	0	13930.9	0	86218.8	0	34955.7	0	35479.4	0	15081.9	0	133611	0	sp|Q7TSJ2|MAP6_MOUSE;tr|A0A140LIT9|A0A140LIT9_MOUSE;tr|D3Z6W1|D3Z6W1_MOUSE	12622	10.4958	20230929_DDA_TMT18_CD1_MF102_HS_A_3_1_rep01.12622.12622.2
REDLLNNVAR	REDLLNNVAR	sp|P61922|GABT_MOUSE	Unique	23324.5	0	46354.6	0	9139.51	0	67461.2	0	32843.7	0	28808.1	0	11790.9	0	106223	0	sp|P61922|GABT_MOUSE	12633	12.8764	20230929_DDA_TMT18_CD1_MF102_HS_A_3_1_rep01.12633.12633.2
SDGKISEQSDAKLK	SDGK[304.207146]ISEQSDAK[304.207146]LK	sp|Q03265|ATPA_MOUSE;tr|D3Z6F5|D3Z6F5_MOUSE	Unique	123927	0	415517	8225.01	81077.4	0	666942	57.4988	248770	0	288752	11.7857	114233	0	1.19682e+06	5008.37	sp|Q03265|ATPA_MOUSE;tr|D3Z6F5|D3Z6F5_MOUSE	12641	10.5566	20230929_DDA_TMT18_CD1_MF102_HS_A_3_1_rep01.12641.12641.4
KAEGATLSNATGAVESTSQAGDR	KAEGATLSNATGAVESTSQAGDR	sp|Q61644|PACN1_MOUSE	Greedy	13603.4	0	31041.3	0	8708.82	0	42602	0	17045.6	0	15639.9	0	7252.69	0	60218.5	0	sp|Q61644|PACN1_MOUSE;tr|A0A384DVB1|A0A384DVB1_MOUSE	12696	14.6382	20230929_DDA_TMT18_CD1_MF102_HS_A_3_1_rep01.12696.12696.3
KPLLESGTLGTK	KPLLESGTLGTK	sp|Q02053|UBA1_MOUSE	UniqueCovered	33504.5	0	55844.9	0	16668.4	0	78848.1	0	37452	0	37251.9	0	15443.7	0	109647	0	sp|P31254|UBA1Y_MOUSE;sp|Q02053|UBA1_MOUSE	12732	12.4636	20230929_DDA_TMT18_CD1_MF102_HS_A_3_1_rep01.12732.12732.2
LDAYKADDPTMGEGPDK	LDAYK[304.207146]ADDPTM[15.9949]GEGPDK	sp|O08599|STXB1_MOUSE	Unique	76459.7	0	107222	0	9903.33	0	98997.6	0	40643	0	52655.4	0	14068.2	0	176552	0	sp|O08599|STXB1_MOUSE	12756	9.45148	20230929_DDA_TMT18_CD1_MF102_HS_A_3_1_rep01.12756.12756.3
PHPYPALTPEQKK	PHPYPALTPEQK[304.207146]K	sp|P05064|ALDOA_MOUSE;tr|A0A0U1RPN8|A0A0U1RPN8_MOUSE;tr|D3YWI1|D3YWI1_MOUSE;tr|D3Z510|D3Z510_MOUSE	Unique	183570	0	335401	0	29907.8	0	318396	0	208584	0	116386	0	28978.5	0	545510	0	sp|P05064|ALDOA_MOUSE;tr|A0A0U1RPN8|A0A0U1RPN8_MOUSE;tr|D3Z510|D3Z510_MOUSE;tr|D3YWI1|D3YWI1_MOUSE	12862	10.6919	20230929_DDA_TMT18_CD1_MF102_HS_A_3_1_rep01.12862.12862.4
QASHAQLGDAYDQEIR	QASHAQLGDAYDQEIR	sp|P08553|NFM_MOUSE;tr|A0A0R4J036|A0A0R4J036_MOUSE	UniqueCovered	50268	0	100508	0	17638.3	0	134991	0	49152.1	0	56283.9	0	22766.8	0	207821	0	sp|P08553|NFM_MOUSE;tr|A0A0R4J036|A0A0R4J036_MOUSE;tr|D3YZ35|D3YZ35_MOUSE	12870	15.3324	20230929_DDA_TMT18_CD1_MF102_HS_A_3_1_rep01.12870.12870.3
AAGAEEYAQQEVVK	AAGAEEYAQQEVVK	sp|P16330|CN37_MOUSE	Unique	18008.3	0	28368.4	0	8001.17	0	50595.9	0	22469.1	0	22737.3	0	10082	0	82947.9	0	sp|P16330|CN37_MOUSE	12932	12.7698	20230929_DDA_TMT18_CD1_MF102_HS_A_3_1_rep01.12932.12932.2
KAGIFQSAK	K[304.207146]AGIFQSAK	sp|Q9CPQ1|COX6C_MOUSE	Unique	104689	0	205669	0	11217.8	0	189138	0	82627	0	96599.6	0	29200.7	0	381574	0	sp|Q9CPQ1|COX6C_MOUSE	12948	10.5115	20230929_DDA_TMT18_CD1_MF102_HS_A_3_1_rep01.12948.12948.3
DVKFGADAR	DVK[304.207146]FGADAR	sp|P63038|CH60_MOUSE	UniqueCovered	100110	0	197433	0	16909.7	0	250581	0	96706.3	0	133134	0	38774.7	0	453746	0	sp|P63038|CH60_MOUSE;tr|D3Z2F2|D3Z2F2_MOUSE;tr|D3Z7J9|D3Z7J9_MOUSE	12958	9.40203	20230929_DDA_TMT18_CD1_MF102_HS_A_3_1_rep01.12958.12958.3
KGVITVKDGK	K[304.207146]GVITVK[304.207146]DGK	sp|P63038|CH60_MOUSE	Unique	28455.5	0	124020	0	31419.3	0	230373	0	108111	0	94048.3	0	31968.4	0	368958	0	sp|P63038|CH60_MOUSE	12961	10.2838	20230929_DDA_TMT18_CD1_MF102_HS_A_3_1_rep01.12961.12961.4
TKSQGGEPTYNVAVGR	TK[304.207146]SQGGEPTYNVAVGR	sp|Q9JJV2|PROF2_MOUSE;tr|D3YWS3|D3YWS3_MOUSE	Unique	58568	0	112803	0	53846.4	0	201385	0	103658	0	68867.8	0	32955	0	253417	0	sp|Q9JJV2|PROF2_MOUSE;tr|D3YWS3|D3YWS3_MOUSE	13113	11.7505	20230929_DDA_TMT18_CD1_MF102_HS_A_3_1_rep01.13113.13113.3
HQGVMVGMGQKDSYVGDEAQSK	HQGVMVGM[15.9949]GQK[304.207146]DSYVGDEAQSK	sp|P68134|ACTS_MOUSE	Multiple	49113.4	0	97872.4	0	19736.9	0	120579	0	62500.2	0	50157.2	0	19794.5	0	202417	0	sp|P60710|ACTB_MOUSE;sp|P68134|ACTS_MOUSE;sp|P62737|ACTA_MOUSE;sp|P63268|ACTH_MOUSE;sp|P63260|ACTG_MOUSE;sp|P68033|ACTC_MOUSE;tr|E9Q606|E9Q606_MOUSE;tr|D3YZY0|D3YZY0_MOUSE;tr|E9Q5F4|E9Q5F4_MOUSE;tr|D3Z2K3|D3Z2K3_MOUSE;tr|G3UYG0|G3UYG0_MOUSE;tr|A0A1D5RM20|A0A1D5RM20_MOUSE;tr|A0A494B9T3|A0A494B9T3_MOUSE;tr|G3UZ07|G3UZ07_MOUSE	13181	21.8358	20230929_DDA_TMT18_CD1_MF102_HS_A_3_1_rep01.13181.13181.4
KGEKNTIVTSYNR	K[304.207146]GEK[304.207146]NTIVTSYNR	sp|Q99KI0|ACON_MOUSE	Unique	55351.6	0	180730	0.0019587	61204.7	0	328684	4.49064	161187	0	109253	4228.03	52188.9	0	456909	3.34551	sp|Q99KI0|ACON_MOUSE	13353	10.1122	20230929_DDA_TMT18_CD1_MF102_HS_A_3_1_rep01.13353.13353.4
INVYYNEAAGNK	INVYYNEAAGNK	sp|Q7TMM9|TBB2A_MOUSE	Unique	29295.9	1.05849e-06	58263.6	0	14544.1	0.00611302	79825.1	0	37055.1	6.75564	39397.6	0	13975.7	5477.8	146433	0	sp|Q7TMM9|TBB2A_MOUSE	13368	10.7691	20230929_DDA_TMT18_CD1_MF102_HS_A_3_1_rep01.13368.13368.2
EIVHIQAGQCGNQIGAK	EIVHIQAGQC[57.021463735]GNQIGAK	sp|P99024|TBB5_MOUSE	Multiple	29989.7	0	61786	0	17471.3	0	87706.1	0	41130.6	0	34044.3	0	19590.7	0	133330	0	sp|P99024|TBB5_MOUSE;sp|Q9CWF2|TBB2B_MOUSE;sp|Q7TMM9|TBB2A_MOUSE;sp|Q9ERD7|TBB3_MOUSE;tr|A0A1D5RM76|A0A1D5RM76_MOUSE	13486	12.5366	20230929_DDA_TMT18_CD1_MF102_HS_A_3_1_rep01.13486.13486.3
KPMVVLGSSALQR	KPM[15.9949]VVLGSSALQR	sp|Q91VD9|NDUS1_MOUSE	Unique	44052.5	0	94438.6	0	19101.4	0	134909	0	43950.6	0	55401.5	0	20317.8	0	166208	0	sp|Q91VD9|NDUS1_MOUSE	13580	14.5957	20230929_DDA_TMT18_CD1_MF102_HS_A_3_1_rep01.13580.13580.3
HTNFVEFR	HTNFVEFR	sp|P62743|AP2S1_MOUSE	Unique	82364.2	0	136205	0	23992.4	0	176549	0	91787.7	0	83005	0	34027.7	0	273803	0	sp|P62743|AP2S1_MOUSE	13653	11.501	20230929_DDA_TMT18_CD1_MF102_HS_A_3_1_rep01.13653.13653.2
NVLGHMQQGGSPTPFDR	NVLGHM[15.9949]QQGGSPTPFDR	sp|P47857|PFKAM_MOUSE	Unique	77791.7	0	195468	0	27476.2	0	167548	0	88777.2	0	59766.1	0	22897.1	0	221569	0	sp|P47857|PFKAM_MOUSE	13719	9.74399	20230929_DDA_TMT18_CD1_MF102_HS_A_3_1_rep01.13719.13719.3
KAWGNNQDGVVASQPAR	K[304.207146]AWGNNQDGVVASQPAR	sp|P60879|SNP25_MOUSE	Unique	116872	0	183505	0	29995.6	0	290795	0	77858.3	0	96123.7	0	39357.6	0	301121	0	sp|P60879|SNP25_MOUSE	13731	12.8784	20230929_DDA_TMT18_CD1_MF102_HS_A_3_1_rep01.13731.13731.3
FHTITTSYYR	FHTITTSYYR	sp|P61027|RAB10_MOUSE	Unique	36600.7	0	50226.4	0	12088.2	0	66461.8	0	27703.6	0	28616.3	0	13121.2	0	114259	0	sp|P61027|RAB10_MOUSE	13799	12.3115	20230929_DDA_TMT18_CD1_MF102_HS_A_3_1_rep01.13799.13799.3
IKTDGAAPNVAPSDVGGGGGTNR	IK[304.207146]TDGAAPNVAPSDVGGGGGTNR	sp|P12960|CNTN1_MOUSE	Unique	87914.2	0	184527	0	130886	0	564506	0	215429	0	182153	0	88721.5	0	440213	0	sp|P12960|CNTN1_MOUSE	13907	15.7368	20230929_DDA_TMT18_CD1_MF102_HS_A_3_1_rep01.13907.13907.3
IKTDGAAPNVAPSDVGGGGGTNR	IK[304.207146]TDGAAPNVAPSDVGGGGGTNR	sp|P12960|CNTN1_MOUSE	Unique	21030.3	0	46375	0	25296.5	0	112606	0	45840.4	0	42679.7	0	18257.9	0	105116	0	sp|P12960|CNTN1_MOUSE	13926	10.9395	20230929_DDA_TMT18_CD1_MF102_HS_A_3_1_rep01.13926.13926.3
LDHKFDLMYAK	LDHKFDLM[15.9949]YAK	sp|P68368|TBA4A_MOUSE;tr|A0A0A0MQA5|A0A0A0MQA5_MOUSE	Multiple	48144.1	0	70943.3	1705.12	24650.7	0	96846.4	11.9175	63856.5	0	35225.2	0.0376608	15342.6	0	133462	2.97998e-05	sp|P68373|TBA1C_MOUSE;sp|P05214|TBA3_MOUSE;sp|Q9JJZ2|TBA8_MOUSE;sp|P05213|TBA1B_MOUSE;sp|P68369|TBA1A_MOUSE;sp|P68368|TBA4A_MOUSE;sp|Q3UX10|TBAL3_MOUSE;tr|A0A0A0MQA5|A0A0A0MQA5_MOUSE	13929	11.8401	20230929_DDA_TMT18_CD1_MF102_HS_A_3_1_rep01.13929.13929.3
TQEKAQLQDLNDR	TQEK[304.207146]AQLQDLNDR	sp|P08551|NFL_MOUSE	Unique	62524.7	0	434751	0	52188.1	0	825944	0	62691.5	0	521782	0	234961	0	942687	0	sp|P08551|NFL_MOUSE	13992	10.3035	20230929_DDA_TMT18_CD1_MF102_HS_A_3_1_rep01.13992.13992.3
KAEAQIAAKNLDK	K[304.207146]AEAQIAAK[304.207146]NLDK	sp|P05202|AATM_MOUSE	Unique	45112.9	0	211218	0.0020598	44489.3	0	394072	4.72242	160235	0	161238	4446.26	51669.6	0	493055	3.51819	sp|P05202|AATM_MOUSE	14027	10.7259	20230929_DDA_TMT18_CD1_MF102_HS_A_3_1_rep01.14027.14027.4
HDSATSFVDAGNAYK	HDSATSFVDAGNAYK	sp|P28663|SNAB_MOUSE	Greedy	21364.8	6.94529e-07	48669.8	0	22763.9	0.00401107	76948.7	0	32994.6	4.43273	28223	0	21322.6	3594.27	97468	0	sp|P28663|SNAB_MOUSE;tr|D6RHL2|D6RHL2_MOUSE	14092	12.4736	20230929_DDA_TMT18_CD1_MF102_HS_A_3_1_rep01.14092.14092.3
HDSATSFVDAGNAYK	HDSATSFVDAGNAYK	sp|P28663|SNAB_MOUSE	Greedy	18379.3	0	45733.8	0	22436.9	0	93796.5	0	35012.3	0	38047.9	0	23703.4	0	120646	0	sp|P28663|SNAB_MOUSE;tr|D6RHL2|D6RHL2_MOUSE	14107	11.0698	20230929_DDA_TMT18_CD1_MF102_HS_A_3_1_rep01.14107.14107.3
AKAGAGSATLSMAYAGAR	AK[304.207146]AGAGSATLSM[15.9949]AYAGAR	sp|P08249|MDHM_MOUSE	Unique	61734.3	0	104792	1975.27	16803.1	0	118945	13.8056	60565.5	0	55885	0.0436275	22511.2	0	225597	3.45211e-05	sp|P08249|MDHM_MOUSE	14220	10.4894	20230929_DDA_TMT18_CD1_MF102_HS_A_3_1_rep01.14220.14220.3
HLYSANTVDDFNR	HLYSANTVDDFNR	sp|Q9Z218|DPP6_MOUSE;tr|E9PWX1|E9PWX1_MOUSE;tr|Q5U4C2|Q5U4C2_MOUSE;tr|Q80VM5|Q80VM5_MOUSE	Unique	38099.8	3427.47	76590.5	0	18457.5	33.5341	99040.5	0	45287.6	0.155297	49128.5	0	21306.3	0.000300082	167990	0	sp|Q9Z218|DPP6_MOUSE;tr|E9PWX1|E9PWX1_MOUSE;tr|Q80VM5|Q80VM5_MOUSE;tr|Q5U4C2|Q5U4C2_MOUSE	14287	12.9119	20230929_DDA_TMT18_CD1_MF102_HS_A_3_1_rep01.14287.14287.3
IKTDGAAPNVAPSDVGGGGGTNR	IK[304.207146]TDGAAPNVAPSDVGGGGGTNR	sp|P12960|CNTN1_MOUSE	Unique	18468	0	43633.8	0	19276.4	0	102283	0	42337.9	0	38627.7	0	18804.3	0	99346.4	0	sp|P12960|CNTN1_MOUSE	14318	11.9202	20230929_DDA_TMT18_CD1_MF102_HS_A_3_1_rep01.14318.14318.3
VEQDLAMGTDAEGEKIK	VEQDLAM[15.9949]GTDAEGEK[304.207146]IK	sp|O08599|STXB1_MOUSE	Unique	143676	0	233744	0	41107.5	0	308238	0	115386	0	141466	0	39475	0	520411	0	sp|O08599|STXB1_MOUSE	14625	9.92174	20230929_DDA_TMT18_CD1_MF102_HS_A_3_1_rep01.14625.14625.3
TKSENGLEFTSSGSANTETTK	TK[304.207146]SENGLEFTSSGSANTETTK	sp|Q60932|VDAC1_MOUSE	UniqueCovered	131080	0	199203	0.00150989	8787.6	0	105242	3.46167	64001	0	55023.3	3259.24	20701.5	0	248136	2.57894	sp|Q60932|VDAC1_MOUSE;tr|F2Z471|F2Z471_MOUSE	14656	16.1602	20230929_DDA_TMT18_CD1_MF102_HS_A_3_1_rep01.14656.14656.3
GTEHSGSTVPSILNR	GTEHSGSTVPSILNR	sp|Q9Z1G4|VPP1_MOUSE;tr|K3W4T3|K3W4T3_MOUSE	Unique	61469.7	0	123383	4686.93	35164.3	0	167067	32.758	82106.7	0	71393.4	0.10352	32567.5	0	301827	8.19119e-05	sp|Q9Z1G4|VPP1_MOUSE;tr|K3W4T3|K3W4T3_MOUSE	14669	10.1759	20230929_DDA_TMT18_CD1_MF102_HS_A_3_1_rep01.14669.14669.3
LPSPTAAPQQSASQATPVTQGQGR	LPSPTAAPQQSASQATPVTQGQGR	sp|O88935|SYN1_MOUSE	Unique	13313.1	0	22167.5	0	5378.93	0	37020	0	17495.4	0	10876.2	0	7279.62	0	54744.2	0	sp|O88935|SYN1_MOUSE	14694	9.80722	20230929_DDA_TMT18_CD1_MF102_HS_A_3_1_rep01.14694.14694.3
GTEHSGSTVPSILNR	GTEHSGSTVPSILNR	sp|Q9Z1G4|VPP1_MOUSE;tr|K3W4T3|K3W4T3_MOUSE	Unique	75176.5	0	113667	0	30142.5	0	147981	0	77531.2	0	60773.4	0	24573.3	0	226142	0	sp|Q9Z1G4|VPP1_MOUSE;tr|K3W4T3|K3W4T3_MOUSE	14708	11.245	20230929_DDA_TMT18_CD1_MF102_HS_A_3_1_rep01.14708.14708.3
NVLGHMQQGGAPSPFDR	NVLGHM[15.9949]QQGGAPSPFDR	sp|Q9WUA3|PFKAP_MOUSE;tr|Q8C605|Q8C605_MOUSE	Unique	25291.9	0	51709.7	0	15339.8	0	88715.8	0	41586.9	0	33863	0	18461.9	0	129332	0	sp|Q9WUA3|PFKAP_MOUSE;tr|Q8C605|Q8C605_MOUSE	14728	11.354	20230929_DDA_TMT18_CD1_MF102_HS_A_3_1_rep01.14728.14728.3
LSHANSAVVLSAVK	LSHANSAVVLSAVK	sp|Q9DBG3|AP2B1_MOUSE;tr|H3BKM0|H3BKM0_MOUSE	Multiple	37886.7	0	75566.9	0	27702.3	0	139294	0	54031.3	0	45125.4	0	23025.9	0	158815	0	sp|Q9DBG3|AP2B1_MOUSE;sp|O35643|AP1B1_MOUSE;tr|H3BIY9|H3BIY9_MOUSE;tr|Q5SVG4|Q5SVG4_MOUSE;tr|Q5SVG5|Q5SVG5_MOUSE;tr|H3BKM0|H3BKM0_MOUSE	14758	12.3664	20230929_DDA_TMT18_CD1_MF102_HS_A_3_1_rep01.14758.14758.2
RLDFDYKK	RLDFDYK[304.207146]K	sp|Q62419|SH3G1_MOUSE;sp|Q62420|SH3G2_MOUSE;tr|A0A3B2W7K0|A0A3B2W7K0_MOUSE;tr|A2ALV3|A2ALV3_MOUSE;tr|F6ZL13|F6ZL13_MOUSE;tr|Q8BXU5|Q8BXU5_MOUSE	Unique	265576	0	334354	0	39037.4	0	458278	0	231116	0	151311	0	35134.3	0	671201	0	sp|Q62419|SH3G1_MOUSE;sp|Q62420|SH3G2_MOUSE;tr|Q8BXU5|Q8BXU5_MOUSE;tr|A0A3B2W7K0|A0A3B2W7K0_MOUSE;tr|A2ALV3|A2ALV3_MOUSE;tr|F6ZL13|F6ZL13_MOUSE	14872	11.1294	20230929_DDA_TMT18_CD1_MF102_HS_A_3_1_rep01.14872.14872.3
LKDDEVAQLR	LK[304.207146]DDEVAQLR	sp|P16125|LDHB_MOUSE	Unique	134884	0	331641	6213.22	53859.3	0	470496	43.4324	137914	0	225664	6.47607	78559.3	0	857452	2735.89	sp|P16125|LDHB_MOUSE	14880	10.4207	20230929_DDA_TMT18_CD1_MF102_HS_A_3_1_rep01.14880.14880.3
RLDFDYKK	RLDFDYK[304.207146]K	sp|Q62419|SH3G1_MOUSE;sp|Q62420|SH3G2_MOUSE;tr|A0A3B2W7K0|A0A3B2W7K0_MOUSE;tr|A2ALV3|A2ALV3_MOUSE;tr|F6ZL13|F6ZL13_MOUSE;tr|Q8BXU5|Q8BXU5_MOUSE	Unique	135131	0	198070	2.52498e-06	43497.4	0	283346	0.00578892	154682	0	99718.9	5.4504	30762.3	0	423247	2352.43	sp|Q62419|SH3G1_MOUSE;sp|Q62420|SH3G2_MOUSE;tr|Q8BXU5|Q8BXU5_MOUSE;tr|A0A3B2W7K0|A0A3B2W7K0_MOUSE;tr|A2ALV3|A2ALV3_MOUSE;tr|F6ZL13|F6ZL13_MOUSE	14882	11.1367	20230929_DDA_TMT18_CD1_MF102_HS_A_3_1_rep01.14882.14882.3
HQGVMVGMGQKDSYVGDEAQSK	HQGVM[15.9949]VGMGQK[304.207146]DSYVGDEAQSK	sp|P68134|ACTS_MOUSE	Multiple	57566.8	0	104535	1530.26	22339	0	125524	10.6953	80183	0	46010.7	0.0337986	16735.4	0	230475	2.67438e-05	sp|P60710|ACTB_MOUSE;sp|P68134|ACTS_MOUSE;sp|P62737|ACTA_MOUSE;sp|P63268|ACTH_MOUSE;sp|P63260|ACTG_MOUSE;sp|P68033|ACTC_MOUSE;tr|E9Q606|E9Q606_MOUSE;tr|D3YZY0|D3YZY0_MOUSE;tr|E9Q5F4|E9Q5F4_MOUSE;tr|D3Z2K3|D3Z2K3_MOUSE;tr|G3UYG0|G3UYG0_MOUSE;tr|A0A1D5RM20|A0A1D5RM20_MOUSE;tr|A0A494B9T3|A0A494B9T3_MOUSE;tr|G3UZ07|G3UZ07_MOUSE	15082	11.4334	20230929_DDA_TMT18_CD1_MF102_HS_A_3_1_rep01.15082.15082.4
IAAAQYSVTGSAVAR	IAAAQYSVTGSAVAR	sp|Q61548|AP180_MOUSE	UniqueCovered	12914.7	0	33714.4	0	13312.2	0	77038.6	0	23657.8	0	25882	0	18779.7	0	78644.5	0	sp|Q61548|AP180_MOUSE;tr|E9QQ05|E9QQ05_MOUSE;tr|E9Q9A3|E9Q9A3_MOUSE;tr|A0A087WSI9|A0A087WSI9_MOUSE;tr|E9QLK9|E9QLK9_MOUSE;tr|Q3TWS4|Q3TWS4_MOUSE;tr|A0A5F8MPL3|A0A5F8MPL3_MOUSE	15111	12.309	20230929_DDA_TMT18_CD1_MF102_HS_A_3_1_rep01.15111.15111.2
HRPDLIDFDK	HRPDLIDFDK	sp|Q62261|SPTB2_MOUSE	UniqueCovered	10518	0	11097.4	0	2201.79	0	12836.7	0	3853.08	0	5997.8	0	4317.65	0	30382.8	0	sp|Q62261|SPTB2_MOUSE;sp|P15508|SPTB1_MOUSE;tr|E9Q397|E9Q397_MOUSE;tr|A0A0A0MQG2|A0A0A0MQG2_MOUSE;tr|Q3UGX2|Q3UGX2_MOUSE	15254	10.055	20230929_DDA_TMT18_CD1_MF102_HS_A_3_1_rep01.15254.15254.3
HGSVALYDIR	HGSVALYDIR	sp|Q920I9|WDR7_MOUSE	Unique	17972.8	0	45511.6	0	23353.5	0	139655	0	36784.2	0	45151.5	0	18478.2	0	132197	0	sp|Q920I9|WDR7_MOUSE	15262	12.7603	20230929_DDA_TMT18_CD1_MF102_HS_A_3_1_rep01.15262.15262.2
HRDTGILDSIGR	HRDTGILDSIGR	sp|P04370|MBP_MOUSE;tr|A0A498WGS3|A0A498WGS3_MOUSE	Unique	20188.6	0	30246.8	0	7842.71	0	34679.2	0	23413.6	0	19120.5	0	4412.8	0	68413.7	0	sp|P04370|MBP_MOUSE;tr|A0A498WGS3|A0A498WGS3_MOUSE	15376	12.8033	20230929_DDA_TMT18_CD1_MF102_HS_A_3_1_rep01.15376.15376.3
RLEAFLTQK	RLEAFLTQK	sp|P31938|MP2K1_MOUSE	UniqueCovered	38568.9	0	70221.1	0	20625.7	0	114146	0	49877.8	0	40284.6	0	17108.9	0	159532	0	sp|Q63932|MP2K2_MOUSE;sp|P31938|MP2K1_MOUSE;tr|M0QWN2|M0QWN2_MOUSE;tr|Q91YS7|Q91YS7_MOUSE	15512	10.5831	20230929_DDA_TMT18_CD1_MF102_HS_A_3_1_rep01.15512.15512.2
IAAAQYSVTGSAVAR	IAAAQYSVTGSAVAR	sp|Q61548|AP180_MOUSE	UniqueCovered	17062	1095.1	26281.1	0	14795.4	10.7143	51036.2	0	21555.5	0.0496184	23179.6	0	12912.3	9.58781e-05	72171.8	0	sp|Q61548|AP180_MOUSE;tr|E9QQ05|E9QQ05_MOUSE;tr|E9Q9A3|E9Q9A3_MOUSE;tr|A0A087WSI9|A0A087WSI9_MOUSE;tr|E9QLK9|E9QLK9_MOUSE;tr|Q3TWS4|Q3TWS4_MOUSE;tr|A0A5F8MPL3|A0A5F8MPL3_MOUSE	15514	12.2545	20230929_DDA_TMT18_CD1_MF102_HS_A_3_1_rep01.15514.15514.2
TGPAGGFQAAPHTAAPYSQAAPAR	TGPAGGFQAAPHTAAPYSQAAPAR	sp|P47708|RP3A_MOUSE	Unique	10690.1	0	29720.8	0	8429.69	0	42226.8	0	24462.7	0	16614.4	0	7307.6	0	58756.7	0	sp|P47708|RP3A_MOUSE	15656	9.80667	20230929_DDA_TMT18_CD1_MF102_HS_A_3_1_rep01.15656.15656.3
SKLTNVATSVSNK	SK[304.207146]LTNVATSVSNK	sp|O35633|VIAAT_MOUSE	Unique	71224.4	0	136813	0	29766.3	0	167998	0	82336.5	0	100527	0	31350.9	0	263100	0	sp|O35633|VIAAT_MOUSE	15740	9.38786	20230929_DDA_TMT18_CD1_MF102_HS_A_3_1_rep01.15740.15740.3
IDKAVAFQNSQTR	IDK[304.207146]AVAFQNSQTR	sp|Q9DB77|QCR2_MOUSE	UniqueCovered	101227	0	195986	0	18669.7	0	197561	0	120131	0	89984.5	0	28142.3	0	428367	0	sp|Q9DB77|QCR2_MOUSE;tr|A0A140LI98|A0A140LI98_MOUSE	15757	12.48	20230929_DDA_TMT18_CD1_MF102_HS_A_3_1_rep01.15757.15757.3
LRPQTYDLQESNVHLK	LRPQTYDLQESNVHLK	sp|Q8CHH9|SEPT8_MOUSE;tr|B1AQY9|B1AQY9_MOUSE;tr|B1AQZ0|B1AQZ0_MOUSE;tr|B7ZC46|B7ZC46_MOUSE;tr|E0CYM4|E0CYM4_MOUSE	Unique	23247.3	0	41062.5	0	10360	0	69715.7	0	30626	0	21231.3	0	9921	0	100906	0	sp|Q8CHH9|SEPT8_MOUSE;tr|B1AQY9|B1AQY9_MOUSE;tr|E0CYM4|E0CYM4_MOUSE;tr|B1AQZ0|B1AQZ0_MOUSE;tr|B7ZC46|B7ZC46_MOUSE	15759	10.8064	20230929_DDA_TMT18_CD1_MF102_HS_A_3_1_rep01.15759.15759.4
VYHDPSTQEPVTYSQLQQR	VYHDPSTQEPVTYSQLQQR	sp|Q9QXS1|PLEC_MOUSE	Greedy	23943.4	0	39027.5	0	16456.4	0	66073.8	0	29730	0	24268.3	0	13661.8	0	76160.8	0	sp|Q9QXS1|PLEC_MOUSE;tr|E9Q3W4|E9Q3W4_MOUSE;tr|A0A3B2W7J8|A0A3B2W7J8_MOUSE	15764	12.0037	20230929_DDA_TMT18_CD1_MF102_HS_A_3_1_rep01.15764.15764.3
APPQTQLPSGASSGTGSASATHGGAPLPGTR	APPQTQLPSGASSGTGSASATHGGAPLPGTR	sp|Q9Z1R2|BAG6_MOUSE;tr|A0A1B0GX81|A0A1B0GX81_MOUSE;tr|G3UXT8|G3UXT8_MOUSE;tr|G3UYQ2|G3UYQ2_MOUSE;tr|G3UYZ0|G3UYZ0_MOUSE;tr|G3UZT6|G3UZT6_MOUSE;tr|G3V013|G3V013_MOUSE;tr|Q3UF95|Q3UF95_MOUSE	Unique	9352.58	0	10841.9	0	3675.73	0	13750.4	0	6635.95	0	5656.34	0	3535.7	0	19909	0	sp|Q9Z1R2|BAG6_MOUSE;tr|G3V013|G3V013_MOUSE;tr|G3UXT8|G3UXT8_MOUSE;tr|G3UZT6|G3UZT6_MOUSE;tr|G3UYZ0|G3UYZ0_MOUSE;tr|A0A1B0GX81|A0A1B0GX81_MOUSE;tr|Q3UF95|Q3UF95_MOUSE;tr|G3UYQ2|G3UYQ2_MOUSE	15775	11.3556	20230929_DDA_TMT18_CD1_MF102_HS_A_3_1_rep01.15775.15775.3
APPQTQLPSGASSGTGSASATHGGAPLPGTR	APPQTQLPSGASSGTGSASATHGGAPLPGTR	sp|Q9Z1R2|BAG6_MOUSE;tr|A0A1B0GX81|A0A1B0GX81_MOUSE;tr|G3UXT8|G3UXT8_MOUSE;tr|G3UYQ2|G3UYQ2_MOUSE;tr|G3UYZ0|G3UYZ0_MOUSE;tr|G3UZT6|G3UZT6_MOUSE;tr|G3V013|G3V013_MOUSE;tr|Q3UF95|Q3UF95_MOUSE	Unique	17070	0	14216.1	0	2257.58	0	11609.6	0	13769.5	0	4067.96	0	1117.37	0	20683.9	0	sp|Q9Z1R2|BAG6_MOUSE;tr|G3V013|G3V013_MOUSE;tr|G3UXT8|G3UXT8_MOUSE;tr|G3UZT6|G3UZT6_MOUSE;tr|G3UYZ0|G3UYZ0_MOUSE;tr|A0A1B0GX81|A0A1B0GX81_MOUSE;tr|Q3UF95|Q3UF95_MOUSE;tr|G3UYQ2|G3UYQ2_MOUSE	15797	10.9365	20230929_DDA_TMT18_CD1_MF102_HS_A_3_1_rep01.15797.15797.3
INKELANIR	INK[304.207146]ELANIR	sp|P17427|AP2A2_MOUSE	Multiple	99469.2	0	176804	0	48071.4	0	309403	0	163456	0	83479.5	0	37002.6	0	357856	0	sp|P17426|AP2A1_MOUSE;sp|P17427|AP2A2_MOUSE;tr|A0A0J9YUA7|A0A0J9YUA7_MOUSE	15808	9.35056	20230929_DDA_TMT18_CD1_MF102_HS_A_3_1_rep01.15808.15808.3
KNVLGHMQQGGAPSPFDR	K[304.207146]NVLGHM[15.9949]QQGGAPSPFDR	sp|Q9WUA3|PFKAP_MOUSE;tr|Q8C605|Q8C605_MOUSE	Unique	45386.3	0	92357.1	0	25106.7	0	173027	0	58376.6	0	63252.4	0	31056.1	0	225707	0	sp|Q9WUA3|PFKAP_MOUSE;tr|Q8C605|Q8C605_MOUSE	15884	9.78619	20230929_DDA_TMT18_CD1_MF102_HS_A_3_1_rep01.15884.15884.4
HFFTVTDPR	HFFTVTDPR	sp|Q91V61|SFXN3_MOUSE;tr|Q3U4F0|Q3U4F0_MOUSE	UniqueCovered	36214.4	0	80370.9	0	23658	0	147773	0	57032.8	0	62164.3	0	21722.4	0	187290	0	sp|Q91V61|SFXN3_MOUSE;tr|Q3U4F0|Q3U4F0_MOUSE;tr|A0A494BB84|A0A494BB84_MOUSE	15893	10.6458	20230929_DDA_TMT18_CD1_MF102_HS_A_3_1_rep01.15893.15893.2
HDSATSFVDAGNAYKK	HDSATSFVDAGNAYK[304.207146]K	sp|P28663|SNAB_MOUSE	Greedy	52697.6	0	66469.4	2477.81	6423.22	0	89792.4	17.318	48540.6	0	38992.4	0.0547271	13688.9	0	150560	4.33039e-05	sp|P28663|SNAB_MOUSE;tr|D6RHL2|D6RHL2_MOUSE	15987	15.0198	20230929_DDA_TMT18_CD1_MF102_HS_A_3_1_rep01.15987.15987.3
YHTSQSGDEMTSLSEYVSR	YHTSQSGDEM[15.9949]TSLSEYVSR	sp|P11499|HS90B_MOUSE	UniqueCovered	25197	0	44757.2	0	13966.4	0	85416.4	0	33968.6	0	32978.8	0	11456.8	0	110927	0	sp|P11499|HS90B_MOUSE;tr|E9Q0C3|E9Q0C3_MOUSE	16043	14.7446	20230929_DDA_TMT18_CD1_MF102_HS_A_3_1_rep01.16043.16043.3
NGPFKPNYYR	NGPFK[304.207146]PNYYR	sp|Q80SW1|SAHH2_MOUSE	UniqueCovered	107488	0	135447	5649.53	33211	0	258212	43.7352	105900	0	113667	4000.94	35483	0	523282	3.16582	sp|Q80SW1|SAHH2_MOUSE;sp|Q68FL4|SAHH3_MOUSE;tr|F8WI65|F8WI65_MOUSE;tr|H3BKT5|H3BKT5_MOUSE;tr|F8WGT1|F8WGT1_MOUSE	16129	10.0166	20230929_DDA_TMT18_CD1_MF102_HS_A_3_1_rep01.16129.16129.3
HQAQIDHYLGLANK	HQAQIDHYLGLANK	sp|Q99P72|RTN4_MOUSE	Unique	49388.5	0	89226.7	0	19480.9	0	129071	0	59178.5	0	52266.3	0	17734.9	0	166951	0	sp|Q99P72|RTN4_MOUSE	16258	9.77085	20230929_DDA_TMT18_CD1_MF102_HS_A_3_1_rep01.16258.16258.3
KAEGATLSNATGAVESTSQAGDR	K[304.207146]AEGATLSNATGAVESTSQAGDR	sp|Q61644|PACN1_MOUSE	Greedy	27221	0	48628.1	0	10769.6	0	64821.1	0	29330.5	0	22240.3	0	5766.86	0	82629.2	0	sp|Q61644|PACN1_MOUSE;tr|A0A384DVB1|A0A384DVB1_MOUSE	16267	14.8619	20230929_DDA_TMT18_CD1_MF102_HS_A_3_1_rep01.16267.16267.3
VKVGVNGFGR	[304.207146]VKVGVNGFGR	sp|P16858|G3P_MOUSE;tr|A0A1D5RLD8|A0A1D5RLD8_MOUSE;tr|S4R1W1|S4R1W1_MOUSE	Greedy	103047	0	180130	2.81418e-06	33253.2	0	229749	0.00645196	128576	0	96826.2	6.07466	32266.6	0	360249	2621.87	sp|P16858|G3P_MOUSE;tr|S4R1W1|S4R1W1_MOUSE;tr|S4R1N5|S4R1N5_MOUSE;tr|A0A1D5RLD8|A0A1D5RLD8_MOUSE	16317	9.38777	20230929_DDA_TMT18_CD1_MF102_HS_A_3_1_rep01.16317.16317.3
HTLVKGIIDSTHTEQR	HTLVK[304.207146]GIIDSTHTEQR	sp|Q9R0K7|AT2B2_MOUSE;tr|F8WHB1|F8WHB1_MOUSE;tr|Q3UHH0|Q3UHH0_MOUSE;tr|S4R1C4|S4R1C4_MOUSE	Unique	59040.6	0	98235.3	0	22418	0	129622	0	56622.7	0	42645.4	0	15579.2	0	257064	0	sp|Q9R0K7|AT2B2_MOUSE;tr|S4R1C4|S4R1C4_MOUSE;tr|F8WHB1|F8WHB1_MOUSE;tr|Q3UHH0|Q3UHH0_MOUSE	16369	11.301	20230929_DDA_TMT18_CD1_MF102_HS_A_3_1_rep01.16369.16369.4
IWHHTFYNELR	IWHHTFYNELR	sp|P68134|ACTS_MOUSE	Multiple	55117.8	0	84147.5	0	21498.5	0	130347	0	62350.5	0	61414.4	0	17314.1	0	188628	0	sp|P60710|ACTB_MOUSE;sp|P68134|ACTS_MOUSE;sp|P63260|ACTG_MOUSE;sp|P68033|ACTC_MOUSE;tr|E9Q606|E9Q606_MOUSE;tr|E9Q5F4|E9Q5F4_MOUSE;tr|G3UYG0|G3UYG0_MOUSE;tr|A0A1D5RM20|A0A1D5RM20_MOUSE;tr|G3UZ07|G3UZ07_MOUSE	16476	10.2229	20230929_DDA_TMT18_CD1_MF102_HS_A_3_1_rep01.16476.16476.3
KAKSALPAQSAATLPAR	K[304.207146]AK[304.207146]SALPAQSAATLPAR	sp|Q62261|SPTB2_MOUSE	Unique	40464.8	0	175358	0	197786	0	721379	0	196738	0	178674	0	138869	0	435728	0	sp|Q62261|SPTB2_MOUSE	16578	16.3751	20230929_DDA_TMT18_CD1_MF102_HS_A_3_1_rep01.16578.16578.4
IHEDSTGGIYTVGVTTR	IHEDSTGGIYTVGVTTR	sp|Q9QXL2|KI21A_MOUSE;tr|E9Q0J5|E9Q0J5_MOUSE;tr|F8WGN6|F8WGN6_MOUSE	Unique	49850.7	0	98480.1	0	26220.6	0	147114	0	68453.8	0	58870.7	0	31562.7	0	211804	0	sp|Q9QXL2|KI21A_MOUSE;tr|F8WGN6|F8WGN6_MOUSE;tr|E9Q0J5|E9Q0J5_MOUSE	16581	11.6866	20230929_DDA_TMT18_CD1_MF102_HS_A_3_1_rep01.16581.16581.3
KFYEQFSK	K[304.207146]FYEQFSK	sp|P07901|HS90A_MOUSE	Unique	171960	0	222770	4581.98	32064.5	0	296067	36.8899	122111	0	133005	4581	51844	0	504438	3.62481	sp|P07901|HS90A_MOUSE	16609	9.8399	20230929_DDA_TMT18_CD1_MF102_HS_A_3_1_rep01.16609.16609.3
KVNLGVGAYR	K[304.207146]VNLGVGAYR	sp|P05201|AATC_MOUSE	Unique	124300	0	218862	0.00261093	43364.2	0	373257	5.98598	125737	0	157060	5635.93	69457.3	0	540615	4.45954	sp|P05201|AATC_MOUSE	16641	11.3586	20230929_DDA_TMT18_CD1_MF102_HS_A_3_1_rep01.16641.16641.3
RVNAIEHVIIPR	RVNAIEHVIIPR	sp|P57746|VATD_MOUSE	Unique	37042	0	65928.5	0	11697.4	0	82189.7	0	36029.6	0	40791	0	10816.3	0	127433	0	sp|P57746|VATD_MOUSE	16654	11.6743	20230929_DDA_TMT18_CD1_MF102_HS_A_3_1_rep01.16654.16654.3
EHANIDAQSGSQAPNPSTTISPGKSPPPAKEAAR	EHANIDAQSGSQAPNPSTTISPGK[304.207146]SPPPAK[304.207146]EAAR	sp|Q8VDQ8|SIR2_MOUSE;tr|A0A140LHL5|A0A140LHL5_MOUSE	Unique	7840.21	0	31551.5	0	15223.9	0	88964.1	0	17416.7	0	45317.5	0	23268	0	72571.8	0	sp|Q8VDQ8|SIR2_MOUSE;tr|A0A140LHL5|A0A140LHL5_MOUSE	16661	14.1771	20230929_DDA_TMT18_CD1_MF102_HS_A_3_1_rep01.16661.16661.5
FLEKYKDSAQK	FLEK[304.207146]YK[304.207146]DSAQK	sp|P14094|AT1B1_MOUSE	UniqueCovered	71747.5	0	296921	5835.48	33070.8	0	518479	46.3931	202534	0	257605	5279.81	54931.1	0	654216	4.17775	sp|P14094|AT1B1_MOUSE;tr|A0A0A6YX05|A0A0A6YX05_MOUSE	16714	11.9056	20230929_DDA_TMT18_CD1_MF102_HS_A_3_1_rep01.16714.16714.3
DPAAAPATGNKNAHLVSLR	DPAAAPATGNK[304.207146]NAHLVSLR	tr|B2RXT3|B2RXT3_MOUSE;tr|E9Q7L0|E9Q7L0_MOUSE	Unique	43741	0	91831.9	3480.79	30390	0	157927	24.328	64419	0	67995.3	0.0768797	37562	0	245801	6.08325e-05	tr|E9Q7L0|E9Q7L0_MOUSE;tr|B2RXT3|B2RXT3_MOUSE	16797	9.63535	20230929_DDA_TMT18_CD1_MF102_HS_A_3_1_rep01.16797.16797.4
AKSALPAQSAATLPAR	AK[304.207146]SALPAQSAATLPAR	sp|Q62261|SPTB2_MOUSE	Unique	80763.1	0	164692	0	31567.1	0	225343	0	90278.6	0	90191.3	0	31627.8	0	278734	0	sp|Q62261|SPTB2_MOUSE	16905	9.51733	20230929_DDA_TMT18_CD1_MF102_HS_A_3_1_rep01.16905.16905.3
NPNGPYPYTLK	NPNGPYPYTLK	sp|Q8R081|HNRPL_MOUSE;tr|G3UY38|G3UY38_MOUSE;tr|G5E924|G5E924_MOUSE	Unique	33134.4	0	69026.8	2530.79	18505.2	0	93932.7	17.6883	40568.7	0	47475.5	0.0558973	19471.3	0	156799	4.42298e-05	sp|Q8R081|HNRPL_MOUSE;tr|G5E924|G5E924_MOUSE;tr|G3UY38|G3UY38_MOUSE	16933	11.5981	20230929_DDA_TMT18_CD1_MF102_HS_A_3_1_rep01.16933.16933.2
LDTKHYPYISTR	LDTK[304.207146]HYPYISTR	sp|O08599|STXB1_MOUSE	Unique	117573	0	195192	0	18387.7	0	263787	0	97728.6	0	104774	0	25597.1	0	428149	0	sp|O08599|STXB1_MOUSE	17040	11.8595	20230929_DDA_TMT18_CD1_MF102_HS_A_3_1_rep01.17040.17040.4
RFDPTQQGPI	RFDPTQQGPI	sp|Q9R1V7|ADA23_MOUSE	Unique	39871.2	0	87285.3	0	19730.6	0	142970	0	71283.8	0	55989.8	0	20851.7	0	222826	0	sp|Q9R1V7|ADA23_MOUSE	17217	13.0387	20230929_DDA_TMT18_CD1_MF102_HS_A_3_1_rep01.17217.17217.2
LIASVADDEAAVPNNK	LIASVADDEAAVPNNK	sp|P16125|LDHB_MOUSE	UniqueCovered	26551.3	1.12521e-06	45806.6	0	5740.04	0.00649836	47269.7	0	33739.9	7.18148	20350.3	0	8394.32	5823.1	80594.9	0	sp|P16125|LDHB_MOUSE;tr|D3Z7F0|D3Z7F0_MOUSE	17251	11.574	20230929_DDA_TMT18_CD1_MF102_HS_A_3_1_rep01.17251.17251.2
HGSLGFLPR	HGSLGFLPR	sp|P27659|RL3_MOUSE;tr|A0A087WNS0|A0A087WNS0_MOUSE;tr|A0A087WQK0|A0A087WQK0_MOUSE	Unique	59359.9	0	98473.6	0	16457	0	113087	0	55612.7	0	53292.9	0	18420.4	0	200221	0	sp|P27659|RL3_MOUSE;tr|A0A087WQK0|A0A087WQK0_MOUSE;tr|A0A087WNS0|A0A087WNS0_MOUSE	17391	11.574	20230929_DDA_TMT18_CD1_MF102_HS_A_3_1_rep01.17391.17391.2
AQVQLDSDHLEEDIHR	AQVQLDSDHLEEDIHR	sp|P08553|NFM_MOUSE;tr|A0A0R4J036|A0A0R4J036_MOUSE	UniqueCovered	14791.2	0	30685.2	0	6481.87	0	39762.9	0	18169.3	0	17419.2	0	6534.51	0	65294.8	0	sp|P08553|NFM_MOUSE;tr|A0A0R4J036|A0A0R4J036_MOUSE;tr|D3YZ35|D3YZ35_MOUSE	17392	11.1763	20230929_DDA_TMT18_CD1_MF102_HS_A_3_1_rep01.17392.17392.4
HVLSGTLGIPEHTYR	HVLSGTLGIPEHTYR	sp|P01831|THY1_MOUSE;tr|A0A1L1SUX8|A0A1L1SUX8_MOUSE	Unique	39143.9	0	81618	0	20455.3	0	114787	0	55279.8	0	46732.5	0	16738.9	0	166876	0	sp|P01831|THY1_MOUSE;tr|A0A1L1SUX8|A0A1L1SUX8_MOUSE	17436	16.0221	20230929_DDA_TMT18_CD1_MF102_HS_A_3_1_rep01.17436.17436.3
IVYGHLDDPANQEIER	IVYGHLDDPANQEIER	sp|Q99KI0|ACON_MOUSE	UniqueCovered	42222.9	0	86313.2	4304.17	20281.6	0	112145	30.0828	58468.8	0	53368.6	0.0950655	29081.4	0	219679	7.52225e-05	sp|Q99KI0|ACON_MOUSE;tr|A0A2R8VJW0|A0A2R8VJW0_MOUSE	17681	11.1077	20230929_DDA_TMT18_CD1_MF102_HS_A_3_1_rep01.17681.17681.3
GHQLLSADVDIK	GHQLLSADVDIK	sp|P46460|NSF_MOUSE	Unique	26435.6	0	61376.4	0	16058.9	0	90350.5	0	36216	0	37413.7	0	16116.6	0	127889	0	sp|P46460|NSF_MOUSE	17682	12.2538	20230929_DDA_TMT18_CD1_MF102_HS_A_3_1_rep01.17682.17682.2
HYLFDVQR	HYLFDVQR	sp|Q9CQQ7|AT5F1_MOUSE	UniqueCovered	27660.1	3474.54	48420.7	0	18524.8	33.9945	80212.7	0	44541.8	0.157429	43300.3	0	16994.2	0.000304203	134130	0	sp|Q9CQQ7|AT5F1_MOUSE;tr|A0A0G2JGX3|A0A0G2JGX3_MOUSE	17755	11.067	20230929_DDA_TMT18_CD1_MF102_HS_A_3_1_rep01.17755.17755.2
KFVEVMTEYNATQSK	K[304.207146]FVEVM[15.9949]TEYNATQSK	sp|P61264|STX1B_MOUSE	Unique	59113.4	0	104391	3523.31	18004.1	0	169476	24.6252	47070.3	0	77913.4	0.0778188	23405.3	0	246729	6.15757e-05	sp|P61264|STX1B_MOUSE	17830	14.3506	20230929_DDA_TMT18_CD1_MF102_HS_A_3_1_rep01.17830.17830.3
KAAAELLQSQGSQAGGSQTLK	K[304.207146]AAAELLQSQGSQAGGSQTLK	sp|Q9R1T4|SEPT6_MOUSE	Unique	36404.6	0	57065.6	0	9683.56	0	98797.2	0	31067.2	0	26478.8	0	7826.66	0	87402	0	sp|Q9R1T4|SEPT6_MOUSE	18014	11.9964	20230929_DDA_TMT18_CD1_MF102_HS_A_3_1_rep01.18014.18014.3
EPKHVVLR	EPK[304.207146]HVVLR	sp|Q8K4L3|SVIL_MOUSE;tr|A0A1B0GS91|A0A1B0GS91_MOUSE;tr|E9Q3Z5|E9Q3Z5_MOUSE;tr|Q8K4L2|Q8K4L2_MOUSE	Unique	39516.7	0	37409.3	0	8754.77	0	97900	0	36958.5	0	22377.7	0	10290.6	0	114608	0	sp|Q8K4L3|SVIL_MOUSE;tr|A0A1B0GS91|A0A1B0GS91_MOUSE;tr|Q8K4L2|Q8K4L2_MOUSE;tr|E9Q3Z5|E9Q3Z5_MOUSE	18036	9.84341	20230929_DDA_TMT18_CD1_MF102_HS_A_3_1_rep01.18036.18036.3
EPKHVVLR	EPK[304.207146]HVVLR	sp|Q8K4L3|SVIL_MOUSE;tr|A0A1B0GS91|A0A1B0GS91_MOUSE;tr|E9Q3Z5|E9Q3Z5_MOUSE;tr|Q8K4L2|Q8K4L2_MOUSE	Unique	43413.5	0	32722.7	0	14790.7	0	94703.1	0	36716.8	0	27280.1	0	6512.11	0	128452	0	sp|Q8K4L3|SVIL_MOUSE;tr|A0A1B0GS91|A0A1B0GS91_MOUSE;tr|Q8K4L2|Q8K4L2_MOUSE;tr|E9Q3Z5|E9Q3Z5_MOUSE	18048	9.6881	20230929_DDA_TMT18_CD1_MF102_HS_A_3_1_rep01.18048.18048.3
KAAAELLQSQGSQAGGSQTLK	K[304.207146]AAAELLQSQGSQAGGSQTLK	sp|Q9R1T4|SEPT6_MOUSE	Unique	27897.2	0	48401.2	1926.69	7557.98	0	80349	13.4661	27429.6	0	23041.5	0.0425545	5839.1	0	86231.4	3.36721e-05	sp|Q9R1T4|SEPT6_MOUSE	18052	12.5872	20230929_DDA_TMT18_CD1_MF102_HS_A_3_1_rep01.18052.18052.3
KVAEIPFNSTNK	K[304.207146]VAEIPFNSTNK	sp|Q6PIC6|AT1A3_MOUSE;tr|A0A0G2JGX4|A0A0G2JGX4_MOUSE	UniqueCovered	76793	0	142009	3605.52	18306.4	0	199247	25.1998	86359.3	0	104570	0.0796347	36143.5	0	311359	6.30125e-05	sp|Q6PIC6|AT1A3_MOUSE;tr|Q8VCE0|Q8VCE0_MOUSE;tr|A0A0G2JGX4|A0A0G2JGX4_MOUSE	18129	9.33493	20230929_DDA_TMT18_CD1_MF102_HS_A_3_1_rep01.18129.18129.3
KADIGVAMGIAGSDVSK	K[304.207146]ADIGVAM[15.9949]GIAGSDVSK	sp|Q6PIC6|AT1A3_MOUSE;tr|A0A0G2JGX4|A0A0G2JGX4_MOUSE	UniqueCovered	182606	0	295001	0	25915.6	0	352966	0	155423	0	235739	0	46558.1	0	582643	0	sp|Q6PIC6|AT1A3_MOUSE;tr|Q8VCE0|Q8VCE0_MOUSE;tr|A0A0G2JGX4|A0A0G2JGX4_MOUSE	18188	12.8332	20230929_DDA_TMT18_CD1_MF102_HS_A_3_1_rep01.18188.18188.3
GVSGDREENSFSLNSSISSAR	GVSGDREENSFSLNSSISSAR	sp|P20357|MTAP2_MOUSE	Greedy	21372	0	37389	0	10456.5	0	55382.6	0	33965	0	25556.6	0	15709.3	0	82650.8	0	sp|P20357|MTAP2_MOUSE;tr|G3UZJ2|G3UZJ2_MOUSE;tr|Q80ZL4|Q80ZL4_MOUSE;tr|G3UWW1|G3UWW1_MOUSE;tr|Q3TLQ0|Q3TLQ0_MOUSE;tr|Q80X35|Q80X35_MOUSE;tr|G3UZV6|G3UZV6_MOUSE	18335	12.5388	20230929_DDA_TMT18_CD1_MF102_HS_A_3_1_rep01.18335.18335.3
KHVLSGTLGIPEHTYR	K[304.207146]HVLSGTLGIPEHTYR	sp|P01831|THY1_MOUSE;tr|A0A1L1SUX8|A0A1L1SUX8_MOUSE	Unique	34287.4	0	82639.4	0	19587.1	0	150720	0	51769	0	46150.6	0	24471.7	0	126228	0	sp|P01831|THY1_MOUSE;tr|A0A1L1SUX8|A0A1L1SUX8_MOUSE	18406	12.9984	20230929_DDA_TMT18_CD1_MF102_HS_A_3_1_rep01.18406.18406.4
VLSGEDKSNIK	[304.207146]VLSGEDK[304.207146]SNIK	sp|P01942|HBA_MOUSE;tr|Q91VB8|Q91VB8_MOUSE	Unique	123380	0	279656	14655.4	70362.8	0	649627	102.451	238017	0	252529	20.5907	55160.1	0	2.3126e+06	8747.37	sp|P01942|HBA_MOUSE;tr|Q91VB8|Q91VB8_MOUSE	18425	13.5773	20230929_DDA_TMT18_CD1_MF102_HS_A_3_1_rep01.18425.18425.3
ISVYYNEASSHKYVPR	ISVYYNEASSHK[304.207146]YVPR	sp|Q9ERD7|TBB3_MOUSE	UniqueCovered	210605	0	505418	3.44477e-06	208732	0	1.02956e+06	0.00789768	235980	0	455408	7.43584	241799	0	779478	3209.36	sp|Q9ERD7|TBB3_MOUSE;tr|A0A1D5RM76|A0A1D5RM76_MOUSE	18450	10.53	20230929_DDA_TMT18_CD1_MF102_HS_A_3_1_rep01.18450.18450.4
AVFKAGQENISVSKR	AVFK[304.207146]AGQENISVSK[304.207146]R	sp|Q6PIE5|AT1A2_MOUSE	UniqueCovered	60032.5	0	201185	6.08717e-06	216276	0	1.43718e+06	0.0139558	265249	0	502237	13.1397	399015	0	1.61701e+06	5671.2	sp|Q6PIE5|AT1A2_MOUSE;tr|D3YYN7|D3YYN7_MOUSE	18451	10.1235	20230929_DDA_TMT18_CD1_MF102_HS_A_3_1_rep01.18451.18451.4
QGKLFGAAEVQR	QGK[304.207146]LFGAAEVQR	sp|P16546|SPTN1_MOUSE;tr|A3KGU7|A3KGU7_MOUSE;tr|A3KGU9|A3KGU9_MOUSE	UniqueCovered	71476.9	0	150654	0	41595.3	0	254207	0	100644	0	69336.7	0	41332.3	0	313813	0	sp|P16546|SPTN1_MOUSE;tr|A3KGU5|A3KGU5_MOUSE;tr|A3KGU9|A3KGU9_MOUSE;tr|E9Q447|E9Q447_MOUSE;tr|A3KGU7|A3KGU7_MOUSE	18454	9.77426	20230929_DDA_TMT18_CD1_MF102_HS_A_3_1_rep01.18454.18454.3
IKIIAPPER	IK[304.207146]IIAPPER	sp|P68134|ACTS_MOUSE	Multiple	71396.5	0	124827	0	13351.2	0	82794.6	0	62213.3	0	35651.6	0	5712.97	0	197423	0	sp|P60710|ACTB_MOUSE;sp|Q8BFZ3|ACTBL_MOUSE;sp|P68134|ACTS_MOUSE;sp|P62737|ACTA_MOUSE;sp|P63268|ACTH_MOUSE;sp|P63260|ACTG_MOUSE;sp|P68033|ACTC_MOUSE;tr|E9Q1F2|E9Q1F2_MOUSE;tr|B1ATY1|B1ATY1_MOUSE	18533	10.0254	20230929_DDA_TMT18_CD1_MF102_HS_A_3_1_rep01.18533.18533.3
RGDFIPGLR	RGDFIPGLR	sp|P35486|ODPA_MOUSE	Unique	23454.4	0	43770.6	0	11388.7	0	76966.1	0	41355.2	0	26248.1	0	11085.3	0	108583	0	sp|P35486|ODPA_MOUSE	18554	10.801	20230929_DDA_TMT18_CD1_MF102_HS_A_3_1_rep01.18554.18554.2
KFFLSHPSYR	K[304.207146]FFLSHPSYR	sp|P39053|DYN1_MOUSE;tr|A0A0J9YUE9|A0A0J9YUE9_MOUSE;tr|A0A0J9YUN4|A0A0J9YUN4_MOUSE	Unique	52260.7	0	90286.2	1707.82	33767.2	0	156064	11.9363	86160.3	0	55358.2	0.0377203	24878.3	0	220325	2.9847e-05	sp|P39053|DYN1_MOUSE;tr|A0A0J9YUN4|A0A0J9YUN4_MOUSE;tr|A0A0J9YUE9|A0A0J9YUE9_MOUSE	18629	9.94511	20230929_DDA_TMT18_CD1_MF102_HS_A_3_1_rep01.18629.18629.3
VHSDSETDDIGFIPSK	VHSDSETDDIGFIPSK	sp|Q62108|DLG4_MOUSE;tr|A0A338P6E5|A0A338P6E5_MOUSE;tr|A0A338P6I6|A0A338P6I6_MOUSE;tr|G3UZL5|G3UZL5_MOUSE	Unique	51286.8	0	74262	0	33414	0	146020	0	58508	0	60039	0	26702.3	0	209830	0	sp|Q62108|DLG4_MOUSE;tr|A0A338P6I6|A0A338P6I6_MOUSE;tr|A0A338P6E5|A0A338P6E5_MOUSE;tr|G3UZL5|G3UZL5_MOUSE	18699	13.222	20230929_DDA_TMT18_CD1_MF102_HS_A_3_1_rep01.18699.18699.3
THINIVVIGHVDSGK	THINIVVIGHVDSGK	sp|P62631|EF1A2_MOUSE	Multiple	34746.9	0	68863.5	0	18245.9	0	96911.5	0	40837.3	0	36197.8	0	10047.1	0	140459	0	sp|P10126|EF1A1_MOUSE;sp|P62631|EF1A2_MOUSE;tr|D3Z3I8|D3Z3I8_MOUSE;tr|D3YZ68|D3YZ68_MOUSE	18761	10.2389	20230929_DDA_TMT18_CD1_MF102_HS_A_3_1_rep01.18761.18761.3
FAHTNIESLVK	FAHTNIESLVK	sp|P27773|PDIA3_MOUSE	Unique	5093.13	0	10585	0	1646.23	0	12133.3	0	4110.31	0	4317.95	0	2085.13	0	23751.6	0	sp|P27773|PDIA3_MOUSE	18762	9.63431	20230929_DDA_TMT18_CD1_MF102_HS_A_3_1_rep01.18762.18762.3
NLHQSNFSLSGAQIDDNNPR	NLHQSNFSLSGAQIDDNNPR	sp|P97427|DPYL1_MOUSE;tr|Q6P1J1|Q6P1J1_MOUSE	Unique	21636.5	0	37009.4	0	21086.2	0	82497	0	32301.4	0	36021.8	0	16094.3	0	103058	0	sp|P97427|DPYL1_MOUSE;tr|Q6P1J1|Q6P1J1_MOUSE	18800	18.9077	20230929_DDA_TMT18_CD1_MF102_HS_A_3_1_rep01.18800.18800.3
KPLIVFTPK	KPLIVFTPK	sp|Q60597|ODO1_MOUSE;tr|Z4YJV4|Z4YJV4_MOUSE	Multiple	31201.7	0	47568.9	0	11917	0	83589.6	0	35404.1	0	33915.5	0	8896.98	0	123785	0	sp|Q60597|ODO1_MOUSE;tr|E9Q7L0|E9Q7L0_MOUSE;tr|B2RXT3|B2RXT3_MOUSE;tr|Z4YJV4|Z4YJV4_MOUSE	18863	11.4549	20230929_DDA_TMT18_CD1_MF102_HS_A_3_1_rep01.18863.18863.2
KAGIFQSAK	K[304.207146]AGIFQSAK[304.207146]	sp|Q9CPQ1|COX6C_MOUSE	Unique	61575.7	0	182514	0	120535	0	577705	0	152685	0	186537	0	121526	0	585613	0	sp|Q9CPQ1|COX6C_MOUSE	18893	11.1757	20230929_DDA_TMT18_CD1_MF102_HS_A_3_1_rep01.18893.18893.3
KGKDSSGEVLSSV	K[304.207146]GK[304.207146]DSSGEVLSSV	sp|P55088|AQP4_MOUSE;tr|A0A0R4J0Z3|A0A0R4J0Z3_MOUSE	Unique	54758.8	0	103563	4835.81	39774.3	0	282834	38.6969	129722	0	127588	4611.96	37703	0	863543	3.6493	sp|P55088|AQP4_MOUSE;tr|A0A0R4J0Z3|A0A0R4J0Z3_MOUSE	18970	13.0061	20230929_DDA_TMT18_CD1_MF102_HS_A_3_1_rep01.18970.18970.3
AITHLNNNFMFGQK	AITHLNNNFM[15.9949]FGQK	sp|Q8R081|HNRPL_MOUSE;tr|G3UY38|G3UY38_MOUSE;tr|G5E924|G5E924_MOUSE	Unique	58807.8	0	82824.6	0	18456.4	0	91466.6	0	50379	0	48180.7	0	16951.6	0	151746	0	sp|Q8R081|HNRPL_MOUSE;tr|G5E924|G5E924_MOUSE;tr|G3UY38|G3UY38_MOUSE	18991	10.8175	20230929_DDA_TMT18_CD1_MF102_HS_A_3_1_rep01.18991.18991.3
VKLLLQVQHASK	VK[304.207146]LLLQVQHASK	sp|P51881|ADT2_MOUSE	Multiple	162957	0	223478	0	11928.7	0	187479	0	107695	0	89288.6	0	23047	0	505122	0	sp|P48962|ADT1_MOUSE;sp|P51881|ADT2_MOUSE	19086	9.79399	20230929_DDA_TMT18_CD1_MF102_HS_A_3_1_rep01.19086.19086.4
SSDAYKKAWGNNQDGVVASQPAR	SSDAYK[304.207146]K[304.207146]AWGNNQDGVVASQPAR	sp|P60879|SNP25_MOUSE	Unique	44733.7	0	208699	0	69554.8	0	642477	0	159363	0	168812	0	49406.5	0	458971	0	sp|P60879|SNP25_MOUSE	19098	15.1738	20230929_DDA_TMT18_CD1_MF102_HS_A_3_1_rep01.19098.19098.4
LDHKFDLMYAK	LDHK[304.207146]FDLM[15.9949]YAK	sp|P68368|TBA4A_MOUSE;tr|A0A0A0MQA5|A0A0A0MQA5_MOUSE	Multiple	130022	0	186630	0	17772.8	0	236686	0	96162.2	0	105436	0	31719.1	0	272204	0	sp|P68373|TBA1C_MOUSE;sp|P05214|TBA3_MOUSE;sp|Q9JJZ2|TBA8_MOUSE;sp|P05213|TBA1B_MOUSE;sp|P68369|TBA1A_MOUSE;sp|P68368|TBA4A_MOUSE;sp|Q3UX10|TBAL3_MOUSE;tr|A0A0A0MQA5|A0A0A0MQA5_MOUSE	19169	11.4747	20230929_DDA_TMT18_CD1_MF102_HS_A_3_1_rep01.19169.19169.4
NLDIERPTYTNLNR	NLDIERPTYTNLNR	sp|P68368|TBA4A_MOUSE;tr|A0A0A0MQA5|A0A0A0MQA5_MOUSE	Multiple	10771.8	6.21256e-07	26089.1	0	10737.6	0.0035879	38040.2	0	16756.4	3.96507	17202.4	0	8594.18	3215.07	65473	0	sp|P68373|TBA1C_MOUSE;sp|P05214|TBA3_MOUSE;sp|Q9JJZ2|TBA8_MOUSE;sp|P05213|TBA1B_MOUSE;sp|P68369|TBA1A_MOUSE;sp|P68368|TBA4A_MOUSE;tr|A0A0A0MQA5|A0A0A0MQA5_MOUSE;tr|A0A2R8VHF3|A0A2R8VHF3_MOUSE	19248	13.2503	20230929_DDA_TMT18_CD1_MF102_HS_A_3_1_rep01.19248.19248.2
KFIWNSEK	K[304.207146]FIWNSEK	sp|P14094|AT1B1_MOUSE	Unique	126493	0	157920	0	29284.6	0	203207	0	87946.1	0	98430.5	0	38676.9	0	306560	0	sp|P14094|AT1B1_MOUSE	19327	10.4134	20230929_DDA_TMT18_CD1_MF102_HS_A_3_1_rep01.19327.19327.2
NKKVAEIPFNSTNK	NK[304.207146]K[304.207146]VAEIPFNSTNK	sp|Q6PIC6|AT1A3_MOUSE;tr|A0A0G2JGX4|A0A0G2JGX4_MOUSE	UniqueCovered	51837.7	0	165356	3669.31	72910.5	0	512859	25.6456	170000	0	238251	0.0810435	84750.2	0	551077	6.41273e-05	sp|Q6PIC6|AT1A3_MOUSE;tr|Q8VCE0|Q8VCE0_MOUSE;tr|A0A0G2JGX4|A0A0G2JGX4_MOUSE	19456	13.6574	20230929_DDA_TMT18_CD1_MF102_HS_A_3_1_rep01.19456.19456.3
AVAFHPSGSLYAVGSNSK	AVAFHPSGSLYAVGSNSK	sp|Q8CGF6|WDR47_MOUSE	Unique	36009.1	0	65155.1	1417.05	18386.8	0	117257	9.90411	56768.6	0	46704.1	0.0312983	20772.5	0	172995	2.47654e-05	sp|Q8CGF6|WDR47_MOUSE	19480	12.1454	20230929_DDA_TMT18_CD1_MF102_HS_A_3_1_rep01.19480.19480.3
DRNPKVAEIPFNSTNK	DRNPK[304.207146]VAEIPFNSTNK	sp|Q6PIE5|AT1A2_MOUSE	UniqueCovered	68062.1	0	106955	0	19722.5	0	224698	0	64506.8	0	118894	0	36553.5	0	419688	0	sp|Q6PIE5|AT1A2_MOUSE;tr|D3YYN7|D3YYN7_MOUSE	19701	14.6205	20230929_DDA_TMT18_CD1_MF102_HS_A_3_1_rep01.19701.19701.4
ILQEYQVQYTPQGDSDDGK	ILQEYQVQYTPQGDSDDGK	sp|D3Z7P3|GLSK_MOUSE	UniqueCovered	4234.96	0	5536.64	0	2660.76	0	11388.2	0	3189.87	0	6586.36	0	1458.46	0	16624.8	0	sp|D3Z7P3|GLSK_MOUSE;tr|D3Z7P4|D3Z7P4_MOUSE;tr|F7B327|F7B327_MOUSE	19839	11.332	20230929_DDA_TMT18_CD1_MF102_HS_A_3_1_rep01.19839.19839.2
KADIGVAMGIAGSDVSK	K[304.207146]ADIGVAM[15.9949]GIAGSDVSK	sp|Q6PIC6|AT1A3_MOUSE;tr|A0A0G2JGX4|A0A0G2JGX4_MOUSE	UniqueCovered	88497.9	0	142332	3424.24	25443	0	181334	23.9328	91333	0	91886.3	0.0756307	33962.8	0	289487	5.98443e-05	sp|Q6PIC6|AT1A3_MOUSE;tr|Q8VCE0|Q8VCE0_MOUSE;tr|A0A0G2JGX4|A0A0G2JGX4_MOUSE	19960	10.8555	20230929_DDA_TMT18_CD1_MF102_HS_A_3_1_rep01.19960.19960.3
VDFNVPMKNNQITNNQR	VDFNVPM[15.9949]K[304.207146]NNQITNNQR	sp|P09411|PGK1_MOUSE	UniqueCovered	122988	0	206245	0	83962.2	0	462483	0	202547	0	168064	0	84106.4	0	562103	0	sp|P09411|PGK1_MOUSE;sp|P09041|PGK2_MOUSE;tr|S4R2M7|S4R2M7_MOUSE	19970	9.4847	20230929_DDA_TMT18_CD1_MF102_HS_A_3_1_rep01.19970.19970.3
LRPEVLQDLR	LRPEVLQDLR	sp|P62748|HPCL1_MOUSE;tr|A0A1Y7VMK3|A0A1Y7VMK3_MOUSE	Unique	6032.91	0	11233.7	0	1717.53	0	15137.4	0	6910.13	0	6478.75	0	1801.76	0	25476.4	0	sp|P62748|HPCL1_MOUSE;tr|A0A1Y7VMK3|A0A1Y7VMK3_MOUSE	20037	10.0851	20230929_DDA_TMT18_CD1_MF102_HS_A_3_1_rep01.20037.20037.3
VGHSELVGEIIR	VGHSELVGEIIR	sp|P50516|VATA_MOUSE	UniqueCovered	12984.1	0	18783.7	0	93.1945	0	18061.9	0	8206.17	0	8004.35	0	3205.48	0	36902.3	0	sp|P50516|VATA_MOUSE;tr|D3Z1B9|D3Z1B9_MOUSE;tr|D3YWH3|D3YWH3_MOUSE;tr|D3YZ23|D3YZ23_MOUSE	20052	11.5431	20230929_DDA_TMT18_CD1_MF102_HS_A_3_1_rep01.20052.20052.3
SKLGESQTLQQFSR	SK[304.207146]LGESQTLQQFSR	sp|P16546|SPTN1_MOUSE;tr|A3KGU7|A3KGU7_MOUSE;tr|A3KGU9|A3KGU9_MOUSE	UniqueCovered	67309.5	0	140168	0	44506.7	0	218713	0	117834	0	82165.3	0	36610	0	339992	0	sp|P16546|SPTN1_MOUSE;tr|A3KGU5|A3KGU5_MOUSE;tr|A3KGU9|A3KGU9_MOUSE;tr|E9Q447|E9Q447_MOUSE;tr|A3KGU7|A3KGU7_MOUSE	20055	11.1647	20230929_DDA_TMT18_CD1_MF102_HS_A_3_1_rep01.20055.20055.3
HWPFMVVNDAGRPK	HWPFM[15.9949]VVNDAGRPK	sp|P63017|HSP7C_MOUSE	UniqueCovered	53944	0	94674	0	35188.4	0	175099	0	87092.3	0	65134	0	25477.5	0	215161	0	sp|P63017|HSP7C_MOUSE;tr|D3Z5E2|D3Z5E2_MOUSE;tr|Q504P4|Q504P4_MOUSE	20177	13.533	20230929_DDA_TMT18_CD1_MF102_HS_A_3_1_rep01.20177.20177.3
YQKSTELLIR	YQK[304.207146]STELLIR	sp|P02301|H3C_MOUSE;sp|P68433|H31_MOUSE;sp|P84228|H32_MOUSE;sp|P84244|H33_MOUSE;tr|A0A1W2P768|A0A1W2P768_MOUSE;tr|E0CZ27|E0CZ27_MOUSE;tr|F8WI35|F8WI35_MOUSE	Unique	129999	0	271669	5771.02	90027.8	0	451471	40.3441	149996	0	189061	8.68847	120008	0	1.53858e+06	3694.99	sp|P02301|H3C_MOUSE;sp|P84244|H33_MOUSE;sp|P84228|H32_MOUSE;sp|P68433|H31_MOUSE;tr|F8WI35|F8WI35_MOUSE;tr|E0CZ27|E0CZ27_MOUSE;tr|A0A1W2P768|A0A1W2P768_MOUSE	20237	9.77369	20230929_DDA_TMT18_CD1_MF102_HS_A_3_1_rep01.20237.20237.3
DPEGAGGAGVLAAGKASGVDQR	DPEGAGGAGVLAAGK[304.207146]ASGVDQR	sp|Q7TSJ2|MAP6_MOUSE;tr|A0A140LIT9|A0A140LIT9_MOUSE	UniqueCovered	93368.4	0	195444	0	91593	0	465752	0	122924	0	156774	0	77840.6	0	354180	0	sp|Q7TSJ2|MAP6_MOUSE;tr|A0A140LIT9|A0A140LIT9_MOUSE;tr|D3Z6W1|D3Z6W1_MOUSE	20239	9.65529	20230929_DDA_TMT18_CD1_MF102_HS_A_3_1_rep01.20239.20239.3
LVQDVANNTNEEAGDGTTTATVLAR	LVQDVANNTNEEAGDGTTTATVLAR	sp|P63038|CH60_MOUSE	UniqueCovered	15225	0	33434.5	0	10829.5	0	53168.1	0	32995.4	0	22817.9	0	8239.48	0	65605.8	0	sp|P63038|CH60_MOUSE;tr|D3Z2F2|D3Z2F2_MOUSE;tr|D3Z7J9|D3Z7J9_MOUSE	20289	11.05	20230929_DDA_TMT18_CD1_MF102_HS_A_3_1_rep01.20289.20289.3
SGKYDLDFK	SGK[304.207146]YDLDFK	sp|P17182|ENOA_MOUSE;tr|Q6PHC1|Q6PHC1_MOUSE	Unique	42324.9	0	81396	2771.85	13380.4	0	112576	19.3731	41049.4	0	54935.7	0.0612215	14772.8	0	228742	4.84427e-05	sp|P17182|ENOA_MOUSE;tr|Q6PHC1|Q6PHC1_MOUSE	20299	9.63251	20230929_DDA_TMT18_CD1_MF102_HS_A_3_1_rep01.20299.20299.3
VEKDGLILTSR	VEK[304.207146]DGLILTSR	sp|Q99LX0|PARK7_MOUSE;tr|A2A813|A2A813_MOUSE	Unique	59826.1	0	136489	2480.7	22304.3	0	179254	17.3382	80411.5	0	59438.2	0.0547908	27104.4	0	301881	4.33543e-05	sp|Q99LX0|PARK7_MOUSE;tr|A2A813|A2A813_MOUSE	20313	10.0063	20230929_DDA_TMT18_CD1_MF102_HS_A_3_1_rep01.20313.20313.3
AASGTKEDPNLVPSISNKR	AASGTK[304.207146]EDPNLVPSISNK[304.207146]R	sp|P19536|COX5B_MOUSE;tr|Q9D881|Q9D881_MOUSE	Unique	40307.4	0	155054	0.00179196	39149.8	0	298792	4.10837	99957.5	0	93280.6	3868.12	42636.6	0	477932	3.06072	sp|P19536|COX5B_MOUSE;tr|Q9D881|Q9D881_MOUSE	20485	9.52516	20230929_DDA_TMT18_CD1_MF102_HS_A_3_1_rep01.20485.20485.4
AAATPEPAVAQPDSTALEGATGQAPPSSK	AAATPEPAVAQPDSTALEGATGQAPPSSK	sp|Q3UHL1|CAMKV_MOUSE;tr|A0A0A6YW88|A0A0A6YW88_MOUSE	Unique	7944.1	0	18116.5	0	7565.71	0	34661.7	0	15125	0	14109.2	0	8438.17	0	42993.6	0	sp|Q3UHL1|CAMKV_MOUSE;tr|A0A0A6YW88|A0A0A6YW88_MOUSE	20584	12.1497	20230929_DDA_TMT18_CD1_MF102_HS_A_3_1_rep01.20584.20584.3
HIFSDDSSELTIR	HIFSDDSSELTIR	sp|P13595|NCAM1_MOUSE;tr|A0A0A6YY91|A0A0A6YY91_MOUSE	UniqueCovered	28618.5	0	53554.3	0	15884.1	0	81192.8	0	31402	0	33017.1	0	12681	0	129174	0	sp|P13595|NCAM1_MOUSE;tr|A0A0A6YWU2|A0A0A6YWU2_MOUSE;tr|A0A0A6YY47|A0A0A6YY47_MOUSE;tr|E9Q589|E9Q589_MOUSE;tr|E9QB01|E9QB01_MOUSE;tr|A0A0A6YY91|A0A0A6YY91_MOUSE	20589	15.998	20230929_DDA_TMT18_CD1_MF102_HS_A_3_1_rep01.20589.20589.3
AAATPEPAVAQPDSTALEGATGQAPPSSK	AAATPEPAVAQPDSTALEGATGQAPPSSK	sp|Q3UHL1|CAMKV_MOUSE;tr|A0A0A6YW88|A0A0A6YW88_MOUSE	Unique	11610.9	0	16584.9	0	8538.42	0	29111.1	0	13241	0	12580.8	0	6412.98	0	50349.2	0	sp|Q3UHL1|CAMKV_MOUSE;tr|A0A0A6YW88|A0A0A6YW88_MOUSE	20598	11.1471	20230929_DDA_TMT18_CD1_MF102_HS_A_3_1_rep01.20598.20598.3
HIVLSGGSTMYPGLPSR	HIVLSGGSTM[15.9949]YPGLPSR	sp|P61161|ARP2_MOUSE	Unique	36072.8	0	66877.1	0	20945.4	0	106996	0	43573.3	0	31682.9	0	18966.4	0	188984	0	sp|P61161|ARP2_MOUSE	20620	17.0671	20230929_DDA_TMT18_CD1_MF102_HS_A_3_1_rep01.20620.20620.3
KTSGNQDEILVIR	K[304.207146]TSGNQDEILVIR	sp|P39053|DYN1_MOUSE;tr|A0A0J9YUE9|A0A0J9YUE9_MOUSE;tr|A0A0J9YUN4|A0A0J9YUN4_MOUSE	Unique	120922	0	179181	0	29605.9	0	225762	0	115055	0	93052.1	0	28993.7	0	349348	0	sp|P39053|DYN1_MOUSE;tr|A0A0J9YUN4|A0A0J9YUN4_MOUSE;tr|A0A0J9YUE9|A0A0J9YUE9_MOUSE	20718	9.42516	20230929_DDA_TMT18_CD1_MF102_HS_A_3_1_rep01.20718.20718.3
KYMLSVDNLK	K[304.207146]YM[15.9949]LSVDNLK	sp|P39053|DYN1_MOUSE;tr|A0A0J9YUE9|A0A0J9YUE9_MOUSE;tr|A0A0J9YUN4|A0A0J9YUN4_MOUSE	UniqueCovered	118625	0	142901	0	25147.9	0	180593	0	93697.9	0	76502.5	0	22771.3	0	302180	0	sp|P39053|DYN1_MOUSE;tr|A0A0J9YUN4|A0A0J9YUN4_MOUSE;tr|F6W8Z8|F6W8Z8_MOUSE;tr|A0A0J9YUE9|A0A0J9YUE9_MOUSE	20721	9.68569	20230929_DDA_TMT18_CD1_MF102_HS_A_3_1_rep01.20721.20721.3
EEEEKEEAMLK	EEEEK[304.207146]EEAM[15.9949]LK	sp|Q99NE5|RIMS1_MOUSE;tr|A0A1W2P6S9|A0A1W2P6S9_MOUSE;tr|E9PWP6|E9PWP6_MOUSE;tr|F6TZK4|F6TZK4_MOUSE;tr|F6VBR4|F6VBR4_MOUSE;tr|F6VBT9|F6VBT9_MOUSE;tr|F6VBV0|F6VBV0_MOUSE;tr|F6Y0S3|F6Y0S3_MOUSE	Unique	18360.7	0	25352.4	0	7531.44	0	58089.5	0	22627	0	22995	0	6627.44	0	70490.6	0	sp|Q99NE5|RIMS1_MOUSE;tr|F6VBV0|F6VBV0_MOUSE;tr|A0A1W2P6S9|A0A1W2P6S9_MOUSE;tr|F6TZK4|F6TZK4_MOUSE;tr|F6VBT9|F6VBT9_MOUSE;tr|F6Y0S3|F6Y0S3_MOUSE;tr|F6VBR4|F6VBR4_MOUSE;tr|E9PWP6|E9PWP6_MOUSE	20805	10.8049	20230929_DDA_TMT18_CD1_MF102_HS_A_3_1_rep01.20805.20805.2
ATLKDITR	[304.207146]ATLK[304.207146]DITR	tr|Q8C2Q8|Q8C2Q8_MOUSE	Greedy	90607.4	0	606923	8967.01	391819	0	2.05262e+06	62.6829	719033	0	559364	9.99411	415727	0	2.66897e+06	4228.05	tr|A2AKV0|A2AKV0_MOUSE;tr|A2AKV1|A2AKV1_MOUSE;tr|Q8C2Q8|Q8C2Q8_MOUSE;tr|A2AKV3|A2AKV3_MOUSE;tr|A2AKV2|A2AKV2_MOUSE	20816	9.61767	20230929_DDA_TMT18_CD1_MF102_HS_A_3_1_rep01.20816.20816.3
SKFADLTDAASR	SK[304.207146]FADLTDAASR	sp|P03995|GFAP_MOUSE	Unique	58056	0	120074	2960.62	38390.8	0	169980	20.6925	131848	0	65851.2	0.0653909	29264.2	0	375084	5.17418e-05	sp|P03995|GFAP_MOUSE	20849	10.0306	20230929_DDA_TMT18_CD1_MF102_HS_A_3_1_rep01.20849.20849.3
LHQYDGSIVVIQNPAR	LHQYDGSIVVIQNPAR	sp|Q8R464|CADM4_MOUSE	Unique	27747.1	0	73260.3	1786.56	14021.8	0	114540	12.4867	54247.6	0	47789.1	0.0394594	12557.8	0	196618	3.1223e-05	sp|Q8R464|CADM4_MOUSE	20893	17.7075	20230929_DDA_TMT18_CD1_MF102_HS_A_3_1_rep01.20893.20893.3
AHGSVVKSEDYAFPTYADR	AHGSVVK[304.207146]SEDYAFPTYADR	sp|P19783|COX41_MOUSE	Unique	44558.9	0	102205	0	16504.4	0	141862	0	62377.9	0	61409.1	0	22648.6	0	235615	0	sp|P19783|COX41_MOUSE	21009	10.463	20230929_DDA_TMT18_CD1_MF102_HS_A_3_1_rep01.21009.21009.3
TSRPENAIIYSNNEDFQVGQAK	TSRPENAIIYSNNEDFQVGQAK	sp|P40142|TKT_MOUSE	UniqueCovered	15158.1	0	27152.9	0	12926.3	0	45779.7	0	27196.5	0	21257.8	0	7863.39	0	72213.9	0	sp|P40142|TKT_MOUSE;tr|A0A286YE28|A0A286YE28_MOUSE	21018	14.6275	20230929_DDA_TMT18_CD1_MF102_HS_A_3_1_rep01.21018.21018.3
ANLEKAQSELSGAADEAAR	ANLEK[304.207146]AQSELSGAADEAAR	sp|Q9D3D9|ATPD_MOUSE	Unique	48938.4	0	136598	0	53702.6	0	259541	0	88241.7	0	93941.6	0	39137.3	0	353660	0	sp|Q9D3D9|ATPD_MOUSE	21231	9.63055	20230929_DDA_TMT18_CD1_MF102_HS_A_3_1_rep01.21231.21231.3
GKFTTSDVAAIETDK	GK[304.207146]FTTSDVAAIETDK	sp|P17710|HXK1_MOUSE;tr|G3UVV4|G3UVV4_MOUSE	Unique	171673	0	227873	0.00162251	43748.6	0	302842	3.71986	167474	0	123888	3502.33	38715.5	0	479045	2.77129	sp|P17710|HXK1_MOUSE;tr|G3UVV4|G3UVV4_MOUSE	21247	9.45888	20230929_DDA_TMT18_CD1_MF102_HS_A_3_1_rep01.21247.21247.3
SAGIKVIMVTGDHPITAK	SAGIK[304.207146]VIM[15.9949]VTGDHPITAK	sp|Q6PIC6|AT1A3_MOUSE;tr|A0A0G2JGX4|A0A0G2JGX4_MOUSE	Multiple	371997	0	460545	0.00622628	44315.4	0	634745	14.2747	254575	0	339649	13440	106413	0	1.21606e+06	10.6346	sp|Q8VDN2|AT1A1_MOUSE;sp|Q6PIE5|AT1A2_MOUSE;sp|Q6PIC6|AT1A3_MOUSE;sp|Q9Z1W8|AT12A_MOUSE;sp|Q9WV27|AT1A4_MOUSE;tr|D3YYN7|D3YYN7_MOUSE;tr|Q8VCE0|Q8VCE0_MOUSE;tr|A0A0G2JGX4|A0A0G2JGX4_MOUSE	21261	13.8928	20230929_DDA_TMT18_CD1_MF102_HS_A_3_1_rep01.21261.21261.4
ASYVAPLTAQPATYR	ASYVAPLTAQPATYR	sp|Q8C2Q3|RBM14_MOUSE	UniqueCovered	39780.5	0	57686.3	0	22380.5	0	101303	0	45845.8	0	30785.5	0	17435.1	0	135300	0	sp|Q8C2Q3|RBM14_MOUSE;tr|E9QL13|E9QL13_MOUSE	21468	10.6588	20230929_DDA_TMT18_CD1_MF102_HS_A_3_1_rep01.21468.21468.2
KADIGVAMGIVGSDVSK	K[304.207146]ADIGVAM[15.9949]GIVGSDVSK	sp|Q8VDN2|AT1A1_MOUSE	Unique	75245.9	0	95932.5	0	19865.1	0	108444	0	50443.1	0	43492.6	0	16623.5	0	251900	0	sp|Q8VDN2|AT1A1_MOUSE	21472	12.5234	20230929_DDA_TMT18_CD1_MF102_HS_A_3_1_rep01.21472.21472.3
NQSPVVPASTKDQSFPTPAPR	NQSPVVPASTK[304.207146]DQSFPTPAPR	sp|Q7TSJ2|MAP6_MOUSE;tr|A0A140LIT9|A0A140LIT9_MOUSE	Unique	82280.5	0	153803	0	22076.9	0	186936	0	58682.2	0	82766.4	0	24476.7	0	199168	0	sp|Q7TSJ2|MAP6_MOUSE;tr|A0A140LIT9|A0A140LIT9_MOUSE	21475	9.61965	20230929_DDA_TMT18_CD1_MF102_HS_A_3_1_rep01.21475.21475.3
SKLSQNNFALGYK	SK[304.207146]LSQNNFALGYK	sp|Q60931|VDAC3_MOUSE;tr|J3QMG3|J3QMG3_MOUSE	Unique	300473	0	354468	0.00216924	34176.5	0	276486	4.97334	147248	0	151982	4682.51	45558.7	0	596590	2736.04	sp|Q60931|VDAC3_MOUSE;tr|J3QMG3|J3QMG3_MOUSE	21546	9.88243	20230929_DDA_TMT18_CD1_MF102_HS_A_3_1_rep01.21546.21546.3
VSHVSTGGGASLELLEGK	VSHVSTGGGASLELLEGK	sp|P09411|PGK1_MOUSE	UniqueCovered	33905	1607.89	59681.6	0	13311.7	15.7315	82959.3	0	44860.4	0.0728527	37024.1	0	12660.9	0.000140774	135840	0	sp|P09411|PGK1_MOUSE;sp|P09041|PGK2_MOUSE	21577	14.1237	20230929_DDA_TMT18_CD1_MF102_HS_A_3_1_rep01.21577.21577.3
IVLDNSVFSEHR	IVLDNSVFSEHR	sp|Q68FD5|CLH1_MOUSE;tr|Q5SXR6|Q5SXR6_MOUSE	Unique	12185.9	0	21415.5	0	5172.67	0	33148.3	0	13486.1	0	12391.5	0	4094.96	0	44439.8	0	sp|Q68FD5|CLH1_MOUSE;tr|Q5SXR6|Q5SXR6_MOUSE	21603	10.012	20230929_DDA_TMT18_CD1_MF102_HS_A_3_1_rep01.21603.21603.3
IPSAVGYQPTLATDMGTMQER	IPSAVGYQPTLATDM[15.9949]GTM[15.9949]QER	sp|P56480|ATPB_MOUSE	Unique	28397.6	0	43305.2	0	12650.2	0	92676.2	0	33000.8	0	45411.6	0	14431.6	0	142273	0	sp|P56480|ATPB_MOUSE	21714	9.63102	20230929_DDA_TMT18_CD1_MF102_HS_A_3_1_rep01.21714.21714.3
LPASDGLDLSQAAAR	LPASDGLDLSQAAAR	sp|P46660|AINX_MOUSE	Unique	37553.4	0	68320.4	0	27563.7	0	132622	0	56677.5	0	60176.6	0	23371.3	0	212040	0	sp|P46660|AINX_MOUSE	21735	10.6232	20230929_DDA_TMT18_CD1_MF102_HS_A_3_1_rep01.21735.21735.2
GDWSALGK	[304.207146]GDWSALGK	sp|P23242|CXA1_MOUSE;tr|A0A1W2P793|A0A1W2P793_MOUSE;tr|A0A1W2P8A3|A0A1W2P8A3_MOUSE	Unique	69805.3	0	109939	2850.79	26383.4	0	164675	19.9333	78923.3	0	71789.8	8.0029	21547.5	0	438165	3426.93	sp|P23242|CXA1_MOUSE;tr|A0A1W2P8A3|A0A1W2P8A3_MOUSE;tr|A0A1W2P793|A0A1W2P793_MOUSE	21800	10.7762	20230929_DDA_TMT18_CD1_MF102_HS_A_3_1_rep01.21800.21800.2
THIDTVINALK	THIDTVINALK	sp|P17426|AP2A1_MOUSE	Unique	39085	0	85690.7	0	26357.2	0	140993	0	68556.3	0	51096.4	0	24533	0	198022	0	sp|P17426|AP2A1_MOUSE	21901	12.0169	20230929_DDA_TMT18_CD1_MF102_HS_A_3_1_rep01.21901.21901.2
NPAVLSAASFDGR	NPAVLSAASFDGR	sp|Q3UPL0|SC31A_MOUSE;tr|S4R2A9|S4R2A9_MOUSE	Unique	41914.6	0	83741.4	0	22533.8	0	145498	0	62084.6	0	59579.2	0	22547.7	0	214250	0	sp|Q3UPL0|SC31A_MOUSE;tr|S4R2A9|S4R2A9_MOUSE	22061	10.3984	20230929_DDA_TMT18_CD1_MF102_HS_A_3_1_rep01.22061.22061.2
LKLIPDPR	LK[304.207146]LIPDPR	sp|P63318|KPCG_MOUSE	UniqueCovered	18073.9	7.08128e-07	36161.5	0	2004.9	0.00408961	32576.1	0	33205.1	4.51952	8660.19	0	3897.85	3664.65	68135.8	0	sp|P63318|KPCG_MOUSE;tr|Q2NKI4|Q2NKI4_MOUSE	22067	9.55514	20230929_DDA_TMT18_CD1_MF102_HS_A_3_1_rep01.22067.22067.3
KADVGFAMGIAGTDVAK	K[304.207146]ADVGFAM[15.9949]GIAGTDVAK	tr|A2ALL9|A2ALL9_MOUSE;tr|Q0VF55|Q0VF55_MOUSE;tr|Q8C048|Q8C048_MOUSE	Multiple	110445	0	163313	0	17315.9	0	143612	0	73195.4	0	60825.8	0	20262	0	302254	0	sp|Q6Q477|AT2B4_MOUSE;sp|G5E829|AT2B1_MOUSE;sp|Q9R0K7|AT2B2_MOUSE;tr|Q0VF55|Q0VF55_MOUSE;tr|A2ALL9|A2ALL9_MOUSE;tr|S4R1C4|S4R1C4_MOUSE;tr|F7AAP4|F7AAP4_MOUSE;tr|F8WHB1|F8WHB1_MOUSE;tr|E9Q828|E9Q828_MOUSE;tr|Q3UHH0|Q3UHH0_MOUSE;tr|Q8C048|Q8C048_MOUSE	22145	14.3495	20230929_DDA_TMT18_CD1_MF102_HS_A_3_1_rep01.22145.22145.3
HALIIYDDLSK	HALIIYDDLSK	sp|Q03265|ATPA_MOUSE;tr|D3Z6F5|D3Z6F5_MOUSE	Unique	13073.4	0	13089.9	0	3131.74	0	12572.5	0	8140.14	0	7851.26	0	4122.29	0	27710.6	0	sp|Q03265|ATPA_MOUSE;tr|D3Z6F5|D3Z6F5_MOUSE	22168	12.3329	20230929_DDA_TMT18_CD1_MF102_HS_A_3_1_rep01.22168.22168.3
QGAIVAVTGDGVNDSPALKK	QGAIVAVTGDGVNDSPALKK[304.207146]	sp|Q6PIC6|AT1A3_MOUSE;tr|A0A0G2JGX4|A0A0G2JGX4_MOUSE	Multiple	442704	0	692834	27869.1	63319.5	0	1.04291e+06	194.798	368824	0	574502	14.2258	134332	0	1.83625e+06	5874.31	sp|Q8VDN2|AT1A1_MOUSE;sp|Q6PIE5|AT1A2_MOUSE;sp|Q6PIC6|AT1A3_MOUSE;tr|D3YYN7|D3YYN7_MOUSE;tr|Q8VCE0|Q8VCE0_MOUSE;tr|A0A0G2JGX4|A0A0G2JGX4_MOUSE	22220	10.8578	20230929_DDA_TMT18_CD1_MF102_HS_A_3_1_rep01.22220.22220.3
THIETVINALK	THIETVINALK	sp|P17427|AP2A2_MOUSE	Unique	29648	0	63282.4	0	13408.8	0	111360	0	42542.7	0	44902.4	0	22216.5	0	161566	0	sp|P17427|AP2A2_MOUSE	22273	11.4217	20230929_DDA_TMT18_CD1_MF102_HS_A_3_1_rep01.22273.22273.2
THSDQFLVSFK	THSDQFLVSFK	tr|Q8C2Q8|Q8C2Q8_MOUSE	Greedy	12072.3	0	19174.2	0	2665.86	0	19161.8	0	7905.04	0	9810.11	0	5106.49	0	41332.1	0	sp|Q91VR2|ATPG_MOUSE;tr|A2AKU9|A2AKU9_MOUSE;tr|A2AKV1|A2AKV1_MOUSE;tr|Q8C2Q8|Q8C2Q8_MOUSE;tr|A2AKV3|A2AKV3_MOUSE;tr|A2AKV2|A2AKV2_MOUSE	22290	9.39663	20230929_DDA_TMT18_CD1_MF102_HS_A_3_1_rep01.22290.22290.3
HDVVFLITK	HDVVFLITK	sp|Q68FD5|CLH1_MOUSE;tr|Q5SXR6|Q5SXR6_MOUSE	Unique	30023.9	0	61009	1862.74	13311	0	89694.3	13.0191	42243.6	0	46885.7	0.041142	14130.9	0	140234	3.25544e-05	sp|Q68FD5|CLH1_MOUSE;tr|Q5SXR6|Q5SXR6_MOUSE	22317	11.9052	20230929_DDA_TMT18_CD1_MF102_HS_A_3_1_rep01.22317.22317.2
LLYNNVSNFGR	LLYNNVSNFGR	sp|Q68FD5|CLH1_MOUSE;tr|Q5SXR6|Q5SXR6_MOUSE	Unique	32617.7	0	77502.5	0	24083.8	0	168828	0	63097.8	0	63649.4	0	37113	0	234055	0	sp|Q68FD5|CLH1_MOUSE;tr|Q5SXR6|Q5SXR6_MOUSE	22328	13.9691	20230929_DDA_TMT18_CD1_MF102_HS_A_3_1_rep01.22328.22328.2
HLDHVAALFPGDVDR	HLDHVAALFPGDVDR	sp|Q8CI94|PYGB_MOUSE	Unique	45351.2	0	69178.2	0	24047.2	0	118027	0	51444.6	0	46394.4	0	16715.4	0	157673	0	sp|Q8CI94|PYGB_MOUSE	22485	15.7037	20230929_DDA_TMT18_CD1_MF102_HS_A_3_1_rep01.22485.22485.3
LTGFHETSNINDFSAGVANR	LTGFHETSNINDFSAGVANR	sp|P15105|GLNA_MOUSE	Unique	31594.4	0	52491.4	0	18196.4	0	95184.6	0	46411.3	0	30635.9	0	11498.7	0	125660	0	sp|P15105|GLNA_MOUSE	22529	14.8645	20230929_DDA_TMT18_CD1_MF102_HS_A_3_1_rep01.22529.22529.3
HFSVEGQLEFR	HFSVEGQLEFR	sp|P11499|HS90B_MOUSE	Multiple	12426.9	0	17483.6	0	4320.81	0	25437.9	0	11770.3	0	10121.3	0	6249.08	0	65667.2	0	sp|P11499|HS90B_MOUSE;sp|P07901|HS90A_MOUSE;tr|E9Q3D6|E9Q3D6_MOUSE	22570	12.091	20230929_DDA_TMT18_CD1_MF102_HS_A_3_1_rep01.22570.22570.3
IGAGDYQPTEQDILR	IGAGDYQPTEQDILR	sp|P18872|GNAO_MOUSE	UniqueCovered	18474.7	0	37708.7	0	10480.5	0	65596.7	0	34579.6	0	30265.3	0	12494.7	0	86733.9	0	sp|P18872|GNAO_MOUSE;tr|D3Z2M7|D3Z2M7_MOUSE	22613	11.2508	20230929_DDA_TMT18_CD1_MF102_HS_A_3_1_rep01.22613.22613.2
DLYANNVMSGGTTMYPGIADR	DLYANNVM[15.9949]SGGTTM[15.9949]YPGIADR	sp|P68134|ACTS_MOUSE	Unique	2740.26	0	4903.37	0	3292.12	0	9005.06	0	4369.97	0	2654.99	0	0	0	14488.2	0	sp|P68134|ACTS_MOUSE	22620	11.4659	20230929_DDA_TMT18_CD1_MF102_HS_A_3_1_rep01.22620.22620.2
QGAIVAVTGDGVNDSPALK	QGAIVAVTGDGVNDSPALK	sp|Q6PIC6|AT1A3_MOUSE;tr|A0A0G2JGX4|A0A0G2JGX4_MOUSE	Multiple	16519.5	0	28037.4	0	0	0	52562	0	14204	0	40236.2	0	30466.9	0	82405.4	0	sp|Q8VDN2|AT1A1_MOUSE;sp|Q6PIE5|AT1A2_MOUSE;sp|Q6PIC6|AT1A3_MOUSE;tr|D3YYN7|D3YYN7_MOUSE;tr|Q8VCE0|Q8VCE0_MOUSE;tr|A0A0G2JGX4|A0A0G2JGX4_MOUSE	22662	12.844	20230929_DDA_TMT18_CD1_MF102_HS_A_3_1_rep01.22662.22662.2
HPTDLLSHPLPLR	HPTDLLSHPLPLR	sp|O88737|BSN_MOUSE	Unique	18071.8	0	30400.2	0	7368.36	0	36289.3	0	21510.8	0	19626.8	0	10108.6	0	64313.9	0	sp|O88737|BSN_MOUSE	22679	11.6279	20230929_DDA_TMT18_CD1_MF102_HS_A_3_1_rep01.22679.22679.3
LVRPPVQVYGIEGR	LVRPPVQVYGIEGR	sp|Q9DB20|ATPO_MOUSE	Greedy	30487.4	9.02396e-07	48208.6	0	14562.6	0.00521155	63671.3	0	36979.5	5.7594	25434.2	0	12900	4670.01	104977	0	sp|Q9DB20|ATPO_MOUSE;tr|A0A338P776|A0A338P776_MOUSE;tr|F6XVM5|F6XVM5_MOUSE	22689	15.1287	20230929_DDA_TMT18_CD1_MF102_HS_A_3_1_rep01.22689.22689.3
HNEIIKLETSIR	HNEIIK[304.207146]LETSIR	sp|P61264|STX1B_MOUSE	UniqueCovered	96671.5	0	209071	0	83041	0	531276	0	119097	0	185107	0	115662	0	700946	0	sp|P61264|STX1B_MOUSE;tr|A0A0U1RNT8|A0A0U1RNT8_MOUSE	22703	10.01	20230929_DDA_TMT18_CD1_MF102_HS_A_3_1_rep01.22703.22703.3
RNPGGWVEKETYY	RNPGGWVEK[304.207146]ETYY	sp|Q6PIC6|AT1A3_MOUSE;tr|A0A0G2JGX4|A0A0G2JGX4_MOUSE	Unique	86638.8	0	178358	3919.88	48418.6	0	421241	27.397	146780	0	177742	0.0865779	75124.5	0	493187	6.85064e-05	sp|Q6PIC6|AT1A3_MOUSE;tr|A0A0G2JGX4|A0A0G2JGX4_MOUSE	22741	13.0341	20230929_DDA_TMT18_CD1_MF102_HS_A_3_1_rep01.22741.22741.3
RPAIFTYHDVGLNYK	RPAIFTYHDVGLNYK	sp|Q9QYG0|NDRG2_MOUSE;tr|A0A2I3BPL1|A0A2I3BPL1_MOUSE;tr|A0A2I3BPW0|A0A2I3BPW0_MOUSE;tr|A0A2I3BQR5|A0A2I3BQR5_MOUSE	UniqueCovered	5834.22	0	12235.1	0	2613.31	0	15614.8	0	8316.07	0	7789.9	0	3736.75	0	28564.8	0	sp|Q9QYG0|NDRG2_MOUSE;tr|A0A2I3BS20|A0A2I3BS20_MOUSE;tr|A0A2I3BPL1|A0A2I3BPL1_MOUSE;tr|A0A2I3BPW0|A0A2I3BPW0_MOUSE;tr|A0A2I3BQR5|A0A2I3BQR5_MOUSE;tr|A0A2I3BQM5|A0A2I3BQM5_MOUSE	22826	13.1425	20230929_DDA_TMT18_CD1_MF102_HS_A_3_1_rep01.22826.22826.4
LTGFHETSNINDFSAGVANR	LTGFHETSNINDFSAGVANR	sp|P15105|GLNA_MOUSE	Unique	46305.5	0	87237.5	0	28266.4	0	148423	0	62930.5	0	65596.6	0	27462.3	0	190409	0	sp|P15105|GLNA_MOUSE	22901	12.1487	20230929_DDA_TMT18_CD1_MF102_HS_A_3_1_rep01.22901.22901.3
YHTSQSGDEMTSLSEYVSR	YHTSQSGDEMTSLSEYVSR	sp|P11499|HS90B_MOUSE	UniqueCovered	40660.2	0	81742.1	0	44410.8	0	188590	0	74231.4	0	76755.9	0	37508.1	0	190638	0	sp|P11499|HS90B_MOUSE;tr|E9Q0C3|E9Q0C3_MOUSE	22933	10.866	20230929_DDA_TMT18_CD1_MF102_HS_A_3_1_rep01.22933.22933.3
HGGTIPVVPTAEFQDR	HGGTIPVVPTAEFQDR	sp|P26443|DHE3_MOUSE	Unique	26096	0	47522.6	0	17978.6	0	74547.7	0	36885.5	0	31119.3	0	18168.2	0	99804.5	0	sp|P26443|DHE3_MOUSE	23019	11.911	20230929_DDA_TMT18_CD1_MF102_HS_A_3_1_rep01.23019.23019.2
KSADTLWDIQK	K[304.207146]SADTLWDIQK	sp|P16125|LDHB_MOUSE	Unique	73088.4	0	184563	4712.34	20275.7	0	278768	32.9356	78313.1	0	139051	0.104081	45619.5	0	514507	8.23559e-05	sp|P16125|LDHB_MOUSE	23098	11.9963	20230929_DDA_TMT18_CD1_MF102_HS_A_3_1_rep01.23098.23098.3
INVYYNEATGGNYVPR	INVYYNEATGGNYVPR	sp|Q9D6F9|TBB4A_MOUSE	Unique	16982.1	5.15598e-07	32020.4	0	15394.9	0.0029777	55671.6	0	22731	3.29073	22233.2	0	17070.2	2668.29	78674.2	0	sp|Q9D6F9|TBB4A_MOUSE	23104	10.8905	20230929_DDA_TMT18_CD1_MF102_HS_A_3_1_rep01.23104.23104.2
EKNQWQLSADDLK	EK[304.207146]NQWQLSADDLK	sp|P16330|CN37_MOUSE	Unique	144794	0	454126	0.00307537	23610.3	0	515341	7.05077	92494.3	0	303133	6638.46	57428.6	0	603789	5.25281	sp|P16330|CN37_MOUSE	23142	13.0867	20230929_DDA_TMT18_CD1_MF102_HS_A_3_1_rep01.23142.23142.3
LDHKFDLMYAK	LDHK[304.207146]FDLMYAK	sp|P68368|TBA4A_MOUSE;tr|A0A0A0MQA5|A0A0A0MQA5_MOUSE	Multiple	35404.2	1146.75	59302	0	7260.16	11.2197	76935.7	0	29651.9	0.0519586	38245.6	0	10402.4	0.0001004	87094.4	0	sp|P68373|TBA1C_MOUSE;sp|P05214|TBA3_MOUSE;sp|Q9JJZ2|TBA8_MOUSE;sp|P05213|TBA1B_MOUSE;sp|P68369|TBA1A_MOUSE;sp|P68368|TBA4A_MOUSE;sp|Q3UX10|TBAL3_MOUSE;tr|A0A0A0MQA5|A0A0A0MQA5_MOUSE	23162	11.6911	20230929_DDA_TMT18_CD1_MF102_HS_A_3_1_rep01.23162.23162.4
HLTEYFTFK	HLTEYFTFK	sp|P48453|PP2BB_MOUSE;sp|P48455|PP2BC_MOUSE;sp|P63328|PP2BA_MOUSE;tr|A0A2I3BPC5|A0A2I3BPC5_MOUSE;tr|E0CZ78|E0CZ78_MOUSE;tr|E9Q6P2|E9Q6P2_MOUSE;tr|G3X8U7|G3X8U7_MOUSE	Unique	40186	0	62385.1	1515.67	18440.6	0	92390.6	10.5994	41657.2	0	42432.3	5.67751	15823.1	0	166108	2436	sp|P48453|PP2BB_MOUSE;sp|P48455|PP2BC_MOUSE;sp|P63328|PP2BA_MOUSE;tr|A0A2I3BPC5|A0A2I3BPC5_MOUSE;tr|G3X8U7|G3X8U7_MOUSE;tr|E9Q6P2|E9Q6P2_MOUSE;tr|E0CZ78|E0CZ78_MOUSE	23182	12.1167	20230929_DDA_TMT18_CD1_MF102_HS_A_3_1_rep01.23182.23182.2
RPSANCDPYAVTEAIVR	RPSANC[57.021463735]DPYAVTEAIVR	sp|P15105|GLNA_MOUSE	Unique	29918.6	0	54985.4	0	13656.5	0	92591.8	0	43776.9	0	32801.9	0	17533.8	0	139417	0	sp|P15105|GLNA_MOUSE	23199	19.7554	20230929_DDA_TMT18_CD1_MF102_HS_A_3_1_rep01.23199.23199.3
MIGGLFIYNHK	M[15.9949]IGGLFIYNHK	sp|P84091|AP2M1_MOUSE;tr|Q3TWV4|Q3TWV4_MOUSE	UniqueCovered	12715.7	0	13593.4	0	3026.01	0	21197.1	0	7614.59	0	5478.24	0	1846.35	0	34066	0	sp|P84091|AP2M1_MOUSE;tr|A0A338P798|A0A338P798_MOUSE;tr|Q3TWV4|Q3TWV4_MOUSE	23203	10.3392	20230929_DDA_TMT18_CD1_MF102_HS_A_3_1_rep01.23203.23203.3
SQLKIDKAVAFQNSQTR	SQLK[304.207146]IDK[304.207146]AVAFQNSQTR	sp|Q9DB77|QCR2_MOUSE	UniqueCovered	63802.3	0	293343	11634.4	186762	0	953535	81.3275	340373	0	303693	11.1821	180706	0	1.24206e+06	4715.38	sp|Q9DB77|QCR2_MOUSE;tr|A0A140LI98|A0A140LI98_MOUSE	23220	14.0787	20230929_DDA_TMT18_CD1_MF102_HS_A_3_1_rep01.23220.23220.4
HALIIYDDLSK	HALIIYDDLSK	sp|Q03265|ATPA_MOUSE;tr|D3Z6F5|D3Z6F5_MOUSE	Unique	34725.9	0	57452.8	0	15403.5	0	121408	0	56993.5	0	48135.9	0	15879.7	0	216625	0	sp|Q03265|ATPA_MOUSE;tr|D3Z6F5|D3Z6F5_MOUSE	23460	12.7125	20230929_DDA_TMT18_CD1_MF102_HS_A_3_1_rep01.23460.23460.2
IGAGDYQPTEQDILR	IGAGDYQPTEQDILR	sp|P18872|GNAO_MOUSE	UniqueCovered	26683.7	12827	47688.7	0	27103.1	125.498	93427.5	0	27278	0.581186	42155.5	0	15110.6	0.00112303	124351	0	sp|P18872|GNAO_MOUSE;tr|D3Z2M7|D3Z2M7_MOUSE	23506	11.4938	20230929_DDA_TMT18_CD1_MF102_HS_A_3_1_rep01.23506.23506.2
KQTIENSQGAYQEAFDISK	K[304.207146]QTIENSQGAYQEAFDISK	sp|P68254|1433T_MOUSE	Unique	75707.6	0	116031	0	32946.9	0	185115	0	99159.6	0	75643.9	0	30342	0	338211	0	sp|P68254|1433T_MOUSE	23523	16.3741	20230929_DDA_TMT18_CD1_MF102_HS_A_3_1_rep01.23523.23523.3
DDNGKPYVLPSVR	DDNGK[304.207146]PYVLPSVR	sp|P05202|AATM_MOUSE	Unique	173800	0	514726	0	193052	0	1.04138e+06	0	335141	0	351229	0	195869	0	1.09173e+06	0	sp|P05202|AATM_MOUSE	23552	9.74846	20230929_DDA_TMT18_CD1_MF102_HS_A_3_1_rep01.23552.23552.3
KWETPSQNTAQLDQFDR	K[304.207146]WETPSQNTAQLDQFDR	sp|P05132|KAPCA_MOUSE	Unique	49290.7	0	95653	0	26251.6	0	174504	0	64465.8	0	65443.4	0	30213.1	0	225276	0	sp|P05132|KAPCA_MOUSE	23643	9.46322	20230929_DDA_TMT18_CD1_MF102_HS_A_3_1_rep01.23643.23643.3
MAGNEYVGFSNATFQSER	M[15.9949]AGNEYVGFSNATFQSER	sp|D3Z7P3|GLSK_MOUSE	UniqueCovered	7946.98	0	17831.5	0	7137.25	0	33573.5	0	15066.8	0	14976	0	7085.31	0	39664	0	sp|D3Z7P3|GLSK_MOUSE;tr|F6U529|F6U529_MOUSE;tr|D3Z7P4|D3Z7P4_MOUSE	23699	12.9947	20230929_DDA_TMT18_CD1_MF102_HS_A_3_1_rep01.23699.23699.2
AVVVNAAQLASYSQSK	AVVVNAAQLASYSQSK	sp|Q9CR62|M2OM_MOUSE	UniqueCovered	78551.5	0	128300	2372.77	30826.5	0	158895	16.5897	87830.3	0	83829.1	5.58158	25535.2	0	263765	2386.43	sp|Q9CR62|M2OM_MOUSE;tr|Q5SX46|Q5SX46_MOUSE	23708	10.4934	20230929_DDA_TMT18_CD1_MF102_HS_A_3_1_rep01.23708.23708.2
MAGNEYVGFSNATFQSER	M[15.9949]AGNEYVGFSNATFQSER	sp|D3Z7P3|GLSK_MOUSE	UniqueCovered	7834.18	0	12629.5	0	4761.53	0	31302.1	0	11866.5	0	10224.1	0	1140.57	0	41397.7	0	sp|D3Z7P3|GLSK_MOUSE;tr|F6U529|F6U529_MOUSE;tr|D3Z7P4|D3Z7P4_MOUSE	23734	13.0602	20230929_DDA_TMT18_CD1_MF102_HS_A_3_1_rep01.23734.23734.2
KLETAVNLAWTAGNSNTR	KLETAVNLAWTAGNSNTR	sp|Q60932|VDAC1_MOUSE	UniqueCovered	41986.7	3221.02	79210.4	0	26029.2	31.5142	148683	0	57720.8	0.145943	53802	0	22640.9	0.000282007	214526	0	sp|Q60932|VDAC1_MOUSE;tr|F2Z471|F2Z471_MOUSE	23782	15.5539	20230929_DDA_TMT18_CD1_MF102_HS_A_3_1_rep01.23782.23782.3
YKQIFLGGVDK	YK[304.207146]QIFLGGVDK	sp|P51881|ADT2_MOUSE	Unique	344909	0	430851	0	22292.7	0	238683	0	133201	0	136059	0	35016	0	635610	0	sp|P51881|ADT2_MOUSE	23841	9.38392	20230929_DDA_TMT18_CD1_MF102_HS_A_3_1_rep01.23841.23841.3
KAGQVFLEELGNHK	K[304.207146]AGQVFLEELGNHK	sp|P16330|CN37_MOUSE	Unique	19070.2	0	109796	0	2997.31	0	131880	0	18070.4	0	83901.9	0	18405.7	0	148652	0	sp|P16330|CN37_MOUSE	23875	11.0391	20230929_DDA_TMT18_CD1_MF102_HS_A_3_1_rep01.23875.23875.4
LTGFHETSNINDFSAGVANR	LTGFHETSNINDFSAGVANR	sp|P15105|GLNA_MOUSE	Unique	36238	0	71687.1	0	28672.6	0	144756	0	55155.9	0	55928.6	0	25271.7	0	167969	0	sp|P15105|GLNA_MOUSE	23880	13.1471	20230929_DDA_TMT18_CD1_MF102_HS_A_3_1_rep01.23880.23880.3
RGTGGVDTAAVGGVFDVSNADR	RGTGGVDTAAVGGVFDVSNADR	sp|Q04447|KCRB_MOUSE	Unique	36067.3	0	76770.1	0	27605.2	0	150260	0	57677.5	0	60230.6	0	26826.9	0	183843	0	sp|Q04447|KCRB_MOUSE	23936	20.6494	20230929_DDA_TMT18_CD1_MF102_HS_A_3_1_rep01.23936.23936.3
TNVLGHLQQGGAPTPFDR	TNVLGHLQQGGAPTPFDR	sp|P12382|PFKAL_MOUSE	Unique	41551.4	0	77023.8	1724.67	24665.7	0	149718	12.0541	58176.8	0	51464	0.0380925	21865.3	0	210306	3.01414e-05	sp|P12382|PFKAL_MOUSE	23949	10.3641	20230929_DDA_TMT18_CD1_MF102_HS_A_3_1_rep01.23949.23949.3
VTHAVVTVPAYFNDAQR	VTHAVVTVPAYFNDAQR	sp|P20029|BIP_MOUSE	Unique	42253.2	0	97478.7	2183.95	37985.2	0	229803	15.2641	84652.4	0	85604.6	0.0482367	56969.3	0	272658	3.81682e-05	sp|P20029|BIP_MOUSE	24079	13.6611	20230929_DDA_TMT18_CD1_MF102_HS_A_3_1_rep01.24079.24079.3
EGEHVIDQGDDGDNFYVIDR	EGEHVIDQGDDGDNFYVIDR	sp|P31324|KAP3_MOUSE;tr|H3BK84|H3BK84_MOUSE	Unique	26933.5	0	59401.5	1128.43	21330.7	0	124868	7.89204	45343	0	47309.2	4.89227	17570.7	0	146510	2100.78	sp|P31324|KAP3_MOUSE;tr|H3BK84|H3BK84_MOUSE	24087	12.5219	20230929_DDA_TMT18_CD1_MF102_HS_A_3_1_rep01.24087.24087.3
HQAQVDQYLGLVR	HQAQVDQYLGLVR	sp|Q8K0T0|RTN1_MOUSE;tr|A3QM89|A3QM89_MOUSE;tr|Q7M6W1|Q7M6W1_MOUSE	Unique	18280.2	4151.33	39964.3	1628	15585.1	0	69408.8	11.3785	26866.1	0	25949.5	0.0359575	10880.9	0	126121	2.84521e-05	sp|Q8K0T0|RTN1_MOUSE;tr|A3QM89|A3QM89_MOUSE;tr|Q7M6W1|Q7M6W1_MOUSE	24091	15.0039	20230929_DDA_TMT18_CD1_MF102_HS_A_3_1_rep01.24091.24091.3
LDHKFDLMYAKR	LDHK[304.207146]FDLMYAK[304.207146]R	sp|P68368|TBA4A_MOUSE;tr|A0A0A0MQA5|A0A0A0MQA5_MOUSE	Multiple	36278.1	0	116557	0	90476.5	0	480509	0	143282	0	151908	0	80436.4	0	349163	0	sp|P68373|TBA1C_MOUSE;sp|P05214|TBA3_MOUSE;sp|Q9JJZ2|TBA8_MOUSE;sp|P05213|TBA1B_MOUSE;sp|P68369|TBA1A_MOUSE;sp|P68368|TBA4A_MOUSE;tr|A0A0A0MQA5|A0A0A0MQA5_MOUSE	24097	9.7487	20230929_DDA_TMT18_CD1_MF102_HS_A_3_1_rep01.24097.24097.4
IPSAVGYQPTLATDMGTMQER	IPSAVGYQPTLATDM[15.9949]GTMQER	sp|P56480|ATPB_MOUSE	Unique	37084.8	0	65268	2494.27	23622.4	0	122879	17.433	54802.2	0	43004.8	0.0550906	17718.9	0	167019	4.35915e-05	sp|P56480|ATPB_MOUSE	24143	10.4924	20230929_DDA_TMT18_CD1_MF102_HS_A_3_1_rep01.24143.24143.3
KPTEFIGGVSSTTQSWVQK	KPTEFIGGVSSTTQSWVQK	sp|Q9WV92|E41L3_MOUSE;tr|A0A5F8MPE1|A0A5F8MPE1_MOUSE;tr|A0A5F8MPR1|A0A5F8MPR1_MOUSE;tr|D0VYV6|D0VYV6_MOUSE	Greedy	46612.6	0	84420.8	0	32120.6	0	168844	0	69624.1	0	68397.5	0	36424.6	0	212285	0	sp|Q9WV92|E41L3_MOUSE;tr|A0A5F8MPE1|A0A5F8MPE1_MOUSE;tr|A0A286YDY4|A0A286YDY4_MOUSE;tr|A0A5F8MPR1|A0A5F8MPR1_MOUSE;tr|A0A286YCT6|A0A286YCT6_MOUSE;tr|D0VYV6|D0VYV6_MOUSE	24182	18.6602	20230929_DDA_TMT18_CD1_MF102_HS_A_3_1_rep01.24182.24182.3
RIPQSTLSEFYPR	RIPQSTLSEFYPR	sp|P62814|VATB2_MOUSE	Unique	26733.8	0	65132.8	0.00152697	13628.6	0	76213.7	3.50083	34757.7	0	30430.1	3296.11	11575.7	0	133874	2.60811	sp|P62814|VATB2_MOUSE	24204	11.982	20230929_DDA_TMT18_CD1_MF102_HS_A_3_1_rep01.24204.24204.3
DATSKVALVYGQMNEPPGAR	DATSK[304.207146]VALVYGQM[15.9949]NEPPGAR	sp|P56480|ATPB_MOUSE	Unique	56241.3	0	105921	3776.72	14594.3	0	149572	26.3964	69027.8	0	61015.4	0.083416	18726.6	0	234955	6.60045e-05	sp|P56480|ATPB_MOUSE	24265	10.3999	20230929_DDA_TMT18_CD1_MF102_HS_A_3_1_rep01.24265.24265.3
NQALNTDNYGHDLASVQALQR	NQALNTDNYGHDLASVQALQR	sp|P16546|SPTN1_MOUSE;tr|A3KGU7|A3KGU7_MOUSE;tr|A3KGU9|A3KGU9_MOUSE	UniqueCovered	33031.3	0	80262.1	0	31743.8	0	145786	0	69405.1	0	48861.4	0	22395.4	0	182917	0	sp|P16546|SPTN1_MOUSE;tr|A3KGU5|A3KGU5_MOUSE;tr|A3KGU9|A3KGU9_MOUSE;tr|E9Q447|E9Q447_MOUSE;tr|A3KGU7|A3KGU7_MOUSE	24283	13.0465	20230929_DDA_TMT18_CD1_MF102_HS_A_3_1_rep01.24283.24283.3
HNNLDLVIIR	HNNLDLVIIR	tr|Q91VA7|Q91VA7_MOUSE	Unique	45081.1	0	99644.1	0	26745.6	0	160149	0	67701.3	0	54398.3	0	29780	0	222333	0	tr|Q91VA7|Q91VA7_MOUSE	24322	12.5728	20230929_DDA_TMT18_CD1_MF102_HS_A_3_1_rep01.24322.24322.2
QTTVSNSQQAYQEAFEISK	QTTVSNSQQAYQEAFEISK	sp|Q9CQV8|1433B_MOUSE	UniqueCovered	30103.6	0	75003.5	0.00199076	19581.4	0	129490	4.56414	58570.8	0	47171.7	4297.24	26919.7	0	173827	3.40027	sp|Q9CQV8|1433B_MOUSE;tr|A2A5N1|A2A5N1_MOUSE	24325	11.8064	20230929_DDA_TMT18_CD1_MF102_HS_A_3_1_rep01.24325.24325.3
HVISYSLSPFEQR	HVISYSLSPFEQR	sp|Q9CQ69|QCR8_MOUSE	Unique	21117.9	0	32569.8	1023.98	5002.2	0	48618.9	7.1568	24786.3	0	21384.3	0.0226164	7008.87	0	79454	1.78957e-05	sp|Q9CQ69|QCR8_MOUSE	24364	10.0522	20230929_DDA_TMT18_CD1_MF102_HS_A_3_1_rep01.24364.24364.3
YHEALAKGDVTTQVALQPALK	YHEALAK[304.207146]GDVTTQVALQPALK	sp|P09671|SODM_MOUSE;tr|A0A3B2WBF0|A0A3B2WBF0_MOUSE	Unique	43443.3	0	73488	0	21356.8	0	131822	0	57734.5	0	55800.4	0	18703.7	0	203254	0	sp|P09671|SODM_MOUSE;tr|A0A3B2WBF0|A0A3B2WBF0_MOUSE	24381	13.3566	20230929_DDA_TMT18_CD1_MF102_HS_A_3_1_rep01.24381.24381.4
TGDFQLHTNVNNGTEFGGSIYQK	TGDFQLHTNVNNGTEFGGSIYQK	sp|Q60930|VDAC2_MOUSE;tr|G3UX26|G3UX26_MOUSE	UniqueCovered	20406.1	5.12819e-07	42795.2	0	12088.5	0.00296166	81259.1	0	37132.4	3.27299	31876.3	0	14629.8	2653.9	98680	0	sp|Q60930|VDAC2_MOUSE;tr|G3UX26|G3UX26_MOUSE;tr|A0A286YCR8|A0A286YCR8_MOUSE	24455	19.5658	20230929_DDA_TMT18_CD1_MF102_HS_A_3_1_rep01.24455.24455.3
IYELAAGGTAVGTGLNTR	IYELAAGGTAVGTGLNTR	sp|P97807|FUMH_MOUSE	Unique	17932.3	9.06152e-07	34137.3	0	11428	0.00523325	67530.8	0	27533.8	5.78338	28712	0	7682.99	4689.45	90622.1	0	sp|P97807|FUMH_MOUSE	24468	10.9653	20230929_DDA_TMT18_CD1_MF102_HS_A_3_1_rep01.24468.24468.2
LKDLNSQADSLMTSSAFDTSQVK	LK[304.207146]DLNSQADSLM[15.9949]TSSAFDTSQVK	sp|P16546|SPTN1_MOUSE;tr|A3KGU7|A3KGU7_MOUSE;tr|A3KGU9|A3KGU9_MOUSE	UniqueCovered	62298.1	0	129685	0	14775.9	0	130327	0	64714.6	0	60009.9	0	21698	0	223577	0	sp|P16546|SPTN1_MOUSE;tr|A3KGU5|A3KGU5_MOUSE;tr|A3KGU9|A3KGU9_MOUSE;tr|E9Q447|E9Q447_MOUSE;tr|A3KGU7|A3KGU7_MOUSE	24576	16.4437	20230929_DDA_TMT18_CD1_MF102_HS_A_3_1_rep01.24576.24576.3
NLHQSGFSLSGAQIDDNIPR	NLHQSGFSLSGAQIDDNIPR	sp|O08553|DPYL2_MOUSE	Unique	30009.5	0	62758.3	0	22633.6	0	125943	0	35477.5	0	47938	0	21039.6	0	159527	0	sp|O08553|DPYL2_MOUSE	24616	14.5675	20230929_DDA_TMT18_CD1_MF102_HS_A_3_1_rep01.24616.24616.3
NLAAFPASHDPDPAAVPTPTATPSAR	NLAAFPASHDPDPAAVPTPTATPSAR	sp|Q9JM52|MINK1_MOUSE;tr|G3X9G2|G3X9G2_MOUSE;tr|Q5SXG1|Q5SXG1_MOUSE;tr|Q5SXG3|Q5SXG3_MOUSE	Greedy	21197.3	0	38068.4	0	16022	0	75632.5	0	28202.9	0	35742	0	13638.9	0	108934	0	sp|Q9JM52|MINK1_MOUSE;tr|F7AMS7|F7AMS7_MOUSE;tr|G3X9G2|G3X9G2_MOUSE;tr|Q5SXG1|Q5SXG1_MOUSE;tr|Q5SXG3|Q5SXG3_MOUSE	24629	9.79648	20230929_DDA_TMT18_CD1_MF102_HS_A_3_1_rep01.24629.24629.3
LIGDAAKNQVAMNPTNTVFDAK	LIGDAAK[304.207146]NQVAM[15.9949]NPTNTVFDAK	sp|P63017|HSP7C_MOUSE	UniqueCovered	67476.1	0	116088	0	19406.1	0	158799	0	72915.8	0	75894.3	0	20419.3	0	265012	0	sp|P63017|HSP7C_MOUSE;tr|D3Z5E2|D3Z5E2_MOUSE;tr|Q504P4|Q504P4_MOUSE	24849	12.1817	20230929_DDA_TMT18_CD1_MF102_HS_A_3_1_rep01.24849.24849.3
SAGIKVIMVTGDHPITAK	SAGIK[304.207146]VIMVTGDHPITAK	sp|Q6PIC6|AT1A3_MOUSE;tr|A0A0G2JGX4|A0A0G2JGX4_MOUSE	Multiple	55005.6	0	86385.4	2566.94	14072.1	0	129921	17.941	45994.9	0	60439.4	0.0566957	20735.7	0	247794	4.48616e-05	sp|Q8VDN2|AT1A1_MOUSE;sp|Q6PIE5|AT1A2_MOUSE;sp|Q6PIC6|AT1A3_MOUSE;sp|Q9Z1W8|AT12A_MOUSE;sp|Q9WV27|AT1A4_MOUSE;tr|D3YYN7|D3YYN7_MOUSE;tr|Q8VCE0|Q8VCE0_MOUSE;tr|A0A0G2JGX4|A0A0G2JGX4_MOUSE	24894	12.0163	20230929_DDA_TMT18_CD1_MF102_HS_A_3_1_rep01.24894.24894.4
FSKHDIIGEFK	FSK[304.207146]HDIIGEFK	sp|P46096|SYT1_MOUSE	Unique	30879.2	0	46464.1	0	1828.29	0	38718.9	0	27016.3	0	5827.14	0	2750.4	0	35048.6	0	sp|P46096|SYT1_MOUSE	24938	11.2208	20230929_DDA_TMT18_CD1_MF102_HS_A_3_1_rep01.24938.24938.4
HKDIDILIVR	HK[304.207146]DIDILIVR	sp|P70404|IDHG1_MOUSE	Unique	72771.8	0	124102	0	28986.6	0	208096	0	75984.6	0	74215.9	0	28850.8	0	333943	0	sp|P70404|IDHG1_MOUSE	24962	11.3404	20230929_DDA_TMT18_CD1_MF102_HS_A_3_1_rep01.24962.24962.3
YAIAVNDLGTEYVHR	YAIAVNDLGTEYVHR	sp|D3Z7P3|GLSK_MOUSE	UniqueCovered	37663.6	0	75080.6	0	16422.2	0	111822	0	48098.4	0	48871.9	0	19147.2	0	169405	0	sp|D3Z7P3|GLSK_MOUSE;tr|D3Z7P4|D3Z7P4_MOUSE	24976	9.32558	20230929_DDA_TMT18_CD1_MF102_HS_A_3_1_rep01.24976.24976.3
KFNALFAQGNYSEAAK	K[304.207146]FNALFAQGNYSEAAK	sp|Q68FD5|CLH1_MOUSE;tr|Q5SXR6|Q5SXR6_MOUSE	Unique	192934	0	275253	0.00182372	31588.8	0	288704	4.18118	150347	0	129060	3936.67	36542.1	0	457487	3.11497	sp|Q68FD5|CLH1_MOUSE;tr|Q5SXR6|Q5SXR6_MOUSE	25065	12.471	20230929_DDA_TMT18_CD1_MF102_HS_A_3_1_rep01.25065.25065.3
TVNDLEDSYGQQWTYEQR	TVNDLEDSYGQQWTYEQR	sp|Q6PIC6|AT1A3_MOUSE;tr|A0A0G2JGX4|A0A0G2JGX4_MOUSE	UniqueCovered	2731.83	0	10473.6	0	1959.81	0	14726.2	0	12148.8	0	5933	0	2740.25	0	23857.1	0	sp|Q6PIC6|AT1A3_MOUSE;tr|Q8VCE0|Q8VCE0_MOUSE;tr|A0A0G2JGX4|A0A0G2JGX4_MOUSE	25077	11.4236	20230929_DDA_TMT18_CD1_MF102_HS_A_3_1_rep01.25077.25077.2
HLEINPDHSIIETLR	HLEINPDHSIIETLR	sp|P07901|HS90A_MOUSE	Unique	39930	0	82893.5	0	16624.2	0	115185	0	58019	0	48134.2	0	16174.3	0	182599	0	sp|P07901|HS90A_MOUSE	25121	13.5041	20230929_DDA_TMT18_CD1_MF102_HS_A_3_1_rep01.25121.25121.3
FPLIEQTYYPNHR	FPLIEQTYYPNHR	sp|Q64332|SYN2_MOUSE	Unique	27641.2	0	56210.9	0	14278.8	0	93289.2	0	48933.3	0	36217.4	0	17423.3	0	142014	0	sp|Q64332|SYN2_MOUSE	25157	10.8173	20230929_DDA_TMT18_CD1_MF102_HS_A_3_1_rep01.25157.25157.3
RYPGGWVEKETYY	RYPGGWVEK[304.207146]ETYY	sp|Q6PIE5|AT1A2_MOUSE	Unique	48779	0	101056	2225.5	41003.1	0	264153	15.5545	79579.2	0	95307.4	0.0491543	47553.4	0	372196	3.88943e-05	sp|Q6PIE5|AT1A2_MOUSE	25180	12.0555	20230929_DDA_TMT18_CD1_MF102_HS_A_3_1_rep01.25180.25180.3
IGEHTPSALAIMENANVLAR	IGEHTPSALAIM[15.9949]ENANVLAR	sp|P05064|ALDOA_MOUSE;tr|A0A0U1RPN8|A0A0U1RPN8_MOUSE;tr|D3YWI1|D3YWI1_MOUSE;tr|D3Z510|D3Z510_MOUSE	UniqueCovered	33343	0	71166.4	0	22739.4	0	128942	0	59477.6	0	51947.5	0	22894.9	0	176656	0	sp|P05064|ALDOA_MOUSE;tr|A0A0U1RPN8|A0A0U1RPN8_MOUSE;tr|D3Z510|D3Z510_MOUSE;tr|D3YWI1|D3YWI1_MOUSE;tr|A6ZI44|A6ZI44_MOUSE	25187	14.0705	20230929_DDA_TMT18_CD1_MF102_HS_A_3_1_rep01.25187.25187.3
LDLKTKSENGLEFTSSGSANTETTK	LDLK[304.207146]TK[304.207146]SENGLEFTSSGSANTETTK	sp|Q60932|VDAC1_MOUSE	UniqueCovered	39816	0	118731	0.00205394	33997.6	0	249000	4.70898	63150.4	0	101117	4433.61	54175.1	0	248504	3.50818	sp|Q60932|VDAC1_MOUSE;tr|F2Z471|F2Z471_MOUSE	25197	12.205	20230929_DDA_TMT18_CD1_MF102_HS_A_3_1_rep01.25197.25197.4
RYPGGWVEKETYY	RYPGGWVEK[304.207146]ETYY	sp|Q6PIE5|AT1A2_MOUSE	Unique	69606.8	0	147471	5148.47	43453.5	0	316320	37.699	107751	0	121489	1614.93	53257.4	0	507080	2581.72	sp|Q6PIE5|AT1A2_MOUSE	25212	10.1127	20230929_DDA_TMT18_CD1_MF102_HS_A_3_1_rep01.25212.25212.3
IVQKYGYTHLSTGDLLR	IVQK[304.207146]YGYTHLSTGDLLR	sp|Q9R0Y5|KAD1_MOUSE	Greedy	116337	0	146658	5715.06	26887.5	0	187251	39.9509	84405.2	0	88236.8	6.78739	29133.3	0	382414	2875.01	sp|Q9R0Y5|KAD1_MOUSE;tr|A0A0A6YXW8|A0A0A6YXW8_MOUSE;tr|Z4YN97|Z4YN97_MOUSE	25229	10.9849	20230929_DDA_TMT18_CD1_MF102_HS_A_3_1_rep01.25229.25229.4
EHALLAYTLGVK	EHALLAYTLGVK	sp|P62631|EF1A2_MOUSE	Multiple	43811.4	0	90058.4	0	29341	0	171160	0	81473.3	0	67561.2	0	29588.7	0	233816	0	sp|P10126|EF1A1_MOUSE;sp|P62631|EF1A2_MOUSE;tr|D3Z3I8|D3Z3I8_MOUSE;tr|D3YZ68|D3YZ68_MOUSE	25294	12.6855	20230929_DDA_TMT18_CD1_MF102_HS_A_3_1_rep01.25294.25294.2
LHIIEVGTPPTGNQPFPKK	LHIIEVGTPPTGNQPFPK[304.207146]K	sp|Q68FD5|CLH1_MOUSE;tr|Q5SXR6|Q5SXR6_MOUSE	Unique	63935	0	104076	0	20188.8	0	125424	0	61747	0	45827.7	0	21846.5	0	217158	0	sp|Q68FD5|CLH1_MOUSE;tr|Q5SXR6|Q5SXR6_MOUSE	25295	11.9726	20230929_DDA_TMT18_CD1_MF102_HS_A_3_1_rep01.25295.25295.4
KPLIVFTPK	K[304.207146]PLIVFTPK	sp|Q60597|ODO1_MOUSE;tr|Z4YJV4|Z4YJV4_MOUSE	Multiple	63867.2	0	93787.2	0	6285.41	0	106912	0	44930.9	0	56176.8	0	19615.1	0	270095	0	sp|Q60597|ODO1_MOUSE;tr|E9Q7L0|E9Q7L0_MOUSE;tr|B2RXT3|B2RXT3_MOUSE;tr|Z4YJV4|Z4YJV4_MOUSE	25305	9.44571	20230929_DDA_TMT18_CD1_MF102_HS_A_3_1_rep01.25305.25305.3
IGEHTPSALAIMENANVLAR	IGEHTPSALAIM[15.9949]ENANVLAR	sp|P05064|ALDOA_MOUSE;tr|A0A0U1RPN8|A0A0U1RPN8_MOUSE;tr|D3YWI1|D3YWI1_MOUSE;tr|D3Z510|D3Z510_MOUSE	UniqueCovered	29773.4	0	73704.2	0	28059.2	0	130661	0	55633.5	0	43993.4	0	20776.7	0	176438	0	sp|P05064|ALDOA_MOUSE;tr|A0A0U1RPN8|A0A0U1RPN8_MOUSE;tr|D3Z510|D3Z510_MOUSE;tr|D3YWI1|D3YWI1_MOUSE;tr|A6ZI44|A6ZI44_MOUSE	25322	14.303	20230929_DDA_TMT18_CD1_MF102_HS_A_3_1_rep01.25322.25322.3
TDVNYTQLVDLHAR	TDVNYTQLVDLHAR	sp|O70325|GPX4_MOUSE;tr|S4R1E5|S4R1E5_MOUSE	Unique	26371.8	0	69998.5	0	21497.3	0	135848	0	60109	0	47945.8	0	24815.1	0	169795	0	sp|O70325|GPX4_MOUSE;tr|S4R1E5|S4R1E5_MOUSE	25331	9.86772	20230929_DDA_TMT18_CD1_MF102_HS_A_3_1_rep01.25331.25331.3
VFDKDGNGYISAAELR	VFDK[304.207146]DGNGYISAAELR	sp|P0DP26|CALM1_MOUSE;sp|P0DP27|CALM2_MOUSE;sp|P0DP28|CALM3_MOUSE;tr|Q3UKW2|Q3UKW2_MOUSE	UniqueCovered	169819	0	328054	0	119707	0	496830	0	244672	0	125807	0	77142	0	402445	0	sp|P0DP27|CALM2_MOUSE;sp|P0DP28|CALM3_MOUSE;sp|P0DP26|CALM1_MOUSE;tr|Q3UKW2|Q3UKW2_MOUSE;tr|A0A3Q4EHJ0|A0A3Q4EHJ0_MOUSE	25387	9.33715	20230929_DDA_TMT18_CD1_MF102_HS_A_3_1_rep01.25387.25387.3
NKLQSQLLSIEK	NK[304.207146]LQSQLLSIEK	sp|P39053|DYN1_MOUSE;tr|A0A0J9YUE9|A0A0J9YUE9_MOUSE;tr|A0A0J9YUN4|A0A0J9YUN4_MOUSE	Unique	149265	0	176037	2935.54	19177.9	0	192655	20.5171	128920	0	84647.2	0.0648368	21121.4	0	376281	5.13034e-05	sp|P39053|DYN1_MOUSE;tr|A0A0J9YUN4|A0A0J9YUN4_MOUSE;tr|A0A0J9YUE9|A0A0J9YUE9_MOUSE	25390	9.5316	20230929_DDA_TMT18_CD1_MF102_HS_A_3_1_rep01.25390.25390.3
VFDKDGNGYISAAELR	VFDK[304.207146]DGNGYISAAELR	sp|P0DP26|CALM1_MOUSE;sp|P0DP27|CALM2_MOUSE;sp|P0DP28|CALM3_MOUSE;tr|Q3UKW2|Q3UKW2_MOUSE	UniqueCovered	246270	0	519563	0	202976	0	798147	0	392598	0	208864	0	109039	0	659516	0	sp|P0DP27|CALM2_MOUSE;sp|P0DP28|CALM3_MOUSE;sp|P0DP26|CALM1_MOUSE;tr|Q3UKW2|Q3UKW2_MOUSE;tr|A0A3Q4EHJ0|A0A3Q4EHJ0_MOUSE	25397	11.2067	20230929_DDA_TMT18_CD1_MF102_HS_A_3_1_rep01.25397.25397.3
TGDFQLHTNVNNGTEFGGSIYQK	TGDFQLHTNVNNGTEFGGSIYQK	sp|Q60930|VDAC2_MOUSE;tr|G3UX26|G3UX26_MOUSE	UniqueCovered	17527.7	0	38383.2	0	15846.5	0	71040.1	0	32810.8	0	26158.7	0	12979.9	0	96825.1	0	sp|Q60930|VDAC2_MOUSE;tr|G3UX26|G3UX26_MOUSE;tr|A0A286YCR8|A0A286YCR8_MOUSE	25401	15.4944	20230929_DDA_TMT18_CD1_MF102_HS_A_3_1_rep01.25401.25401.3
YSAKDYFFK	YSAK[304.207146]DYFFK	sp|P28663|SNAB_MOUSE	Greedy	154533	0	178761	0	8573.23	0	121869	0	90515	0	62913.2	0	15699.4	0	237580	0	sp|P28663|SNAB_MOUSE;sp|Q9DB05|SNAA_MOUSE	25423	9.44094	20230929_DDA_TMT18_CD1_MF102_HS_A_3_1_rep01.25423.25423.3
LAVNMVPFPR	LAVNM[15.9949]VPFPR	sp|Q9D6F9|TBB4A_MOUSE	Multiple	95038.5	0	122177	0	23004.4	0	246855	0	59827.8	0	69613.4	0	24724.7	0	205806	0	sp|P99024|TBB5_MOUSE;sp|P68372|TBB4B_MOUSE;sp|A2AQ07|TBB1_MOUSE;sp|Q9CWF2|TBB2B_MOUSE;sp|Q7TMM9|TBB2A_MOUSE;sp|Q922F4|TBB6_MOUSE;sp|Q9D6F9|TBB4A_MOUSE;sp|Q9ERD7|TBB3_MOUSE	25442	11.1644	20230929_DDA_TMT18_CD1_MF102_HS_A_3_1_rep01.25442.25442.2
SIVHAVQAGIFVER	SIVHAVQAGIFVER	sp|Q01065|PDE1B_MOUSE;sp|Q61481|PDE1A_MOUSE;sp|Q64338|PDE1C_MOUSE;tr|A0A0N4SWG4|A0A0N4SWG4_MOUSE;tr|A0A2I3BPC1|A0A2I3BPC1_MOUSE;tr|A0A2I3BR90|A0A2I3BR90_MOUSE;tr|A0A5F8MPG4|A0A5F8MPG4_MOUSE;tr|A2ASF9|A2ASF9_MOUSE;tr|E9Q7V6|E9Q7V6_MOUSE;tr|F6X0V1|F6X0V1_MOUSE;tr|Q6PDS5|Q6PDS5_MOUSE;tr|Q8CDV2|Q8CDV2_MOUSE;tr|Q9D5W0|Q9D5W0_MOUSE	Unique	15187.7	7.34417e-07	31226.5	0	6098.3	0.00424143	43874.1	0	22571.4	4.6873	14996.7	0	6768.46	3800.7	77678.7	0	sp|Q64338|PDE1C_MOUSE;sp|Q61481|PDE1A_MOUSE;sp|Q01065|PDE1B_MOUSE;tr|A0A2I3BPC1|A0A2I3BPC1_MOUSE;tr|A0A2I3BR90|A0A2I3BR90_MOUSE;tr|F6X0V1|F6X0V1_MOUSE;tr|Q6PDS5|Q6PDS5_MOUSE;tr|A2ASF9|A2ASF9_MOUSE;tr|E9Q7V6|E9Q7V6_MOUSE;tr|A0A0N4SWG4|A0A0N4SWG4_MOUSE;tr|A0A5F8MPG4|A0A5F8MPG4_MOUSE;tr|Q8CDV2|Q8CDV2_MOUSE;tr|Q9D5W0|Q9D5W0_MOUSE	25463	11.1796	20230929_DDA_TMT18_CD1_MF102_HS_A_3_1_rep01.25463.25463.3
LASTLVHLGEYQAAVDGAR	LASTLVHLGEYQAAVDGAR	sp|Q68FD5|CLH1_MOUSE;tr|Q5SXR6|Q5SXR6_MOUSE	Unique	26826.5	0	59898.2	1637.9	16576.3	0	114920	11.4477	53740.3	0	42572	0.0361761	17691	0	170563	2.8625e-05	sp|Q68FD5|CLH1_MOUSE;tr|Q5SXR6|Q5SXR6_MOUSE	25484	12.36	20230929_DDA_TMT18_CD1_MF102_HS_A_3_1_rep01.25484.25484.3
KGTDIMYTGTLDCWR	K[304.207146]GTDIM[15.9949]YTGTLDC[57.021463735]WR	sp|P51881|ADT2_MOUSE	Unique	45537.2	0	120241	0.00139691	36993.3	0	226303	3.20263	88808.8	0	86338.5	3015.35	30641.3	0	299385	2.38595	sp|P51881|ADT2_MOUSE	25532	9.28884	20230929_DDA_TMT18_CD1_MF102_HS_A_3_1_rep01.25532.25532.3
HNLQDFINIK	HNLQDFINIK	sp|P14873|MAP1B_MOUSE	Unique	40226.6	0	85886.1	0	18778.9	0	128769	0	57689	0	48478.2	0	23328.2	0	187749	0	sp|P14873|MAP1B_MOUSE	25533	12.2775	20230929_DDA_TMT18_CD1_MF102_HS_A_3_1_rep01.25533.25533.2
FEGEPATHTQPGVQLQSNTYDLQESNVGLK	FEGEPATHTQPGVQLQSNTYDLQESNVGLK	sp|Q9R1T4|SEPT6_MOUSE	UniqueCovered	5016.36	0	8815.41	0	3541.37	0	16860.3	0	8234.63	0	6842.32	0	3157.41	0	21237.1	0	sp|Q9R1T4|SEPT6_MOUSE;tr|A2A3W1|A2A3W1_MOUSE	25605	10.19	20230929_DDA_TMT18_CD1_MF102_HS_A_3_1_rep01.25605.25605.3
AGAESDGQFQFTGIKK	[304.207146]AGAESDGQFQFTGIK[304.207146]K	sp|Q78IK2|ATPMD_MOUSE	Unique	41826.2	0	141358	0.00217204	52812.3	0	281439	4.97975	111364	0	104109	4688.54	43572.6	0	398517	3.7099	sp|Q78IK2|ATPMD_MOUSE	25617	17.2647	20230929_DDA_TMT18_CD1_MF102_HS_A_3_1_rep01.25617.25617.3
STYNHLSSWLTDAR	STYNHLSSWLTDAR	sp|Q91V41|RAB14_MOUSE;tr|Q50HX3|Q50HX3_MOUSE	Greedy	29440.5	1.00765e-06	64591.6	0	13840.8	0.00581944	94404.7	0	44941.5	6.4312	30822.5	0	12210.6	5214.74	135236	0	sp|Q91V41|RAB14_MOUSE;tr|A0A2R8VHW9|A0A2R8VHW9_MOUSE;tr|Q50HX3|Q50HX3_MOUSE	25666	9.97344	20230929_DDA_TMT18_CD1_MF102_HS_A_3_1_rep01.25666.25666.3
LGEHNINVLEGNEQFIDAAK	LGEHNINVLEGNEQFIDAAK	tr|Q9Z1R9|Q9Z1R9_MOUSE	Unique	47912.9	0	67232.1	0.00184949	27872.1	0	150446	4.24026	60787.7	0	57434.9	3992.3	23895.3	0	215603	3.15898	tr|Q9Z1R9|Q9Z1R9_MOUSE	25677	9.79826	20230929_DDA_TMT18_CD1_MF102_HS_A_3_1_rep01.25677.25677.3
VTGTNKGISPVPINLR	VTGTNK[304.207146]GISPVPINLR	sp|P39053|DYN1_MOUSE;tr|A0A0J9YUE9|A0A0J9YUE9_MOUSE;tr|A0A0J9YUN4|A0A0J9YUN4_MOUSE	Multiple	355461	0	611168	0.00702574	205295	0	1.27208e+06	16.1076	605966	0	311047	15165.7	185112	0	1.29709e+06	12.0001	sp|P39054|DYN2_MOUSE;sp|P39053|DYN1_MOUSE;tr|G3UZZ3|G3UZZ3_MOUSE;tr|F8WIV5|F8WIV5_MOUSE;tr|G3X9G4|G3X9G4_MOUSE;tr|A0A0J9YUN4|A0A0J9YUN4_MOUSE;tr|Q3T9X3|Q3T9X3_MOUSE;tr|Q3TCR7|Q3TCR7_MOUSE;tr|A0A0J9YUE9|A0A0J9YUE9_MOUSE	25703	9.55625	20230929_DDA_TMT18_CD1_MF102_HS_A_3_1_rep01.25703.25703.3
KGADIMYTGTLDCWR	K[304.207146]GADIM[15.9949]YTGTLDC[57.021463735]WR	sp|P48962|ADT1_MOUSE	Unique	95503	0	153846	0.00209686	44135.5	0	289683	4.80739	104780	0	148248	4526.27	48783.6	0	424831	3.5815	sp|P48962|ADT1_MOUSE	25730	13.0597	20230929_DDA_TMT18_CD1_MF102_HS_A_3_1_rep01.25730.25730.3
RGFGFVTFDDHDPVDK	RGFGFVTFDDHDPVDK	sp|O88569|ROA2_MOUSE	UniqueCovered	41534.9	0	98579.2	0	28528.9	0	158601	0	66856.9	0	64681.4	0	26343.7	0	217408	0	sp|O88569|ROA2_MOUSE;tr|A0A0N4SUM2|A0A0N4SUM2_MOUSE	25824	20.3305	20230929_DDA_TMT18_CD1_MF102_HS_A_3_1_rep01.25824.25824.3
KDYLKTDISTALK	K[304.207146]DYLK[304.207146]TDISTALK	sp|P08553|NFM_MOUSE;tr|A0A0R4J036|A0A0R4J036_MOUSE	UniqueCovered	18113.5	0	95003.2	3115.81	10818.6	0	180622	21.7771	35173	0	104195	0.0688185	38327.6	0	203155	5.4454e-05	sp|P08553|NFM_MOUSE;tr|A0A0R4J036|A0A0R4J036_MOUSE;tr|D3YZ35|D3YZ35_MOUSE	25835	10.641	20230929_DDA_TMT18_CD1_MF102_HS_A_3_1_rep01.25835.25835.4
RAPFDLFENK	RAPFDLFENK	sp|P11499|HS90B_MOUSE	UniqueCovered	29764.8	0	54695.1	1259.2	18890.3	0	88460	8.80084	42794.3	0	29836.4	0.0278118	18077	0	136456	2.20066e-05	sp|P11499|HS90B_MOUSE;tr|E9Q3D6|E9Q3D6_MOUSE	25863	11.3633	20230929_DDA_TMT18_CD1_MF102_HS_A_3_1_rep01.25863.25863.2
VETLHDFEAANSDELNLQR	VETLHDFEAANSDELNLQR	sp|Q7TQF7|AMPH_MOUSE;tr|A0A0G2JEG8|A0A0G2JEG8_MOUSE	Unique	35132.5	0	67269.6	0	24670.4	0	141461	0	58879.4	0	55796.3	0	30180.9	0	177470	0	sp|Q7TQF7|AMPH_MOUSE;tr|A0A0G2JEG8|A0A0G2JEG8_MOUSE	25872	13.7806	20230929_DDA_TMT18_CD1_MF102_HS_A_3_1_rep01.25872.25872.3
DNGKHALIIYDDLSK	DNGK[304.207146]HALIIYDDLSK	sp|Q03265|ATPA_MOUSE;tr|D3Z6F5|D3Z6F5_MOUSE	Unique	71297	0	134980	1782.67	23837	0	159010	12.4595	68104.7	0	57051.7	0.0393736	25717.2	0	315732	3.11551e-05	sp|Q03265|ATPA_MOUSE;tr|D3Z6F5|D3Z6F5_MOUSE	25879	13.4321	20230929_DDA_TMT18_CD1_MF102_HS_A_3_1_rep01.25879.25879.4
LGEHNINVLEGNEQFIDAAK	LGEHNINVLEGNEQFIDAAK	tr|Q9Z1R9|Q9Z1R9_MOUSE	Unique	32585.2	0	70895.2	3759.53	27172.8	0	136049	26.2762	75843.3	0	50342	0.0830362	22129.2	0	190249	6.5704e-05	tr|Q9Z1R9|Q9Z1R9_MOUSE	25906	13.3964	20230929_DDA_TMT18_CD1_MF102_HS_A_3_1_rep01.25906.25906.3
INVYYNEATGGKYVPR	INVYYNEATGGKYVPR	sp|P68372|TBB4B_MOUSE	Unique	22245.2	0	34285	1786.25	17226.3	0	77262.9	12.4845	29861.4	0	26193.3	0.0394526	7660.71	0	103491	3.12177e-05	sp|P68372|TBB4B_MOUSE	25941	10.3822	20230929_DDA_TMT18_CD1_MF102_HS_A_3_1_rep01.25941.25941.2
IDDLQMVLNQTEDHR	IDDLQM[15.9949]VLNQTEDHR	sp|Q9Z1G4|VPP1_MOUSE;tr|K3W4T3|K3W4T3_MOUSE	Unique	21382.6	0	45374.6	1707.21	11710.8	0	74398.8	11.9321	30662.8	0	23477.1	0.037707	13156.1	0	110129	2.98364e-05	sp|Q9Z1G4|VPP1_MOUSE;tr|K3W4T3|K3W4T3_MOUSE	26038	10.2758	20230929_DDA_TMT18_CD1_MF102_HS_A_3_1_rep01.26038.26038.3
NLHQSGFSLSGAQIDDNIPR	NLHQSGFSLSGAQIDDNIPR	sp|O08553|DPYL2_MOUSE	Unique	36542.9	3388.56	60483	0	22886.7	33.1533	111815	0	47527.3	0.153534	45459.5	0	15070	0.000296675	158050	0	sp|O08553|DPYL2_MOUSE	26054	17.7384	20230929_DDA_TMT18_CD1_MF102_HS_A_3_1_rep01.26054.26054.3
VAEIPFNSTNKYQLSIHER	VAEIPFNSTNK[304.207146]YQLSIHER	sp|Q6PIE5|AT1A2_MOUSE	UniqueCovered	115248	0	170528	0	25529	0	290333	0	106975	0	142895	0	44988.2	0	552214	0	sp|Q6PIE5|AT1A2_MOUSE;tr|D3YYN7|D3YYN7_MOUSE	26128	10.261	20230929_DDA_TMT18_CD1_MF102_HS_A_3_1_rep01.26128.26128.4
HRPDLLDFESLK	HRPDLLDFESLK	tr|Q68FG2|Q68FG2_MOUSE	Unique	7018.5	0	18886.7	0	5603.54	0	26717.7	0	9438.82	0	12502.9	0	3465.42	0	46166	0	tr|Q68FG2|Q68FG2_MOUSE	26150	9.65868	20230929_DDA_TMT18_CD1_MF102_HS_A_3_1_rep01.26150.26150.3
LSDYFPKPYPNPEAAR	LSDYFPK[304.207146]PYPNPEAAR	sp|Q9D0M3|CY1_MOUSE;tr|A0A2R8VHK1|A0A2R8VHK1_MOUSE	Unique	128040	0	228844	8518.83	46637.3	0	344170	59.5465	167878	0	164887	6.23573	43734.5	0	684110	2610.18	sp|Q9D0M3|CY1_MOUSE;tr|A0A2R8VHK1|A0A2R8VHK1_MOUSE	26184	10.1972	20230929_DDA_TMT18_CD1_MF102_HS_A_3_1_rep01.26184.26184.3
IPSAVGYQPTLATDMGTMQER	IPSAVGYQPTLATDMGTM[15.9949]QER	sp|P56480|ATPB_MOUSE	Unique	55060.4	0	93156.8	0	29977.2	0	149756	0	67317.1	0	55062.7	0	29191.8	0	188199	0	sp|P56480|ATPB_MOUSE	26192	10.1148	20230929_DDA_TMT18_CD1_MF102_HS_A_3_1_rep01.26192.26192.3
EKVGEQAQVVIIDMNDPSNPIR	EK[304.207146]VGEQAQVVIIDM[15.9949]NDPSNPIR	sp|Q68FD5|CLH1_MOUSE;tr|Q5SXR6|Q5SXR6_MOUSE	Unique	50868.7	0	82773.1	0	26048.6	0	132670	0	58757	0	45173.8	0	22645.4	0	182220	0	sp|Q68FD5|CLH1_MOUSE;tr|Q5SXR6|Q5SXR6_MOUSE	26213	15.9623	20230929_DDA_TMT18_CD1_MF102_HS_A_3_1_rep01.26213.26213.3
RAPFDLFENK	RAPFDLFENK	sp|P11499|HS90B_MOUSE	UniqueCovered	32734.9	0	64908.8	1081.1	15790	0	90244.7	10.9863	40995.1	0	33600	3229.72	18985.6	0	145462	2.55558	sp|P11499|HS90B_MOUSE;tr|E9Q3D6|E9Q3D6_MOUSE	26265	11.1782	20230929_DDA_TMT18_CD1_MF102_HS_A_3_1_rep01.26265.26265.2
KLDLFANVVHVK	KLDLFANVVHVK	tr|Q91VA7|Q91VA7_MOUSE	Unique	10324.6	1195.33	15280.3	0	2613.54	11.695	18552.4	0	11331.8	0.0541598	6630.45	0	3613.09	0.000104654	34172.2	0	tr|Q91VA7|Q91VA7_MOUSE	26286	14.342	20230929_DDA_TMT18_CD1_MF102_HS_A_3_1_rep01.26286.26286.3
LDKSQIHDIVLVGGSTR	LDK[304.207146]SQIHDIVLVGGSTR	sp|P63017|HSP7C_MOUSE	UniqueCovered	158657	0	235082	0.00228359	49901.7	0	333237	5.2355	166307	0	143654	4929.34	46864.3	0	602621	3.90043	sp|P63017|HSP7C_MOUSE;tr|Q504P4|Q504P4_MOUSE	26305	16.7751	20230929_DDA_TMT18_CD1_MF102_HS_A_3_1_rep01.26305.26305.3
ADFQLRPVPSGFAPR	ADFQLRPVPSGFAPR	sp|Q9D3A9|TTYH1_MOUSE;tr|A0A0U1RPY1|A0A0U1RPY1_MOUSE;tr|D6RG66|D6RG66_MOUSE	Unique	33415.2	0	46720.1	0	8463.03	0	81227.7	0	38615.6	0	35108.2	0	12808.3	0	116381	0	sp|Q9D3A9|TTYH1_MOUSE;tr|D6RG66|D6RG66_MOUSE;tr|A0A0U1RPY1|A0A0U1RPY1_MOUSE	26328	12.3678	20230929_DDA_TMT18_CD1_MF102_HS_A_3_1_rep01.26328.26328.3
LGEHNINVLEGNEQFIDAAK	LGEHNINVLEGNEQFIDAAK	tr|Q9Z1R9|Q9Z1R9_MOUSE	Unique	33486.6	0	77774.4	3041.59	18129.6	0	118521	21.2584	60651.8	0	44757.9	0.0671792	24508	0	192437	5.31568e-05	tr|Q9Z1R9|Q9Z1R9_MOUSE	26341	9.91817	20230929_DDA_TMT18_CD1_MF102_HS_A_3_1_rep01.26341.26341.3
RPISADSAIMNPASKVIALK	RPISADSAIM[15.9949]NPASK[304.207146]VIALK	sp|Q68FD5|CLH1_MOUSE;tr|Q5SXR6|Q5SXR6_MOUSE	Unique	134210	0	186188	8040.11	23038.3	0	192562	56.1942	114430	0	79117	0.177581	24023.6	0	337471	0.000140514	sp|Q68FD5|CLH1_MOUSE;tr|Q5SXR6|Q5SXR6_MOUSE	26370	14.6886	20230929_DDA_TMT18_CD1_MF102_HS_A_3_1_rep01.26370.26370.4
TDEFQLHTNVNDGTEFGGSIYQK	TDEFQLHTNVNDGTEFGGSIYQK	sp|Q60932|VDAC1_MOUSE	UniqueCovered	21502.7	0	56932.2	0	12440.8	0	80064	0	39177.1	0	40181	0	18075.9	0	107514	0	sp|Q60932|VDAC1_MOUSE;tr|F2Z471|F2Z471_MOUSE	26386	19.8092	20230929_DDA_TMT18_CD1_MF102_HS_A_3_1_rep01.26386.26386.3
AKIIFVVGGPGSGK	AK[304.207146]IIFVVGGPGSGK	sp|Q9R0Y5|KAD1_MOUSE	Greedy	65306.4	0	88516.1	0	12852.1	0	91840.9	0	41563.6	0	44313.5	0	11632.7	0	176443	0	sp|Q9R0Y5|KAD1_MOUSE;tr|Z4YN97|Z4YN97_MOUSE	26389	10.9053	20230929_DDA_TMT18_CD1_MF102_HS_A_3_1_rep01.26389.26389.3
AVGKDNFTLIPEGTNGTEER	AVGK[304.207146]DNFTLIPEGTNGTEER	sp|O08553|DPYL2_MOUSE	Unique	45785.1	0	102507	0	17723	0	163992	0	72057.6	0	64622.5	0	26815.1	0	232463	0	sp|O08553|DPYL2_MOUSE	26390	11.0487	20230929_DDA_TMT18_CD1_MF102_HS_A_3_1_rep01.26390.26390.3
AVGLISHVLEQNQEGDAAYR	AVGLISHVLEQNQEGDAAYR	sp|Q9JLZ3|AUHM_MOUSE;tr|A0A0R4J023|A0A0R4J023_MOUSE;tr|F6R307|F6R307_MOUSE;tr|F6RT60|F6RT60_MOUSE	Unique	37022.7	0	68616.1	0	19727.1	0	116998	0	56877.2	0	47461.5	0	18914.3	0	179090	0	sp|Q9JLZ3|AUHM_MOUSE;tr|A0A0R4J023|A0A0R4J023_MOUSE;tr|F6R307|F6R307_MOUSE;tr|F6RT60|F6RT60_MOUSE	26566	10.0373	20230929_DDA_TMT18_CD1_MF102_HS_A_3_1_rep01.26566.26566.3
AAGPPTPGLGPVPGPGPGPGPGSVPR	AAGPPTPGLGPVPGPGPGPGPGSVPR	sp|O88737|BSN_MOUSE	Unique	68079	0	345802	0.00211052	114674	0	755607	4.8387	85897.3	0	405569	4555.74	178241	0	549563	3.60482	sp|O88737|BSN_MOUSE	26592	9.82205	20230929_DDA_TMT18_CD1_MF102_HS_A_3_1_rep01.26592.26592.3
GKYVTLIYTNYENGK	GK[304.207146]YVTLIYTNYENGK	sp|P19157|GSTP1_MOUSE;tr|A0A494B908|A0A494B908_MOUSE;tr|A0A494BAW2|A0A494BAW2_MOUSE	Unique	121909	0	207255	0	43409.9	0	275876	0	126867	0	103266	0	43106.5	0	449718	0	sp|P19157|GSTP1_MOUSE;tr|A0A494B908|A0A494B908_MOUSE;tr|A0A494BAW2|A0A494BAW2_MOUSE	26604	13.0446	20230929_DDA_TMT18_CD1_MF102_HS_A_3_1_rep01.26604.26604.3
LHIIEVGTPPTGNQPFPK	LHIIEVGTPPTGNQPFPK	sp|Q68FD5|CLH1_MOUSE;tr|Q5SXR6|Q5SXR6_MOUSE	Unique	34063.5	0	75169.3	1255.17	23864.8	0	131846	12.1998	69275.9	0	53930.1	3226.74	18172.8	0	217714	2.55322	sp|Q68FD5|CLH1_MOUSE;tr|Q5SXR6|Q5SXR6_MOUSE	26615	10.8738	20230929_DDA_TMT18_CD1_MF102_HS_A_3_1_rep01.26615.26615.3
AKSQIALKLGVTADDVK	AK[304.207146]SQIALK[304.207146]LGVTADDVK	sp|P14152|MDHC_MOUSE;tr|A0A5F8MPN8|A0A5F8MPN8_MOUSE	Unique	41483.7	0	162457	5468.01	35845.6	0	298463	38.2172	145329	0	121951	0.120771	43603.8	0	535676	9.55625e-05	sp|P14152|MDHC_MOUSE;tr|A0A5F8MPN8|A0A5F8MPN8_MOUSE	26629	10.6852	20230929_DDA_TMT18_CD1_MF102_HS_A_3_1_rep01.26629.26629.4
LGEHNINVLEGNEQFIDAAK	LGEHNINVLEGNEQFIDAAK	tr|Q9Z1R9|Q9Z1R9_MOUSE	Unique	32867.4	0	93304.5	0	51223.3	0	201702	0	46984.3	0	87140.4	0	26261	0	235764	0	tr|Q9Z1R9|Q9Z1R9_MOUSE	26739	9.4355	20230929_DDA_TMT18_CD1_MF102_HS_A_3_1_rep01.26739.26739.3
KGDILTLLNSTNK	KGDILTLLNSTNK	sp|P16546|SPTN1_MOUSE;tr|A3KGU7|A3KGU7_MOUSE;tr|A3KGU9|A3KGU9_MOUSE	UniqueCovered	12525	0	19155.2	0	522.601	0	16486.2	0	9188.6	0	6399.19	0	1788.87	0	31622.9	0	sp|P16546|SPTN1_MOUSE;tr|A3KGU5|A3KGU5_MOUSE;tr|A3KGU9|A3KGU9_MOUSE;tr|E9Q447|E9Q447_MOUSE;tr|A3KGU7|A3KGU7_MOUSE	26879	15.418	20230929_DDA_TMT18_CD1_MF102_HS_A_3_1_rep01.26879.26879.3
RAPFDLFENR	RAPFDLFENR	sp|P07901|HS90A_MOUSE	Unique	41737.6	0	86770.6	0	22708.6	0	134661	0	58455.1	0	47442.7	0	24246	0	204489	0	sp|P07901|HS90A_MOUSE	26890	13.2438	20230929_DDA_TMT18_CD1_MF102_HS_A_3_1_rep01.26890.26890.2
AIAKGVGIISEGNETVEDIAAR	AIAK[304.207146]GVGIISEGNETVEDIAAR	sp|Q6PIC6|AT1A3_MOUSE;tr|A0A0G2JGX4|A0A0G2JGX4_MOUSE	Multiple	39780.7	0	85496.5	0	22141.8	0	140317	0	44630.1	0	66688.3	0	24394.3	0	197136	0	sp|Q8VDN2|AT1A1_MOUSE;sp|Q6PIE5|AT1A2_MOUSE;sp|Q6PIC6|AT1A3_MOUSE;tr|D3YYN7|D3YYN7_MOUSE;tr|Q8VCE0|Q8VCE0_MOUSE;tr|A0A0G2JGX4|A0A0G2JGX4_MOUSE	26907	12.3533	20230929_DDA_TMT18_CD1_MF102_HS_A_3_1_rep01.26907.26907.3
LASTLVHLGEYQAAVDGAR	LASTLVHLGEYQAAVDGAR	sp|Q68FD5|CLH1_MOUSE;tr|Q5SXR6|Q5SXR6_MOUSE	Unique	33654.8	0	61383.9	0	30632.2	0	132974	0	60304.3	0	51789.9	0	27289.2	0	188277	0	sp|Q68FD5|CLH1_MOUSE;tr|Q5SXR6|Q5SXR6_MOUSE	26918	12.5975	20230929_DDA_TMT18_CD1_MF102_HS_A_3_1_rep01.26918.26918.3
ILIRPLYSNPPLNGAR	ILIRPLYSNPPLNGAR	sp|P05202|AATM_MOUSE	Unique	31103	0	54034.8	0	15302.8	0	96745.5	0	50552.4	0	36169	0	17862.5	0	166816	0	sp|P05202|AATM_MOUSE	26971	11.3792	20230929_DDA_TMT18_CD1_MF102_HS_A_3_1_rep01.26971.26971.3
KLETAVNLAWTAGNSNTR	K[304.207146]LETAVNLAWTAGNSNTR	sp|Q60932|VDAC1_MOUSE	UniqueCovered	128691	0	276508	0.00287289	73380.6	0	453464	6.58656	198129	0	189403	6201.39	72194.6	0	681618	3077.02	sp|Q60932|VDAC1_MOUSE;tr|F2Z471|F2Z471_MOUSE	26984	14.1538	20230929_DDA_TMT18_CD1_MF102_HS_A_3_1_rep01.26984.26984.3
GVGIISEGNETVEDIAAR	GVGIISEGNETVEDIAAR	sp|Q6PIC6|AT1A3_MOUSE;tr|A0A0G2JGX4|A0A0G2JGX4_MOUSE	Multiple	20766	0	41166.5	0	13013.5	0	88759	0	38374.2	0	31514	0	15447.7	0	102545	0	sp|Q8VDN2|AT1A1_MOUSE;sp|Q6PIE5|AT1A2_MOUSE;sp|Q6PIC6|AT1A3_MOUSE;tr|D3YYN7|D3YYN7_MOUSE;tr|Q8VCE0|Q8VCE0_MOUSE;tr|A0A0G2JGX4|A0A0G2JGX4_MOUSE	27080	13.2219	20230929_DDA_TMT18_CD1_MF102_HS_A_3_1_rep01.27080.27080.2
LGEHNINVLEGNEQFIDAAK	LGEHNINVLEGNEQFIDAAK	tr|Q9Z1R9|Q9Z1R9_MOUSE	Unique	8068.4	0	19503.6	0	6008.86	0	31443.9	0	15443.4	0	11109	0	6334.93	0	43860.5	0	tr|Q9Z1R9|Q9Z1R9_MOUSE	27081	11.9239	20230929_DDA_TMT18_CD1_MF102_HS_A_3_1_rep01.27081.27081.2
GNDISSGTVLSDYVGSGPPSGTGLHR	GNDISSGTVLSDYVGSGPPSGTGLHR	sp|P70296|PEBP1_MOUSE	Unique	35763.5	0	52166.2	0	26302.8	0	133676	0	57000.4	0	46109.3	0	22079.3	0	162107	0	sp|P70296|PEBP1_MOUSE	27090	9.8889	20230929_DDA_TMT18_CD1_MF102_HS_A_3_1_rep01.27090.27090.3
YAEIVHLTLPDGTK	YAEIVHLTLPDGTK	sp|P62814|VATB2_MOUSE	Unique	37311.4	0	67954.4	0	20601	0	135479	0	62099.5	0	48248.8	0	20310.8	0	166534	0	sp|P62814|VATB2_MOUSE	27135	10.7662	20230929_DDA_TMT18_CD1_MF102_HS_A_3_1_rep01.27135.27135.2
AGAESDGQFQFTGIK	[304.207146]AGAESDGQFQFTGIK	sp|Q78IK2|ATPMD_MOUSE	Unique	48768.1	0	96560.1	0	13738.7	0	121196	0	50445.3	0	52710.7	0	17991.9	0	235191	0	sp|Q78IK2|ATPMD_MOUSE	27156	13.4361	20230929_DDA_TMT18_CD1_MF102_HS_A_3_1_rep01.27156.27156.2
IEKAYAQQLTDWAK	IEK[304.207146]AYAQQLTDWAK	sp|Q61644|PACN1_MOUSE	Greedy	57625.8	0	91180.1	0	19430.2	0	118106	0	64840.7	0	49815.1	0	18080.6	0	169181	0	sp|Q61644|PACN1_MOUSE;tr|A0A338P6K4|A0A338P6K4_MOUSE	27189	9.43914	20230929_DDA_TMT18_CD1_MF102_HS_A_3_1_rep01.27189.27189.3
VAGHSLGYGFVNYVTAK	VAGHSLGYGFVNYVTAK	sp|P70372|ELAV1_MOUSE	Unique	33619	0	54140	0	14967.1	0	96816.5	0	46432.4	0	27611.3	0	15993.3	0	143485	0	sp|P70372|ELAV1_MOUSE	27191	10.3355	20230929_DDA_TMT18_CD1_MF102_HS_A_3_1_rep01.27191.27191.3
ASKEASVGPAQPQLPAVLQESR	ASK[304.207146]EASVGPAQPQLPAVLQESR	tr|B2RXT3|B2RXT3_MOUSE;tr|E9Q7L0|E9Q7L0_MOUSE	Unique	28344.6	0	70668.6	0	20682.6	0	145623	0	54822.8	0	54930.6	0	24011.1	0	178071	0	tr|E9Q7L0|E9Q7L0_MOUSE;tr|B2RXT3|B2RXT3_MOUSE	27213	12.5472	20230929_DDA_TMT18_CD1_MF102_HS_A_3_1_rep01.27213.27213.3
LGEHNINVLEGNEQFIDAAK	LGEHNINVLEGNEQFIDAAK	tr|Q9Z1R9|Q9Z1R9_MOUSE	Unique	45134.1	0	94899.6	0	20388.1	0	161395	0	64401.6	0	58101.6	0	27316.8	0	230142	0	tr|Q9Z1R9|Q9Z1R9_MOUSE	27221	10.6435	20230929_DDA_TMT18_CD1_MF102_HS_A_3_1_rep01.27221.27221.3
ALEHFTDLYDIKR	ALEHFTDLYDIK[304.207146]R	sp|Q68FD5|CLH1_MOUSE;tr|Q5SXR6|Q5SXR6_MOUSE	Unique	107484	0	169395	0	46752.8	0	273351	0	155403	0	89668	0	37277.8	0	402143	0	sp|Q68FD5|CLH1_MOUSE;tr|Q5SXR6|Q5SXR6_MOUSE	27239	10.7308	20230929_DDA_TMT18_CD1_MF102_HS_A_3_1_rep01.27239.27239.4
GQAGGKLHIIEVGTPPTGNQPFPK	GQAGGK[304.207146]LHIIEVGTPPTGNQPFPK	sp|Q68FD5|CLH1_MOUSE;tr|Q5SXR6|Q5SXR6_MOUSE	Unique	97887	0	156605	1911.6	21262.3	0	170945	13.3606	92945.9	0	80066.4	0.0422213	28300.3	0	288438	3.34084e-05	sp|Q68FD5|CLH1_MOUSE;tr|Q5SXR6|Q5SXR6_MOUSE	27289	15.4037	20230929_DDA_TMT18_CD1_MF102_HS_A_3_1_rep01.27289.27289.4
DAKLDKSQIHDIVLVGGSTR	DAK[304.207146]LDK[304.207146]SQIHDIVLVGGSTR	sp|P63017|HSP7C_MOUSE	UniqueCovered	57124.4	0	229616	0	151413	0	795119	0	286928	0	218683	0	132269	0	810809	0	sp|P63017|HSP7C_MOUSE;tr|Q504P4|Q504P4_MOUSE	27290	15.6275	20230929_DDA_TMT18_CD1_MF102_HS_A_3_1_rep01.27290.27290.4
[truncated: 1,336 more rows]

## Sheet: Table_S2
Sequence	Modifications	Protein.Group.Accessions	PG.Assignment.Type	X126	X127N	X127C	X128N	X128C	X129N	X129C	X130N	X130C	X131	X131C	X132N	X132C	X133N	X133C	X134N	Proteins	Scan	Score	Spectrum
[truncated: 32,051 more rows]

[truncated: 3 more sheets: Table_S3, Table_S4, Table S5]
